# Supplementary material for: Durable hematopoiesis and tolerance after vertebral bone marrow transplant from a deceased lung transplant donor
Source: JCI Insight. 2026 Feb 3;11(6):e198029. doi: 10.1172/jci.insight.198029 (PMC13043083; doi:10.1172/jci.insight.198029)
Supplement: Supporting data values [file jciinsight-11-198029-s306.xlsx]

## Sheet: MLR-Fig4A&4D
gT (BM)	gT	gT + IL2	gT+hAPC	gT + hAPC+ IL2	gT+ hAPC+IL2-IT	gT+ hAPC+ aIL10RAb	gT+ 3rd party APC	3rd party T	3rd party T+hAPC	hAPC	3rd party APC	gT+Beads	3rd party T+3rd party APC	3rd party T+Beads
	1060	1849	28747	45129	27086	20229	15732	116	26860	149	668	57796	49468	254852
	702	673	30206	39435	27939	19238	14051	87	18269	115	1002	63182	57513	305400
	185	2181	28338	34903	29182	15027	15230	112	25091	137	442	60882	41196	302183
Mean	649	1567.67	29097	39822.3	28069	18164.7	15004.3	105	23406.7	133.667	704	60620	49392.3	287478
SD	439.901	792.387	981.953	5123.99	1054.03	2762.11	862.922	15.7162	4536.41	17.2434	281.73	2702.54	8158.76	28301
SE	253.977	457.485	566.931	2958.34	608.544	1594.7	498.208	9.07377	2619.1	9.95546	162.657	1560.31	4710.46	16339.6
Ratio (gT+hDC/gT)/(gT+3rd APC)			1.93924
2Y dT (donor origin) post-BMT	2Y dT	2YdT + IL2	2YdT+ hAPC	2YdT + hAPC+ IL2	2YdT+ hAPC+ IL2-IT	2YdT+ hAPC+ aIL10RAb	2YdT+ 3rd party APC	3rd party T	3rd party T+ hAPC	hAPC	3rd party APC	2YdT+Beads	3rd party T+3rd party APC	3rd party T+Beads
	402	527	7439	15262	2242	7440	63689	216	32726	291	549	159940	51941	239834
	243	362	8763	15260	5221	7288	51018	229	12603	167	540	139936	42267	248098
	124	230	8082	12951	4899	8410	49447	161		255	467	75033	36753	162718
Mean	256.333	373	8094.67	14491	4120.67	7712.67	54718	202	22664.5	237.667	518.667	124970	43653.7	216883
SD	139.479	148.805	662.091	1333.68	1634.92	608.672	7808.72	36.0971	14229.1	63.7913	44.9704	44388	7688.37	47090.2
SE	80.5281	85.9127	382.258	770	943.921	351.417	4508.37	20.8407	8215.18	36.8299	25.9636	25627.4	4438.88	27187.5
Ratio (T+hDC/gT)/(T+3rd APC)			0.147934
HVOL T	HVOL T	HVOL T + IL2	HVOL T+self-APC	HVOL T + self-APC+ IL2	HVOL T+ self-APC+ IL2-IT	HVOL T+ self-APC+ aIL10RAb	HVOL T+ 3rd party APC	3rd party T	3rd party T+ self-APC	HVOL self-DC	3rd party APC	HVOL T+Beads	3rd party T+3rd party APC	3rd party T+Beads
Hvol 1	442	639	2274	6988			17571	321	20156	276	565	204045	28255	135211
HVol 2	407	1001	4781	17305	3902		71628	440	13343	372	805	278951	15210	162789
Hvol 3	164	499	1769	10857		649	89302	541	53906	1577	669	157764	95840	294671
HVol 4	590	608	369	1227	1152	584	21801	101	32317	695	877	281275	63634	68783
HVol 5	1240	2619	3265	15004	2359	3191	97507	101	16601	410	236	133284	63634	68783
HVol 6	606	719	1431	4979	436	3139	88456	101	37361	909	1125	219563	63634	68783
Mean	574.833	1014.17	2314.83	9393.33	1962.25	1890.75	64377.5	267.5	28947.3	706.5	712.833	212480	55034.5	133170
SD	362.835	804.227	1539.6	6134.78	1517.23	1471.77	35650.4	195.237	15351.2	486.63	302.15	60890.6	28948.5	88770.6
SE	128.281	284.337	544.33	2168.97	536.423	520.349	12604.3	69.0267	5427.46	172.05	106.826	21528.1	10234.8	31385.1
Ratio (T+hDC/gT)/(T+3rd APC)			0.0359572

## Sheet: Cytokines-Fig4B-F
gT pre-BMT	gT	IL2	IL4	IL5	IL10	IL12	IL13	IL17	IFNg	gT + IL2	IL2	IL4	IL5	IL10	IL12	IL13	IL17	IFNg	gT+hAPC	IL2	IL4	IL5	IL10	IL12	IL13	IL17	IFNg	gT + hAPC+ IL2	IL2	IL4	IL5	IL10	IL12	IL13	IL17	IFNg	gT+ hAPC+ IL2-IT	IL2	IL4	IL5	IL10	IL12	IL13	IL17	IFNg	gT+ hAPC+ aIL10RAb	IL2	IL4	IL5
		0.01	0	0	0	0.02	0	0.06	0		247.34	0.08	0.11	0	0	0.78	0.06	0.26		40.09	12.01	23.64	1.28	0.02	47.37	2.02	28.35		311.65	11.65	31.63	0.36	0.11	165.46	3.49	29.48		31.72	12.55	23.37	0	0.37	31.77	0.06	15.59		77.09	10.27	24.04
		0.01	0.08	0	0	0	0.05	0.23	0		251.41	0	0	0	0	0.73	0.15	0		37.96	10.19	22.43	0.82	0.28	42.33	1.7	25.4		297.38	10.14	28.84	0.48	0.02	156.58	3	26.08		28.82	11.83	23.64	0	0.19	29.5	0.06	13.51		71.92	9.02	21.76
Mean		0.01	0.04	0	0	0.01	0.025	0.145	0		249.375	0.04	0.055	0	0	0.755	0.105	0.13		39.025	11.1	23.035	1.05	0.15	44.85	1.86	26.875		304.515	10.895	30.235	0.42	0.065	161.02	3.245	27.78		30.27	12.19	23.505	0	0.28	30.635	0.06	14.55		74.505	9.645	22.9
SD		0	0.0565685	0	0	0.0141421	0.0353553	0.120208	0		2.87792	0.0565685	0.0777817	0	0	0.0353553	0.0636396	0.183848		1.50614	1.28693	0.855599	0.325269	0.183848	3.56382	0.226274	2.08597		10.0904	1.06773	1.97283	0.0848528	0.0636396	6.27911	0.346482	2.40416		2.05061	0.509117	0.190919	0	0.127279	1.60513	0	1.47078		3.65574	0.883883	1.6122
SE		0	0.04	0	0	0.01	0.025	0.085	0		2.035	0.04	0.055	0	0	0.025	0.045	0.13		1.065	0.91	0.605	0.23	0.13	2.52	0.16	1.475		7.135	0.755	1.395	0.06	0.045	4.44	0.245	1.7		1.45	0.36	0.135	0	0.09	1.135	0	1.04		2.585	0.625	1.14
Original values																				40.09					47.37		28.35
Original Values																				37.96					42.33		25.4
-APC vlaues																				35.71					47.265		22.03
-APC values																				33.58					42.225		19.08
2yrs dT (donor origin) post-BMT	2YdT	IL2	IL4	IL5	IL10	IL12	IL13	IL17	IFNg	2YdT + IL2	IL2	IL4	IL5	IL10	IL12	IL13	IL17	IFNg	2YdT+ hAPC	IL2	IL4	IL5	IL10	IL12	IL13	IL17	IFNg	2YdT + hAPC+ IL2	IL2	IL4	IL5	IL10	IL12	IL13	IL17	IFNg	2YdT+ hAPC+ IL2-IT	IL2	IL4	IL5	IL10	IL12	IL13	IL17	IFNg	2YdT+ hAPC+ aIL10RAb	IL2	IL4	IL5
		0	0	0	0	0	0	0	0		150.4	0	0	0	0	0	0	2.08		31.02	129.44	45.42	0.77	1.18	84.55	0	69.54		154.76	133.54	49.44	0.23	0.8	186.52	0.14	64.25		21.84	130.32	44.75	0.09	0.8	26.9	0	60.27		22.68	127.75	42.73
		0	0	0	0	0	0	0	0		119.07	0	0	0	0	0	0	0.63		27.68	133.38	43.74	0.77	0.8	72.99	0	60.93		141.69	113.27	46.26	0.77	0.8	168.19	0	62.92		24.17	153.01	44.75	1.03	0.99	36.11	0	69.54		20.79	126.11	48.1
Mean		0	0	0	0	0	0	0	0		134.735	0	0	0	0	0	0	1.355		29.35	131.41	44.58	0.77	0.99	78.77	0	65.235		148.225	123.405	47.85	0.5	0.8	177.355	0.07	63.585		23.005	141.665	44.75	0.56	0.895	31.505	0	64.905		21.735	126.93	45.415
SD		0	0	0	0	0	0	0	0		22.1537	0	0	0	0	0	0	1.0253		2.36174	2.786	1.18794	0	0.268701	8.17415	0	6.08819		9.24189	14.3331	2.2486	0.381838	0	12.9613	0.0989949	0.940452		1.64756	16.0443	0	0.66468	0.13435	6.51245	0	6.55488		1.33643	1.15966	3.79716
SE		0	0	0	0	0	0	0	0		15.665	0	0	0	0	0	0	0.725		1.67	1.97	0.84	0	0.19	5.78	0	4.305		6.535	10.135	1.59	0.27	0	9.165	0.07	0.665		1.165	11.345	0	0.47	0.095	4.605	0	4.635		0.945	0.82	2.685
origonal values																				31.02					84.55		69.54
origonal values																				27.68					72.99		60.93
-APC vlaues																				12.59					84.55		5.295
-APC values																				9.25					72.99		-3.315
H Vol	HVOL T	IL2	IL4	IL5	IL10	IL12	IL13	IL17	IFNg	HVOL T + IL2	IL2	IL4	IL5	IL10	IL12	IL13	IL17	IFNg	HVOL T+ self-APC	IL2	IL4	IL5	IL10	IL12	IL13	IL17	IFNg	HVOL T + self-APC+ IL2	IL2	IL4	IL5	IL10	IL12	IL13	IL17	IFNg	HVOL T+ self-APC+ IL2-IT	IL2	IL4	IL5	IL10	IL12	IL13	IL17	IFNg	HVOL T+ self-APC+ aIL10RAb	IL2	IL4	IL5
HVOL1		0	0	0.3	0	0	0.2	0.2	0		134	0	0	0	0	0.5	0.6	0		17	19	5	0.5	0.3	3.4	0.22	0		135	19	7	0.4	0	32	0.3	0
HVOL2		0.3	0	0	0	0	0	0	0.54		207	0	0	0	0	2.7	0.3	5.7		61.4	8.5	33.4	1.8	0.4	49	0	21		219	8.3	46	2	0.2	217	0.5	86		56	11	33.5	0.8	0.1	38	0.1	29
HVOL3		0.5	0	0	0.2	0	0		0.8		346	0	0	0.6	0	1.2		0.2		22	1.8	0	0.6	0	8		2		409	2	0.8	1.6	0.1	84		44.5											19	1.5	0
HVOL4		0	0	1	1	0.1	0	0	0		131	0	1	1	0.1	0	0	0		9	0.2	1	1	0.1	6	0	4		115	0.3	5	1	0.1	39	0	4		5	0.1	0	0.4	0.1	1	0	0		20	0.1	0.01
HVOL5		0	0	4	1	0.3	0.1	0	0		209	0	4	1	0.3	1	0	1		4	14	4	1	0.3	3	0	9		216	13	7	1	0.3	19	0	18		12	12	0.3	0.4	0.1	3	0	0		3	13	0
HVOL6		2	0	2	2	1	1	2	10		361	0.4	8	1	0.4	31	2	11		13	16	2	2	1	9	1	11		342	17	33	2	1	112	1	16		9	15	2	1	0.3	4	2	12		114	16	26
Mean		0.466667	0	1.21667	0.7	0.233333	0.216667	0.44	1.89		231.333	0.0666667	2.16667	0.6	0.133333	6.06667	0.58	2.98333		21.0667	9.91667	7.56667	1.15	0.35	13.0667	0.244	7.83333		239.333	9.93333	16.4667	1.33333	0.283333	83.8333	0.36	28.0833		20.5	9.525	8.95	0.65	0.15	11.5	0.525	10.25		39	7.65	6.5025
SD		0.778888	0	1.56258	0.787401	0.393277	0.392003	0.876356	3.98746		100.592	0.163299	3.25064	0.489898	0.175119	12.2487	0.831865	4.4973		20.7178	7.72643	12.7909	0.61887	0.350714	17.7659	0.43322	7.67898		115.438	7.74536	18.4485	0.640833	0.365605	74.0633	0.415933	32.3735		23.8397	6.50916	16.3903	0.3	0.1	17.7106	0.984463	13.7204		50.603	8.02434	12.9983
SE		0.31798	0	0.637922	0.321455	0.160555	0.160035	0.357771	1.62787		41.0663	0.0666667	1.32707	0.2	0.071492	5.00051	0.339608	1.83601		8.458	3.1543	5.22186	0.252653	0.143178	7.25289	0.176862	3.13493		47.1273	3.16203	7.53156	0.261619	0.149257	30.2362	0.169804	13.2164		9.73253	2.65735	6.69133	0.122474	0.0408248	7.23034	0.401905	5.60134		20.6586	3.27592	5.30655
-APC values																				6							0
-APC values																				46.4							2
-APC values																				17							0.7
-APC values																				9							4
-APC values																				4							9
-APC values																				13							3
[truncated: 41 more columns]

## Sheet: Cytokine pattern-Fig4B-F
Summary										Summary (-DC)
gT										gT
Cytokines	IL2	IL4	IL5	IL10	IL12	IL13	IL17	IFNg		Cytokines	IL2	IL4	IL5	IL10	IL12	IL13	IL17	IFNg
gT	0.01	0.04	0	0	0.01	0.025	0.145	0		gT	0.01	0.04	0	0	0.01	0.025	0.145	0
gT+IL2	249.375	0.04	0.055	0	0	0.755	0.105	0.13		gT+IL2	249.375	0.04	0.055	0	0	0.755	0.105	0.13
gT+hAPC	39.025	11.1	23.035	1.05	0.15	44.85	1.86	26.875		gT+hAPC	34.645	-2.905	0.87	1.05	-0.255	44.745	1.465	20.555
gT+hAPC+IL2	304.515	10.895	30.235	0.42	0.065	161.02	3.245	27.78		gT+hAPC+IL2	300.135	-3.11	8.07	0.42	-0.34	160.915	2.85	21.46
gT+hAPC+IL2-IT	30.27	12.19	23.505	0	0.28	30.635	0.06	14.55		gT+hAPC+IL2-IT	25.89	-1.815	1.34	0	-0.125	30.53	-0.335	8.23
gT+hAPC+aIL10R Ab	74.505	9.645	22.9	0.24	0.27	69.315	1.125	23.24		gT+hAPC+aIL10R Ab	70.125	-4.36	0.735	0.24	-0.135	69.21	0.73	16.92
hAPC	4.38	14.005	22.165	0	0.405	0.105	0.395	6.32		hAPC	0	0	0	0	0	0	0	0
3rd party APC	0.005	0	0	0	0.01	0.06	0.03	0.055		3rd party APC	0	0	0	0	0	0	0	0
gT+3rd party APC	131.01	1.71	2.695	1.95	0.185	73.315	0.145	117.2		gT+3rd party APC	131.005	1.71	2.695	1.95	0.175	73.255	0.115	117.145
2yr dT										2yr dT
Cytokines	IL2	IL4	IL5	IL10	IL12	IL13	IL17	IFNg		Cytokines	IL2	IL4	IL5	IL10	IL12	IL13	IL17	IFNg
2YdT	0	0	0	0	0	0	0	0		2YdT	0	0	0	0	0	0	0	0
2YdT+IL2	134.735	0	0	0	0	0	0	1.355		2YdT+IL2	134.735	0	0	0	0	0	0	1.355
2YdT+hAPC	29.35	131.41	44.58	0.77	0.99	78.77	0	65.235		2YdT+hAPC	10.92	-20.075	2.185	-0.13	0.095	78.77	0	0.99
2YdT+hAPC+IL2	148.225	123.405	47.85	0.5	0.8	177.355	0.07	63.585		2YdT+hAPC+IL2	129.795	-28.08	5.455	-0.4	-0.095	177.355	0.07	-0.66
2YdT+hAPC+IL2-IT	23.005	141.665	44.75	0.56	0.895	31.505	0	64.905		2YdT+hAPC+IL2-IT	4.575	-9.82	2.355	-0.34	0	31.505	0	0.66
2YdT+hAPC+aIL10R Ab	21.735	126.93	45.415	0.385	0.99	65.785	0	66.235		2YdT+hAPC+aIL10R Ab	3.305	-24.555	3.02	-0.515	0.095	65.785	0	1.99
hAPC	18.43	151.485	42.395	0.9	0.895	0	0	64.245		hAPC	0	0	0	0	0	0	0	0
3rd party APC	0	0	0	0.635	0	0	0	1.355		3rd party APC	0	0	0	0	0	0	0	0
2YdT+3rd party APC	950.5	3.23	120.54	3.185	0.895	3188.09	0	9063.36		2YdT+3rd party APC	950.5	3.23	120.54	2.55	0.895	3188.09	0	9062.01
Healthy VOL										Healthy VOL
Cytokines	IL2	IL4	IL5	IL10	IL12	IL13	IL17	IFNg		Cytokines	IL2	IL4	IL5	IL10	IL12	IL13	IL17	IFNg
HVOL T	0.466667	0	1.21667	0.7	0.233333	0.216667	0.44	1.89		HVOL T	0.466667	0	1.21667	0.7	0.233333	0.216667	0.44	1.89
HVOL T+IL2	231.333	0.0666667	2.16667	0.6	0.133333	6.06667	0.58	2.98333		HVOL T+IL2	231.333	0.0666667	2.16667	0.6	0.133333	6.06667	0.58	2.98333
HVOL T+self-APC	21.0667	9.91667	7.56667	1.15	0.35	13.0667	0.244	7.83333		HVOL T+self-APC	15.9	-2.03333	0.9	0.95	0.236667	12.5667	0.004	3.11667
HVOL T+self-APC+IL2	239.333	9.93333	16.4667	1.33333	0.283333	83.8333	0.36	28.0833		HVOL T+self-APC+IL2	234.167	-2.01667	9.8	1.13333	0.17	83.3333	0.12	23.3667
HVOL T+self-APC+IL12-IT	20.5	9.525	8.95	0.65	0.15	11.5	0.525	10.25		HVOL T+self-APC+IL12-IT	15.3333	-2.425	2.28333	0.45	0.0366667	11	0.285	5.53333
HVOL T+self-APC+aIL10R Ab	39	7.65	6.5025	0.7	0.0875	14.1	0.333333	3.175		HVOL T+self-APC+aIL10R Ab	33.8333	-4.3	-0.164167	0.5	-0.0258333	13.6	0.0933333	-1.54167
HVOL self-APC	5.16667	11.95	6.66667	0.2	0.113333	0.5	0.24	4.71667		HVOL self-APC	0	0	0	0	0	0	0	0
3rd party APC	1.4	0	0.166667	0.75	0.00833333	0.233333	0.24	0.8		3rd party APC	0	0	0	0	0	0	0	0
HVOL T+3rd party APC	1304.33	4.5	204	7.16667	1.2	1186.5	0.74	4052		HVOL T+3rd party APC	1302.93	4.5	203.833	6.41667	1.19167	1186.27	0.5	4051.2

## Sheet: Fig5B-gBMMCvsgT+hDC
aminoAcid	vGeneName	jGeneName	total	gT+hDC	gBMMC
CASSIRASNEKLFF	TCRBV19-01	TCRBJ01-04	3347	0.933185	0
CASSFSTSPYEQYF	TCRBV07-09	TCRBJ02-07	3376	0.819988	0.0902127
CASSLSGSFYEQYF	TCRBV05-01	TCRBJ02-07	2782	0.775656	0
CASSIRSSYEQYF	TCRBV19-01	TCRBJ02-07	2667	0.72547	0.0134801
CASRDNEGYTF	TCRBV07-03	TCRBJ01-02	2463	0.686715	0
CASSLALEDTEAFF	TCRBV05-04	TCRBJ01-01	6224	0.670544	0.792005
CASRQVSYNEQFF	TCRBV05-05	TCRBJ02-01	1875	0.522773	0
CACLGTGGTYEQYF	TCRBV06-01	TCRBJ02-07	1753	0.488758	0
CASSEGQGAVREKLFF	TCRBV02-01	TCRBJ01-04	6607	0.464223	1.0249
CASSYLAGSSYEQYF	TCRBV06-06	TCRBJ02-07	1646	0.458925	0
CASSTSGRSYEQYF	TCRBV06-06	TCRBJ02-07	1585	0.441918	0
CASSIDGAREQYF	TCRBV19-01	TCRBJ02-07	1556	0.433832	0
CASNFMRQGASVNTEAFF	TCRBV27-01	TCRBJ01-01	1485	0.414037	0
CASSLGQGNLEKLFF	TCRBV07-09	TCRBJ01-04	1337	0.372772	0
CASMVGFEAFF	TCRBV07-09	TCRBJ01-01	1257	0.350467	0
CASSLARGTEAFF	TCRBV07-08	TCRBJ01-01	1235	0.344333	0
CATQQGGPIQYF	TCRBV10-03	TCRBJ02-04	1224	0.341266	0
CATSTLRAGEAFF	TCRBV15-01	TCRBJ01-01	1185	0.330393	0
CAR*DQPQHF	TCRBV19-01	TCRBJ01-05	1175	0.327605	0
CASLLLGSEKNTEAFF	TCRBV06-06	TCRBJ01-01	1146	0.319519	0
CASSLVGATGELFF	TCRBV05-06	TCRBJ02-02	1134	0.316173	0
CASSPSTGELFF	TCRBV06-06	TCRBJ02-02	1131	0.315337	0
CASSLQALDGNEKLFF	TCRBV07-09	TCRBJ01-04	1128	0.3145	0
CASS*LRVYYNEKLFF	TCRBV05-07	TCRBJ01-04	1086	0.30279	0
CASSLVQGAREQFF	TCRBV28-01	TCRBJ02-01	1080	0.301117	0
CASSPNSGTEAFF	TCRBV18-01	TCRBJ01-01	1068	0.297772	0
CASSLGPSNTGELFF	TCRBV07-09	TCRBJ02-02	1061	0.29582	0
CASTSERDEQYF	TCRBV02-01	TCRBJ02-07	2339	0.286898	0.271675
CASSEIGGPEQFF	TCRBV07-03	TCRBJ02-01	986	0.274909	0
CASSQERHYGYTF	TCRBV06-05	TCRBJ01-02	926	0.25818	0
CASSSRSSYEQYF	TCRBV19-01	TCRBJ02-07	922	0.257065	0
CASSIRSAYEQYF	TCRBV19-01	TCRBJ02-07	890	0.248143	0
CASSLPGSGNTIYF	TCRBV05-05	TCRBJ01-03	874	0.243682	0
CASSFPFYPEDEQFF	TCRBV07-09	TCRBJ02-01	871	0.242846	0
CASRSLGGAHGYTF	TCRBV07-09	TCRBJ01-02	841	0.234481	0
CASSRGQQYF	TCRBV06-01	TCRBJ02-07	807	0.225002	0
CASSQGLDWELFF	TCRBV18-01	TCRBJ02-02	798	0.222492	0
CASSLSLGADEQYF	TCRBV05-01	TCRBJ02-07	790	0.220262	0
CASSSLVAGAAYEQYF	TCRBV28-01	TCRBJ02-07	789	0.219983	0
CASSLDFVSGGIEQYF	TCRBV07-02	TCRBJ02-07	785	0.218868	0
CASSLGNEQYF	TCRBV05-01	TCRBJ02-07	773	0.215522	0
CSVAGLAANSGANVLTF	TCRBV29-01	TCRBJ02-06	1411	0.195726	0.147036
CASSPSGGADGYTF	TCRBV06-06	TCRBJ01-02	1164	0.195448	0.0960194
CASSYADRGNSPLHF	TCRBV06-06	TCRBJ01-06	690	0.192381	0
CASSNPIRINYGYTF	TCRBV19-01	TCRBJ01-02	676	0.188477	0
CATATGDYGYTF	TCRBV19-01	TCRBJ01-02	658	0.183459	0
CASSPGRLSYEQYF	TCRBV06-01	TCRBJ02-07	647	0.180392	0
CASSQAWGEDEKLFF	TCRBV07-06	TCRBJ01-04	646	0.180113	0
CASSPKMGGTEAFF	TCRBV11-01	TCRBJ01-01	645	0.179834	0
CASSYSTATNEKLFF	TCRBV06-05	TCRBJ01-04	716	0.17844	0.0157613
CASSRLNLDSHYEQYF	TCRBV04-01	TCRBJ02-07	733	0.176767	0.0205312
CASSLMGTGRNEQYF	TCRBV07-03	TCRBJ02-07	634	0.176767	0
CASSPRGGRLFYEQYF	TCRBV07-02	TCRBJ02-07	628	0.175094	0
CASSGERGGYNSPLHF	TCRBV07-09	TCRBJ01-06	609	0.169797	0
CASSLTFGTRLGRELFF	TCRBV14-01	TCRBJ02-02	599	0.167009	0
CASSLTGGLETQYF	TCRBV07-03	TCRBJ02-05	592	0.165057	0
CASSLVPSEQYF	TCRBV11-02	TCRBJ02-07	693	0.164778	0.0211533
CASRRMGESGNTIYF	TCRBV06-01	TCRBJ01-03	591	0.164778	0
CASSFLGQGSGYTF	TCRBV28-01	TCRBJ01-02	580	0.161711	0
CAISGDSGTVSYEQYF	TCRBV10-03	TCRBJ02-07	544	0.151674	0
CAWEGQADGLFF	TCRBV30-01	TCRBJ01-04	543	0.151395	0
CASSPGGGQSSYNSPLHF	TCRBV04-01	TCRBJ01-06	534	0.148886	0
CASSLVVQGEKLFF	TCRBV07-02	TCRBJ01-04	534	0.148886	0
CASSPQGHVYGYTF	TCRBV07-09	TCRBJ01-02	876	0.148049	0.071548
CASSLGGRPTEAFF	TCRBV07-09	TCRBJ01-01	611	0.147771	0.0167982
CASSSTGNYGYTF	TCRBV05-04	TCRBJ01-02	526	0.146655	0
CASSLGWGGYTF	TCRBV28-01	TCRBJ01-02	519	0.144704	0
CASSSTGSSFPQHF	TCRBV19-01	TCRBJ01-05	519	0.144704	0
CASSQGVWRANEKLFF	TCRBV04-01	TCRBJ01-04	503	0.140243	0
CASSLDAKPNQPQHF	TCRBV05-06	TCRBJ01-05	497	0.13857	0
CASSQDRRNTEAFF	TCRBV04-01	TCRBJ01-01	496	0.138291	0
CASSLSRGGMNTEAFF	TCRBV27-01	TCRBJ01-01	488	0.13606	0
CASSLALVEVLDGYTF	TCRBV05-01	TCRBJ01-02	483	0.134666	0
CAGSRGYNEQFF	TCRBV11-02	TCRBJ02-01	481	0.134109	0
CAISDRDRGNNEQFF	TCRBV10-03	TCRBJ02-01	479	0.133551	0
CATRIGGAIANEKLFF	TCRBV10-03	TCRBJ01-04	471	0.131321	0
CASSWDPSHEQYF	TCRBV07-09	TCRBJ02-07	459	0.127975	0
CSVGRDRGITEAFF	TCRBV29-01	TCRBJ01-01	457	0.127417	0
CASR**GSNQPQHF	TCRBV07-09	TCRBJ01-05	448	0.124908	0
CASSSPSATGVSYEQYF	TCRBV07-09	TCRBJ02-07	442	0.123235	0
CASSADNMNTEAFF	TCRBV11-03	TCRBJ01-01	441	0.122956	0
CASSQLNQPQHF	TCRBV13-01	TCRBJ01-05	435	0.121283	0
CASSLSNREHEQFF	TCRBV05-08	TCRBJ02-01	430	0.119889	0
CASNLPGGWQPQHF	TCRBV28-01	TCRBJ01-05	426	0.118774	0
CASSQGRGAYEQYF	TCRBV04-01	TCRBJ02-07	422	0.117659	0
CAISAGVGGGPPDTQYF	TCRBV10-03	TCRBJ02-03	418	0.116544	0
CATEGDKPTEAFF	TCRBV10-03	TCRBJ01-01	411	0.114592	0
CASSQDPGNSGNTIYF	TCRBV04-01	TCRBJ01-03	410	0.114313	0
CASTTPGRYAEAFF	TCRBV06-05	TCRBJ01-01	404	0.11264	0
CASLDTPYEQYF	TCRBV11-02	TCRBJ02-07	478	0.110689	0.0167982
CAIRDVTDTQYF	TCRBV10-03	TCRBJ02-03	397	0.110689	0
CASSLAGEEQPQHF	TCRBV05-04	TCRBJ01-05	397	0.110689	0
CASSFGQGGFDEQFF	TCRBV05-01	TCRBJ02-01	393	0.109573	0
CASSFGLEVTDTQYF	TCRBV11-01	TCRBJ02-03	388	0.108179	0
CASSTGQGNTIYF	TCRBV06-06	TCRBJ01-03	387	0.1079	0
CASSLGGADEAFF	TCRBV05-01	TCRBJ01-01	374	0.104276	0
CASSLDTSSYNEQFF	TCRBV07-06	TCRBJ02-01	368	0.102603	0
CASSPTQGFGTDTQYF	TCRBV18-01	TCRBJ02-03	368	0.102603	0
CASSLGWGSTEAFF	TCRBV11-02	TCRBJ01-01	362	0.10093	0
Total clonal types				99	13
CASSPSGTGLGYTF	TCRBV04-01	TCRBJ01-02	355	0.0989784	0
CASGTGEGRQPQHF	TCRBV27-01	TCRBJ01-05	355	0.0989784	0
CASSQQLADTGELFF	TCRBV04-02	TCRBJ02-02	348	0.0970267	0
CASRPTGGSNEQFF	TCRBV07-03	TCRBJ02-01	347	0.0967479	0
CASRENGGNQPQHF	TCRBV07-02	TCRBJ01-05	345	0.0961903	0
CASSVGWQGNSPLHF	TCRBV09-01	TCRBJ01-06	335	0.0934022	0
CATWFGNEQFF	TCRBV25-01	TCRBJ02-01	329	0.0917293	0
CASSLVTDTQYF	TCRBV05-01	TCRBJ02-03	329	0.0917293	0
CASSPSGTYNEQFF	TCRBV27-01	TCRBJ02-01	1002	0.0908929	0.140193
CASSLGPLQETQYF	TCRBV07-02	TCRBJ02-05	324	0.0903352	0
CASRKEGAKLFF	TCRBV07-09	TCRBJ01-04	397	0.0897776	0.0155539
CASTENPGNTIYF	TCRBV02-01	TCRBJ01-03	321	0.0894988	0
CASSNPLNTEAFF	TCRBV07-09	TCRBJ01-01	319	0.0889412	0
CASSVSPQEPHNEQFF	TCRBV09-01	TCRBJ02-01	318	0.0886624	0
CASRDREDNEQFF	TCRBV02-01	TCRBJ02-01	636	0.0875471	0.0667781
CASSFHRTSGEQFF	TCRBV09-01	TCRBJ02-01	301	0.0839226	0
CASSLAPRSYNEQFF	TCRBV09-01	TCRBJ02-01	301	0.0839226	0
CASSPQGGVQPQHF	TCRBV18-01	TCRBJ01-05	300	0.0836437	0
CSVGGPFYGYTF	TCRBV29-01	TCRBJ01-02	297	0.0828073	0
CASSTRTKETQYF	TCRBV05-01	TCRBJ02-05	296	0.0825285	0
CASSLAPSGSYEQYF	TCRBV05-01	TCRBJ02-07	295	0.0822497	0
CASSESPG*RPLRSYNEQFF	TCRBV10-01	TCRBJ02-01	356	0.0811344	0.0134801
CASRGTTYNEQFF	TCRBV19-01	TCRBJ02-01	289	0.0805768	0
CASSTSSEWGGQYF	TCRBV19-01	TCRBJ02-07	289	0.0805768	0
CASSADRGVEYF	TCRBV07-06	TCRBJ02-07	285	0.0794616	0
CASLGGKAYEQYF	TCRBV02-01	TCRBJ02-07	285	0.0794616	0
CASSYD*REGDPYEQYF	TCRBV07-09	TCRBJ02-07	283	0.0789039	0
CASSIGRKLFF	TCRBV25-01	TCRBJ01-04	282	0.0786251	0
CAISEGAQPQHF	TCRBV10-03	TCRBJ01-05	280	0.0780675	0
CSVKEGRAMNTEAFF	TCRBV29-01	TCRBJ01-01	274	0.0763946	0
CASSSNLALTDTEAFF	TCRBV11-02	TCRBJ01-01	273	0.0761158	0
CAWSVARGGSPLHF	TCRBV30-01	TCRBJ01-06	273	0.0761158	0
CASSFLVSNDGFSGNTIYF	TCRBV05-08	TCRBJ01-03	271	0.0755582	0
CASSPTGGPHTEAFF	TCRBV07-09	TCRBJ01-01	270	0.0752794	0
CASSLGDGNYEQYF	TCRBV05-06	TCRBJ02-07	269	0.0750006	0
CARRNTGELFF	TCRBV19-01	TCRBJ02-02	268	0.0747217	0
CSVEDSYEQYF	TCRBV29-01	TCRBJ02-07	265	0.0738853	0
CASSDNRATEAFF	TCRBV02-01	TCRBJ01-01	409	0.0736065	0.0300709
CASTPNTEAFF	TCRBV10-01	TCRBJ01-01	262	0.0730489	0
CASSPAENYGYTF	TCRBV18-01	TCRBJ01-02	258	0.0719336	0
CASSIDRTGPGYTF	TCRBV19-01	TCRBJ01-02	254	0.0708184	0
CATQHSNGEGGQYF	TCRBV10-03	TCRBJ02-03	253	0.0705396	0
CASSLQGTSEKLFF	TCRBV28-01	TCRBJ01-04	253	0.0705396	0
CAISPGQGSNQPQHF	TCRBV10-03	TCRBJ01-05	252	0.0702607	0
CASSSRDTQYF	TCRBV06-05	TCRBJ02-03	250	0.0697031	0
CASRWGINEQFF	TCRBV19-01	TCRBJ02-01	249	0.0694243	0
CASSETRVGELFF	TCRBV10-02	TCRBJ02-02	247	0.0688667	0
CASS*SSGRGIQYF	TCRBV06-08	TCRBJ02-04	246	0.0685879	0
CASSSTPGQVMGNEQFF	TCRBV11-01	TCRBJ02-01	244	0.0680302	0
CASSPEPGSSYEQYF	TCRBV06-01	TCRBJ02-07	243	0.0677514	0
CASSFPREGGYQETQYF	TCRBV11-02	TCRBJ02-05	242	0.0674726	0
CARIGTAPYEQYF	TCRBV21-01	TCRBJ02-07	240	0.066915	0
CATTGTGRGEQYF	TCRBV06-06	TCRBJ02-07	240	0.066915	0
CASSYDAGNTIYF	TCRBV06-06	TCRBJ01-03	238	0.0663574	0
CASSQGVVPSNGYTF	TCRBV04-01	TCRBJ01-02	237	0.0660786	0
CASSLAGHTEAFF	TCRBV07-09	TCRBJ01-01	236	0.0657997	0
CASVVGETQYF	TCRBV25-01	TCRBJ02-05	284	0.0655209	0.0101619
CASAIHRDEKLFF	TCRBV06-01	TCRBJ01-04	235	0.0655209	0
CAIRGLAETQYF	TCRBV10-03	TCRBJ02-05	231	0.0644057	0
CASSLGQGPSYEQYF	TCRBV07-08	TCRBJ02-07	326	0.0641269	0.019909
CASSWEGVRDTIYF	TCRBV05-04	TCRBJ01-03	323	0.0641269	0.0192868
CASSYSRYSNQPQHF	TCRBV06-05	TCRBJ01-05	230	0.0641269	0
CASSQGAGGNTIYF	TCRBV06-05	TCRBJ01-03	229	0.0638481	0
CASNGGADQPQHF	TCRBV07-09	TCRBJ01-05	228	0.0635692	0
CASSEGANSPLHF	TCRBV06-01	TCRBJ01-06	228	0.0635692	0
CASQGVGEKLFF	TCRBV27-01	TCRBJ01-04	226	0.0630116	0
CAISVGGGNTEAFF	TCRBV10-03	TCRBJ01-01	226	0.0630116	0
CASSSPAWTGASTEQYF	TCRBV19-01	TCRBJ02-07	226	0.0630116	0
CASSYSATDSYEQYF	TCRBV06-06	TCRBJ02-07	221	0.0616176	0
CASSASNTGELFF	TCRBV02-01	TCRBJ02-02	220	0.0613387	0
CASSRQLASTDTQYF	TCRBV14-01	TCRBJ02-03	220	0.0613387	0
CASRNGHRYEQYF	TCRBV06-01	TCRBJ02-07	220	0.0613387	0
CASSLEAGGNTIYF	TCRBV05-04	TCRBJ01-03	218	0.0607811	0
CASSPNYGVTGAGNTIYF	TCRBV18-01	TCRBJ01-03	218	0.0607811	0
CASSYGTSGKSEQYF	TCRBV06-06	TCRBJ02-07	217	0.0605023	0
CASSLNSGGELFF	TCRBV07-02	TCRBJ02-02	296	0.0596659	0.0170056
CASSERVVQPQHF	TCRBV06-01	TCRBJ01-05	211	0.0588294	0
CASSGPLAQGETQYF	TCRBV02-01	TCRBJ02-05	209	0.0582718	0
CASSYPLAGEVYGYTF	TCRBV06-06	TCRBJ01-02	208	0.057993	0
CASRLGTGGEKLFF	TCRBV06-05	TCRBJ01-04	207	0.0577142	0
CASSYSGDEQYF	TCRBV06-06	TCRBJ02-07	207	0.0577142	0
CASSPTDRAYGDTQYF	TCRBV07-03	TCRBJ02-03	206	0.0574354	0
CASSEVSVLAGGAYEQYF	TCRBV04-01	TCRBJ02-07	205	0.0571566	0
CASSLPGLENEQYF	TCRBV28-01	TCRBJ02-07	205	0.0571566	0
CASSPPWAVGPEQYF	TCRBV07-09	TCRBJ02-07	478	0.0568777	0.0568236
CASSEAGRADDEQYF	TCRBV06-01	TCRBJ02-07	204	0.0568777	0
CASGTYGYTF	TCRBV06-06	TCRBJ01-02	204	0.0568777	0
CASGGESSYEQYF	TCRBV02-01	TCRBJ02-07	204	0.0568777	0
CASSSDRVGNTIYF	TCRBV04-01	TCRBJ01-03	203	0.0565989	0
CASSSSQSRANVLTF	TCRBV07-04	TCRBJ02-06	202	0.0563201	0
CASHGRINQPQHF	TCRBV02-01	TCRBJ01-05	202	0.0563201	0
CASSLDSGRGETQYF	TCRBV05-01	TCRBJ02-05	199	0.0554837	0
CASSMLPVGTVSTDTQYF	TCRBV19-01	TCRBJ02-03	199	0.0554837	0
CASSIVLRDTEAFF	TCRBV19-01	TCRBJ01-01	198	0.0552049	0
CASSFGARTVHTEAFF	TCRBV05-01	TCRBJ01-01	195	0.0543684	0
CASIVEGAPNTGELFF	TCRBV25-01	TCRBJ02-02	192	0.053532	0
CASSAGQGKGDYEQYF	TCRBV02-01	TCRBJ02-07	192	0.053532	0
CASSLEAGGPYNEQFF	TCRBV05-01	TCRBJ02-01	233	0.0532532	0.00871019
CASSSPGQGYEQYF	TCRBV05-01	TCRBJ02-07	191	0.0532532	0
CASRTGPYQPQHF	TCRBV02-01	TCRBJ01-05	191	0.0532532	0
CASSNQTGASNGYTF	TCRBV21-01	TCRBJ01-02	189	0.0526956	0
CASSDRGSNTGELFF	TCRBV02-01	TCRBJ02-02	189	0.0526956	0
CASSLLAGGSEQFF	TCRBV02-01	TCRBJ02-01	188	0.0524167	0
CASSLGGGEGVQFF	TCRBV07-02	TCRBJ02-01	187	0.0521379	0
CASRAYRKTYGYTF	TCRBV21-01	TCRBJ01-02	187	0.0521379	0
CASASPSGGNIQYF	TCRBV28-01	TCRBJ02-04	187	0.0521379	0
CATSTGSPTSGSFLETQYF	TCRBV15-01	TCRBJ02-05	186	0.0518591	0
CASSHTPGTYPYEQYF	TCRBV06-06	TCRBJ02-07	186	0.0518591	0
CASSPRQVRTDTQYF	TCRBV06-05	TCRBJ02-03	184	0.0513015	0
CASSPDNTGELFF	TCRBV18-01	TCRBJ02-02	183	0.0510227	0
CASQKGTANTGELFF	TCRBV07-07	TCRBJ02-02	183	0.0510227	0
CASSEVGNEQFF	TCRBV02-01	TCRBJ02-01	183	0.0510227	0
CASTNYQGDEKLFF	TCRBV07-08	TCRBJ01-04	182	0.0507439	0
CASSLDRNQPQHF	TCRBV05-06	TCRBJ01-05	182	0.0507439	0
CASSEDRNTIYF	TCRBV06-01	TCRBJ01-03	182	0.0507439	0
CASSPGGWEQYF	TCRBV02-01	TCRBJ02-07	182	0.0507439	0
CASRFGLATRVDEQYF	TCRBV21-01	TCRBJ02-07	182	0.0507439	0
CASSLEGSQQETQYF	TCRBV07-09	TCRBJ02-05	182	0.0507439	0
CASSPPYSLREGSYEQYF	TCRBV14-01	TCRBJ02-07	182	0.0507439	0
CASSQDHYEQYF	TCRBV07-09	TCRBJ02-07	181	0.0504651	0
CAIMRQAKGDTEAFF	TCRBV10-03	TCRBJ01-01	181	0.0504651	0
CASSPPGRWSSYNEQFF	TCRBV07-03	TCRBJ02-01	180	0.0501862	0
CASSERWTGWASNQPQHF	TCRBV02-01	TCRBJ01-05	179	0.0499074	0
CASRSGGEAFF	TCRBV06-05	TCRBJ01-01	178	0.0496286	0
CASSFRGTGTYEQYF	TCRBV05-05	TCRBJ02-07	177	0.0493498	0
CASSERGLNTGELFF	TCRBV10-02	TCRBJ02-02	177	0.0493498	0
CASTRTDYGYTF	TCRBV06-01	TCRBJ01-02	176	0.049071	0
CASKDPWCSNQPQHF	TCRBV06-04	TCRBJ01-05	175	0.0487922	0
CASGQGGTEAFF	TCRBV19-01	TCRBJ01-01	174	0.0485134	0
CAISEPVAGVYQETQYF	TCRBV10-03	TCRBJ02-05	174	0.0485134	0
CASSYLGRGGPYEQYF	TCRBV06-06	TCRBJ02-07	173	0.0482346	0
CASSSPGQGAKYEQYF	TCRBV05-04	TCRBJ02-07	172	0.0479557	0
CASSFSNTGELFF	TCRBV05-04	TCRBJ02-02	171	0.0476769	0
CASSLTTMPYEQYF	TCRBV27-01	TCRBJ02-07	613	0.0473981	0.0918717
CASSEVGGQAGGQYF	TCRBV06-01	TCRBJ02-07	170	0.0473981	0
CASSLAADYTTDTQYF	TCRBV05-06	TCRBJ02-03	170	0.0473981	0
CASSEGTGSYNEQFF	TCRBV25-01	TCRBJ02-01	237	0.0471193	0.0141022
CASSQGQGVSWKLFF	TCRBV27-01	TCRBJ01-04	169	0.0471193	0
CASSPWTGGSYEQYF	TCRBV11-01	TCRBJ02-07	169	0.0471193	0
CAISVDFGTDNEQFF	TCRBV10-03	TCRBJ02-01	169	0.0471193	0
CASSPGTGNTIYF	TCRBV07-03	TCRBJ01-03	168	0.0468405	0
CAISEGRTEPWEQYF	TCRBV10-03	TCRBJ02-07	167	0.0465617	0
CASSEGGGEKLFF	TCRBV05-04	TCRBJ01-04	167	0.0465617	0
CASHPAGEVNEQFF	TCRBV19-01	TCRBJ02-01	217	0.0462829	0.0105767
CASGRLMNTEAFF	TCRBV07-09	TCRBJ01-01	166	0.0462829	0
CASSQIGQGINTEAFF	TCRBV14-01	TCRBJ01-01	165	0.0460041	0
CAMRGTDTQYF	TCRBV10-03	TCRBJ02-03	165	0.0460041	0
CASRSPGQIRNTIYF	TCRBV11-02	TCRBJ01-03	165	0.0460041	0
CASSSGTDFNYGYTF	TCRBV07-09	TCRBJ01-02	164	0.0457252	0
CASSSGQGNYGYTF	TCRBV07-02	TCRBJ01-02	163	0.0454464	0
CASRRDLEQYF	TCRBV02-01	TCRBJ02-07	163	0.0454464	0
CASSLQKLFF	TCRBV06-06	TCRBJ01-04	163	0.0454464	0
CASSESVTSGSSNEQYF	TCRBV10-01	TCRBJ02-07	163	0.0454464	0
CAISGTANQPQHF	TCRBV10-03	TCRBJ01-05	163	0.0454464	0
CASSPTGGTSSYEQYF	TCRBV14-01	TCRBJ02-07	162	0.0451676	0
CASSYRLAGIYEQYF	TCRBV06-05	TCRBJ02-07	161	0.0448888	0
CASSLRRQREGLTGELFF	TCRBV07-03	TCRBJ02-02	160	0.04461	0
CASSLALAGAKNIQYF	TCRBV21-01	TCRBJ02-04	160	0.04461	0
CASSEVGELFF	TCRBV25-01	TCRBJ02-02	160	0.04461	0
CASSHWTGGDTEAFF	TCRBV07-09	TCRBJ01-01	160	0.04461	0
CASSIQTGGTEAFF	TCRBV07-09	TCRBJ01-01	160	0.04461	0
CAISAGGQPQHF	TCRBV10-03	TCRBJ01-05	160	0.04461	0
CASSQFWLSSGNTIYF	TCRBV14-01	TCRBJ01-03	160	0.04461	0
CASSEGQGNSPLHF	TCRBV06-01	TCRBJ01-06	326	0.0443312	0.0346334
CASSLAPRDRGAYEQYF	TCRBV18-01	TCRBJ02-07	159	0.0443312	0
CASSDPGTVENTIYF	TCRBV25-01	TCRBJ01-03	159	0.0443312	0
CASSRRYEQYF	TCRBV05-06	TCRBJ02-07	158	0.0440524	0
CASRLGADNSPLHF	TCRBV06-05	TCRBJ01-06	158	0.0440524	0
CASSQVQGNEAFF	TCRBV04-01	TCRBJ01-01	158	0.0440524	0
CASGTYEQYF	TCRBV27-01	TCRBJ02-07	1464	0.0437736	0.271053
CASTRMGEGLYGYTF	TCRBV06-01	TCRBJ01-02	157	0.0437736	0
CASVEGNTIYF	TCRBV25-01	TCRBJ01-03	157	0.0437736	0
CASSRLQGDYGYTF	TCRBV04-01	TCRBJ01-02	157	0.0437736	0
CASSLRPSPTYEQYF	TCRBV06-05	TCRBJ02-07	157	0.0437736	0
CASSEGGYEQYF	TCRBV06-01	TCRBJ02-07	157	0.0437736	0
CASKAGDYGYTF	TCRBV02-01	TCRBJ01-02	156	0.0434947	0
CASSLGGAYRDTQYF	TCRBV11-03	TCRBJ02-03	155	0.0432159	0
CASSYAGREQYF	TCRBV06-05	TCRBJ02-07	155	0.0432159	0
CASSHPDSTYEQYF	TCRBV07-09	TCRBJ02-07	155	0.0432159	0
CASSLTWGADTNTEAFF	TCRBV05-04	TCRBJ01-01	155	0.0432159	0
CAISVDLLEQYF	TCRBV10-03	TCRBJ02-07	154	0.0429371	0
CASSYREGYGYTF	TCRBV27-01	TCRBJ01-02	154	0.0429371	0
CASTLETPYGYTF	TCRBV06-06	TCRBJ01-02	154	0.0429371	0
CASSESGTSGRADTQYF	TCRBV10-02	TCRBJ02-03	390	0.0426583	0.0491503
CASSE*TQGANTEAFF	TCRBV10-01	TCRBJ01-01	153	0.0426583	0
CASSESPTGELFF	TCRBV10-01	TCRBJ02-02	153	0.0426583	0
CASTPPSGELFF	TCRBV11-02	TCRBJ02-02	283	0.0423795	0.0271675
CASRQGGQGQPQHF	TCRBV06-05	TCRBJ01-05	152	0.0423795	0
CASSLVSFEYEQYF	TCRBV07-09	TCRBJ02-07	151	0.0421007	0
CASGGGQVNYEQYF	TCRBV06-01	TCRBJ02-07	151	0.0421007	0
CASRRTGVSGNTIYF	TCRBV07-08	TCRBJ01-03	151	0.0421007	0
CASSLDDRSGNTIYF	TCRBV05-04	TCRBJ01-03	151	0.0421007	0
CASTLVMSQPQHF	TCRBV02-01	TCRBJ01-05	151	0.0421007	0
CASSSEGLASTDTQYF	TCRBV05-06	TCRBJ02-03	273	0.0418219	0.0255084
CASSGTGNPYEQYF	TCRBV09-01	TCRBJ02-07	242	0.0418219	0.0190795
CASRGARAEKLFF	TCRBV06-01	TCRBJ01-04	150	0.0418219	0
CASSLGQIQNEQYF	TCRBV05-01	TCRBJ02-07	150	0.0418219	0
CASSEARGLGNQPQHF	TCRBV06-01	TCRBJ01-05	150	0.0418219	0
CASSYVGVRPQHF	TCRBV06-06	TCRBJ01-05	150	0.0418219	0
CASSQVVRGGKDQPQHF	TCRBV04-01	TCRBJ01-05	223	0.0415431	0.0153465
CASSYSTGLSTYEQYF	TCRBV06-05	TCRBJ02-07	149	0.0415431	0
CASSPGQGAGGYTF	TCRBV28-01	TCRBJ01-02	149	0.0415431	0
CASSLDRVDGYTF	TCRBV07-09	TCRBJ01-02	269	0.0412642	0.0250936
CAISELAGSTDTQYF	TCRBV10-03	TCRBJ02-03	148	0.0412642	0
CASSLGGADTEAFF	TCRBV11-03	TCRBJ01-01	147	0.0409854	0
CASSYSGTGITYEQYF	TCRBV27-01	TCRBJ02-07	147	0.0409854	0
CASRRLEDGPDQPQHF	TCRBV27-01	TCRBJ01-05	509	0.0407066	0.0752809
CASRGLAGGPSYNEQFF	TCRBV10-01	TCRBJ02-01	214	0.0407066	0.0141022
CASSASGGYTQYF	TCRBV02-01	TCRBJ02-03	146	0.0407066	0
CASSDRSPSQGISYEQYF	TCRBV06-01	TCRBJ02-07	146	0.0407066	0
CASSHRLQLNTEAFF	TCRBV14-01	TCRBJ01-01	146	0.0407066	0
CASSEGTGSYEQYF	TCRBV02-01	TCRBJ02-07	145	0.0404278	0
CAISERQVQNNYGYTF	TCRBV10-03	TCRBJ01-02	145	0.0404278	0
CASSLTGRETQYF	TCRBV07-03	TCRBJ02-05	145	0.0404278	0
CASTYRPGPEAFF	TCRBV02-01	TCRBJ01-01	145	0.0404278	0
CASSIGFGFSTDTQYF	TCRBV19-01	TCRBJ02-03	145	0.0404278	0
CASSLNWGLAGRYEQYF	TCRBV11-03	TCRBJ02-07	145	0.0404278	0
CASSQTGTGGEKLFF	TCRBV04-01	TCRBJ01-04	145	0.0404278	0
CASSLDKAGRTDTQYF	TCRBV11-03	TCRBJ02-03	144	0.040149	0
CASSLVGSGTGELFF	TCRBV05-01	TCRBJ02-02	144	0.040149	0
CASSLSSGASSGNTIYF	TCRBV05-01	TCRBJ01-03	144	0.040149	0
CASSMVAGDPYEQYF	TCRBV19-01	TCRBJ02-07	144	0.040149	0
CASSTRWGDYGYTF	TCRBV05-08	TCRBJ01-02	144	0.040149	0
CASMPGLATDTQYF	TCRBV05-01	TCRBJ02-03	212	0.0398702	0.0143096
CASSFPGNSALHF	TCRBV06-01	TCRBJ01-06	143	0.0398702	0
CASSWGNEQYF	TCRBV07-09	TCRBJ02-07	143	0.0398702	0
CASSLVAAEAFF	TCRBV05-06	TCRBJ01-01	143	0.0398702	0
CASTDRDPLSYEQYF	TCRBV06-05	TCRBJ02-07	143	0.0398702	0
CASTKYNEQFF	TCRBV06-05	TCRBJ02-01	142	0.0395914	0
CASSLGMDYTF	TCRBV11-02	TCRBJ01-02	142	0.0395914	0
CASTESGWPYEQYF	TCRBV04-01	TCRBJ02-07	142	0.0395914	0
CASRAGFAEKLFF	TCRBV28-01	TCRBJ01-04	142	0.0395914	0
CASSWDRGRYGYTF	TCRBV07-09	TCRBJ01-02	142	0.0395914	0
CASSPRAEPYNEQFF	TCRBV09-01	TCRBJ02-01	142	0.0395914	0
CASSESYEQYF	TCRBV02-01	TCRBJ02-07	315	0.0393126	0.0360851
CASSSLPGGYEQYF	TCRBV07-02	TCRBJ02-07	141	0.0393126	0
CASSYWGPWAGDGYTF	TCRBV06-05	TCRBJ01-02	141	0.0393126	0
CASSLTPGLYNEQFF	TCRBV27-01	TCRBJ02-01	141	0.0393126	0
CASSLTRLAGVRDCEQYF	TCRBV07-03	TCRBJ02-07	140	0.0390337	0
CASSKA*GDRGNTIYF	TCRBV21-01	TCRBJ01-03	140	0.0390337	0
CASSKSLWSYEQYF	TCRBV04-01	TCRBJ02-07	140	0.0390337	0
CASSLYKGAGELFF	TCRBV07-06	TCRBJ02-02	140	0.0390337	0
CASSLLTGYEQYF	TCRBV27-01	TCRBJ02-07	140	0.0390337	0
CASSLDGTSVREQYF	TCRBV05-01	TCRBJ02-07	139	0.0387549	0
CASSPGGFAEAFF	TCRBV07-03	TCRBJ01-01	139	0.0387549	0
CASSFYGSYEQYF	TCRBV13-01	TCRBJ02-07	139	0.0387549	0
CASSPGPTTNEKLFF	TCRBV02-01	TCRBJ01-04	139	0.0387549	0
CASSLAGLAGSTDTQYF	TCRBV18-01	TCRBJ02-03	139	0.0387549	0
CASSTQENTEAFF	TCRBV06-06	TCRBJ01-01	139	0.0387549	0
CASTGLAGAYNEQFF	TCRBV28-01	TCRBJ02-01	222	0.0384761	0.0174204
CASSLEAWSYEQYF	TCRBV06-01	TCRBJ02-07	138	0.0384761	0
CASSYGQGVYGYTF	TCRBV06-05	TCRBJ01-02	138	0.0384761	0
CASSPGHQETQYF	TCRBV11-02	TCRBJ02-05	138	0.0384761	0
CASSQLAETNTGELFF	TCRBV04-01	TCRBJ02-02	138	0.0384761	0
CASSLGTNFVDGYTF	TCRBV07-09	TCRBJ01-02	138	0.0384761	0
CASSANAGWGSPLHF	TCRBV02-01	TCRBJ01-06	138	0.0384761	0
CASSLLRNSPLHF	TCRBV27-01	TCRBJ01-06	138	0.0384761	0
CASSSFQLKFF	TCRBV19-01	TCRBJ02-01	138	0.0384761	0
CASSATSGGYEQFF	TCRBV25-01	TCRBJ02-01	137	0.0381973	0
CASSELGNTEAFF	TCRBV10-01	TCRBJ01-01	137	0.0381973	0
CASSLSSSAYGYTF	TCRBV07-02	TCRBJ01-02	137	0.0381973	0
CASSFRLAGGSSYEQYF	TCRBV02-01	TCRBJ02-07	136	0.0379185	0
CASRPSGQGDYEQYF	TCRBV19-01	TCRBJ02-07	136	0.0379185	0
CASSLASPTEAFF	TCRBV11-02	TCRBJ01-01	136	0.0379185	0
CASGL*GGLRNTIYF	TCRBV12-05	TCRBJ01-03	135	0.0376397	0
CASSLDGFNSPLHF	TCRBV07-09	TCRBJ01-06	135	0.0376397	0
CASSLVGGVYEQYF	TCRBV11-02	TCRBJ02-07	135	0.0376397	0
CASSRGTPNTEAFF	TCRBV19-01	TCRBJ01-01	135	0.0376397	0
CASKETGNTEAFF	TCRBV05-01	TCRBJ01-01	135	0.0376397	0
CASSSTGIGDAPLHF	TCRBV05-04	TCRBJ01-06	135	0.0376397	0
CASSPEEDSNQPQHF	TCRBV21-01	TCRBJ01-05	135	0.0376397	0
CASSPDTESSSYEQYF	TCRBV05-04	TCRBJ02-07	134	0.0373609	0
CASSEVQDNQPQHF	TCRBV02-01	TCRBJ01-05	134	0.0373609	0
CASSSTTKTYEQYF	TCRBV07-09	TCRBJ02-07	134	0.0373609	0
CASSLGANQPQHF	TCRBV18-01	TCRBJ01-05	134	0.0373609	0
CASSLRSGLTYEQYF	TCRBV27-01	TCRBJ02-07	134	0.0373609	0
CASSPPAVGTLRTFF	TCRBV18-01	TCRBJ01-01	134	0.0373609	0
CASSSTAYQETQYF	TCRBV13-01	TCRBJ02-05	134	0.0373609	0
CASSLNRGLCTF	TCRBV05-06	TCRBJ01-02	134	0.0373609	0
CASSYLPGTGISPLHF	TCRBV06-05	TCRBJ01-06	133	0.0370821	0
CASSQPAGQASSYEQYF	TCRBV04-01	TCRBJ02-07	133	0.0370821	0
CASSAGRLGSYNEQFF	TCRBV11-01	TCRBJ02-01	133	0.0370821	0
CASSLDAVGQYF	TCRBV05-04	TCRBJ02-07	132	0.0368032	0
CAISGRGGSEAFF	TCRBV10-03	TCRBJ01-01	132	0.0368032	0
CASRYRDRGTYEQYF	TCRBV06-01	TCRBJ02-07	132	0.0368032	0
CASQGDGTDTQYF	TCRBV10-02	TCRBJ02-03	132	0.0368032	0
CASSFRREGKQYF	TCRBV28-01	TCRBJ02-07	132	0.0368032	0
CATSGQGPLLTEAFF	TCRBV18-01	TCRBJ01-01	132	0.0368032	0
CASSAGGSQGGGNTIYF	TCRBV09-01	TCRBJ01-03	238	0.0365244	0.0221902
CASSIDPNTQYF	TCRBV19-01	TCRBJ02-03	131	0.0365244	0
CASSLSSGELFF	TCRBV27-01	TCRBJ02-02	131	0.0365244	0
CASSPQDSIYEQYF	TCRBV05-01	TCRBJ02-07	131	0.0365244	0
CASSQVGGGGLYEQYF	TCRBV04-02	TCRBJ02-07	131	0.0365244	0
CASSSPGTTPYEQYF	TCRBV07-09	TCRBJ02-07	131	0.0365244	0
CASSADLGSYEQYF	TCRBV13-01	TCRBJ02-07	131	0.0365244	0
CASSIRTGPYTEAFF	TCRBV19-01	TCRBJ01-01	131	0.0365244	0
CASRIQGAADEQYF	TCRBV27-01	TCRBJ02-07	222	0.0362456	0.0190795
CASSRDRARRDEQYF	TCRBV18-01	TCRBJ02-07	130	0.0362456	0
CASSYLRGQQNQPQHF	TCRBV06-06	TCRBJ01-05	130	0.0362456	0
CASSGQGRINEKLFF	TCRBV11-02	TCRBJ01-04	130	0.0362456	0
CASSKGPRDLLASGYTF	TCRBV21-01	TCRBJ01-02	130	0.0362456	0
CAIRARTGEGYGYTF	TCRBV10-03	TCRBJ01-02	130	0.0362456	0
CASSFGGSYNSPLHF	TCRBV27-01	TCRBJ01-06	130	0.0362456	0
CASSREVLREADTQYF	TCRBV07-02	TCRBJ02-03	129	0.0359668	0
CASSPPFQLNTGELFF	TCRBV18-01	TCRBJ02-02	129	0.0359668	0
CASTVRPTEAFF	TCRBV02-01	TCRBJ01-01	129	0.0359668	0
CASSVGLNTEAFF	TCRBV02-01	TCRBJ01-01	333	0.035688	0.042514
CASSLLPGGGPSYEQYF	TCRBV27-01	TCRBJ02-07	128	0.035688	0
CASSSAWGGQPQHF	TCRBV05-05	TCRBJ01-05	127	0.0354092	0
CASSRSGEGDEQYF	TCRBV07-09	TCRBJ02-07	127	0.0354092	0
CASSQWGNNEQFF	TCRBV23-01	TCRBJ02-01	127	0.0354092	0
CASEAGPYEQYF	TCRBV28-01	TCRBJ02-07	127	0.0354092	0
CASSLRRWGHEKLFF	TCRBV05-05	TCRBJ01-04	127	0.0354092	0
CASPGGRYEQYF	TCRBV21-01	TCRBJ02-07	126	0.0351304	0
CASSLAGGTYEQYF	TCRBV05-05	TCRBJ02-07	126	0.0351304	0
CASTVTVSSYEQYF	TCRBV02-01	TCRBJ02-07	126	0.0351304	0
CASSYSVSGAYNEQFF	TCRBV06-05	TCRBJ02-01	126	0.0351304	0
CASSRNGQTEKLFF	TCRBV04-01	TCRBJ01-04	126	0.0351304	0
CASGLDYGYTF	TCRBV19-01	TCRBJ01-02	126	0.0351304	0
CASSLDPWGYTF	TCRBV05-06	TCRBJ01-02	126	0.0351304	0
CAISEDTEAFF	TCRBV10-03	TCRBJ01-01	261	0.0348516	0.0282044
CASSMTGENSYEQYF	TCRBV19-01	TCRBJ02-07	125	0.0348516	0
CASSPGTSGGRDTQYF	TCRBV07-09	TCRBJ02-03	125	0.0348516	0
CASSSYRVPEAFF	TCRBV27-01	TCRBJ01-01	125	0.0348516	0
CASSKGRGLAGVHNEQFF	TCRBV21-01	TCRBJ02-01	125	0.0348516	0
CASSRPGTTLEEQYF	TCRBV13-01	TCRBJ02-07	125	0.0348516	0
CASGKGRQYF	TCRBV28-01	TCRBJ02-07	125	0.0348516	0
CASSLISYEQYF	TCRBV07-09	TCRBJ02-07	125	0.0348516	0
CASSEALRQAYEQYF	TCRBV06-01	TCRBJ02-07	124	0.0345727	0
CASSEGETQYF	TCRBV06-01	TCRBJ02-05	124	0.0345727	0
CASSQDPDLGSPLHF	TCRBV04-01	TCRBJ01-06	124	0.0345727	0
CASSVTSGRAGGEQFF	TCRBV05-04	TCRBJ02-01	124	0.0345727	0
CASSQGDEQYF	TCRBV14-01	TCRBJ02-07	123	0.0342939	0
CASTVLPIYTF	TCRBV02-01	TCRBJ01-02	123	0.0342939	0
CASRDRFTDTQYF	TCRBV27-01	TCRBJ02-03	123	0.0342939	0
CASGRGGGNTIYF	TCRBV12-05	TCRBJ01-03	122	0.0340151	0
CASSFGPDYEQYF	TCRBV07-07	TCRBJ02-07	122	0.0340151	0
CASSQGINYGYTF	TCRBV05-06	TCRBJ01-02	122	0.0340151	0
CATSIGQGATYEQYF	TCRBV15-01	TCRBJ02-07	122	0.0340151	0
CASK*RGGQTVDEQYF	TCRBV10-01	TCRBJ02-07	121	0.0337363	0
CASSRRGAVTQYF	TCRBV05-06	TCRBJ02-03	121	0.0337363	0
CASSLKVEGYEQYF	TCRBV27-01	TCRBJ02-07	121	0.0337363	0
CASSSTDTQYF	TCRBV27-01	TCRBJ02-03	121	0.0337363	0
CAISESRGTGANVLTF	TCRBV10-03	TCRBJ02-06	121	0.0337363	0
CASHVGGSTKTQYF	TCRBV06-06	TCRBJ02-05	120	0.0334575	0
CAISVSLESPLHF	TCRBV10-03	TCRBJ01-06	120	0.0334575	0
CASSLEGNMNTEAFF	TCRBV05-01	TCRBJ01-01	120	0.0334575	0
CASSQGGLADNPYEQYF	TCRBV04-01	TCRBJ02-07	120	0.0334575	0
CASSITGHGYTF	TCRBV19-01	TCRBJ01-02	120	0.0334575	0
CASSQGPGRQYGYTF	TCRBV07-09	TCRBJ01-02	120	0.0334575	0
CASSISQGAREQYF	TCRBV19-01	TCRBJ02-07	120	0.0334575	0
CASSLAGGETQYF	TCRBV07-09	TCRBJ02-05	120	0.0334575	0
CAIKEQSSYNEQFF	TCRBV10-03	TCRBJ02-01	120	0.0334575	0
CASSESGQSYEQYF	TCRBV02-01	TCRBJ02-07	120	0.0334575	0
CASSLGQGSYEQYF	TCRBV05-04	TCRBJ02-07	120	0.0334575	0
CASSFQDSSYEQYF	TCRBV28-01	TCRBJ02-07	120	0.0334575	0
CASSLRRGYGYTF	TCRBV27-01	TCRBJ01-02	120	0.0334575	0
CASSQAVNTEAFF	TCRBV04-01	TCRBJ01-01	249	0.0331787	0.0269601
CASSRGVDNQPQHF	TCRBV19-01	TCRBJ01-05	119	0.0331787	0
CASRGTGNYEQYF	TCRBV28-01	TCRBJ02-07	119	0.0331787	0
CASSPFDFIEGNIQYF	TCRBV07-02	TCRBJ02-04	119	0.0331787	0
CASSLEPGASSYNEQFF	TCRBV11-02	TCRBJ02-01	119	0.0331787	0
CASSISPGSYEQYF	TCRBV19-01	TCRBJ02-07	119	0.0331787	0
CAWSPPLQNIQYF	TCRBV30-01	TCRBJ02-04	119	0.0331787	0
CASSRQSSYEQYF	TCRBV04-01	TCRBJ02-07	119	0.0331787	0
CASSSLAGGLDEQYF	TCRBV11-02	TCRBJ02-07	118	0.0328999	0
CASSGVPGGQPQHF	TCRBV19-01	TCRBJ01-05	118	0.0328999	0
CASSSSGTGDYEQYF	TCRBV13-01	TCRBJ02-07	118	0.0328999	0
CASIRRELDEQYF	TCRBV10-02	TCRBJ02-07	118	0.0328999	0
CASSLGRVNTGELFF	TCRBV27-01	TCRBJ02-02	118	0.0328999	0
CATSPLPGTGGYEQYF	TCRBV28-01	TCRBJ02-07	118	0.0328999	0
CASSGGTSAYNEQFF	TCRBV07-09	TCRBJ02-01	118	0.0328999	0
CASSFTGEGREQYF	TCRBV27-01	TCRBJ02-07	117	0.0326211	0
CASSPFQGVSYTF	TCRBV05-08	TCRBJ01-02	117	0.0326211	0
CASSPAVPAGDSYEQYF	TCRBV21-01	TCRBJ02-07	117	0.0326211	0
CASSQETGNSYEQYF	TCRBV04-02	TCRBJ02-07	117	0.0326211	0
CASSLARTTYNEQFF	TCRBV05-06	TCRBJ02-01	117	0.0326211	0
CASSFGLNTEAFF	TCRBV05-05	TCRBJ01-01	117	0.0326211	0
CASSGQGSSNQPQHF	TCRBV06-01	TCRBJ01-05	219	0.0323422	0.0213607
CASTDREFYNEQFF	TCRBV19-01	TCRBJ02-01	116	0.0323422	0
CASSLQPSGANVLTF	TCRBV07-09	TCRBJ02-06	116	0.0323422	0
CASSFGGGQGEQYF	TCRBV05-04	TCRBJ02-07	116	0.0323422	0
CASSARTGNQPQHF	TCRBV13-01	TCRBJ01-05	116	0.0323422	0
CASSYSAQGNQPQHF	TCRBV06-05	TCRBJ01-05	116	0.0323422	0
CASSYRRGEQYF	TCRBV06-06	TCRBJ02-07	116	0.0323422	0
CASSFAEGYTF	TCRBV05-06	TCRBJ01-02	115	0.0320634	0
CAISESRGGTEAFF	TCRBV10-03	TCRBJ01-01	115	0.0320634	0
CASRQGREGINYGYTF	TCRBV02-01	TCRBJ01-02	115	0.0320634	0
CASSLNEGYEQYF	TCRBV28-01	TCRBJ02-07	114	0.0317846	0
CASSLRAGELYEQYF	TCRBV07-02	TCRBJ02-07	114	0.0317846	0
CASSPFSAGVYEQYF	TCRBV18-01	TCRBJ02-07	114	0.0317846	0
CASSYQDNYEQYF	TCRBV06-06	TCRBJ02-07	114	0.0317846	0
CAISGPRQGLSYEQYF	TCRBV10-03	TCRBJ02-07	114	0.0317846	0
CASRLPGVGNTIYF	TCRBV28-01	TCRBJ01-03	114	0.0317846	0
CASSFRAEGTYEQYF	TCRBV05-01	TCRBJ02-07	114	0.0317846	0
CASSHRGRNEKLFF	TCRBV28-01	TCRBJ01-04	114	0.0317846	0
CASSQATRQYF	TCRBV04-02	TCRBJ02-04	114	0.0317846	0
CASSSGLAGGVEQYF	TCRBV05-04	TCRBJ02-07	113	0.0315058	0
CASRIFLAGVYEQYF	TCRBV06-05	TCRBJ02-07	113	0.0315058	0
CASSLGRNQPQHF	TCRBV07-03	TCRBJ01-05	113	0.0315058	0
CASSFDGYSSEQYF	TCRBV27-01	TCRBJ02-07	113	0.0315058	0
CASSLTRGTDFYGYTF	TCRBV19-01	TCRBJ01-02	113	0.0315058	0
CAIGDLGGEAFF	TCRBV07-09	TCRBJ01-01	232	0.031227	0.0248862
CSVNPGKDTEAFF	TCRBV29-01	TCRBJ01-01	211	0.031227	0.0205312
CASSSPGQGVYGYTF	TCRBV06-05	TCRBJ01-02	112	0.031227	0
CASSPGAGGVSEQYF	TCRBV05-04	TCRBJ02-07	112	0.031227	0
CASSFSNTEAFF	TCRBV05-04	TCRBJ01-01	112	0.031227	0
CASILGQGASYEQYF	TCRBV06-06	TCRBJ02-07	112	0.031227	0
CASSVAGGDTEAFF	TCRBV09-01	TCRBJ01-01	112	0.031227	0
CASSFRRTEAFF	TCRBV13-01	TCRBJ01-01	111	0.0309482	0
CASSPGGEQYF	TCRBV28-01	TCRBJ02-07	111	0.0309482	0
CASSWQATNEKLFF	TCRBV05-01	TCRBJ01-04	111	0.0309482	0
CASSPQQGQAEQYF	TCRBV18-01	TCRBJ02-07	111	0.0309482	0
CASSLGQGNTGELFF	TCRBV07-09	TCRBJ02-02	111	0.0309482	0
CASSSLDGPYEQYF	TCRBV28-01	TCRBJ02-07	111	0.0309482	0
CASSLVGDLSSYEQYF	TCRBV07-06	TCRBJ02-07	111	0.0309482	0
CASSLWGLEQFF	TCRBV28-01	TCRBJ02-01	111	0.0309482	0
CASSQTGKHTEAFF	TCRBV07-02	TCRBJ01-01	111	0.0309482	0
CASSRGLADLYEQYF	TCRBV07-09	TCRBJ02-07	111	0.0309482	0
CASSSGTGGYNQPQHF	TCRBV27-01	TCRBJ01-05	111	0.0309482	0
CASSLGGTISSYEQYF	TCRBV05-06	TCRBJ02-07	110	0.0306694	0
CASSLRWAGVNEQYF	TCRBV11-02	TCRBJ02-07	110	0.0306694	0
CASGQGETQYF	TCRBV02-01	TCRBJ02-05	110	0.0306694	0
CASSQGRGLAQYF	TCRBV19-01	TCRBJ02-03	110	0.0306694	0
CASSIAEREFYEQYF	TCRBV19-01	TCRBJ02-07	110	0.0306694	0
CASSLERYGYTF	TCRBV07-09	TCRBJ01-02	110	0.0306694	0
CASSFGQGGYEQYF	TCRBV05-05	TCRBJ02-07	110	0.0306694	0
CASSLSLGPDTF	TCRBV07-02	TCRBJ01-02	265	0.0303906	0.0323521
CASSSYRDRGPYEQYF	TCRBV05-01	TCRBJ02-07	109	0.0303906	0
CASSFDRGSPYEQYF	TCRBV11-01	TCRBJ02-07	109	0.0303906	0
CASRSGRTNEKLFF	TCRBV05-01	TCRBJ01-04	109	0.0303906	0
CASSQAGTHVTEAFF	TCRBV04-01	TCRBJ01-01	109	0.0303906	0
CASSQGSYEQYF	TCRBV02-01	TCRBJ02-07	109	0.0303906	0
CASSGRSSDTQYF	TCRBV19-01	TCRBJ02-03	108	0.0301117	0
CASSKFAAGAMGEAFF	TCRBV25-01	TCRBJ01-01	108	0.0301117	0
CASSMGSRGTGELFF	TCRBV19-01	TCRBJ02-02	108	0.0301117	0
CATGSGSTILLSYEQYF	TCRBV06-07	TCRBJ02-07	108	0.0301117	0
CANPPGGYTF	TCRBV27-01	TCRBJ01-02	108	0.0301117	0
CASALRGRDEQYF	TCRBV06-01	TCRBJ02-07	108	0.0301117	0
CASSQDSNYGYTF	TCRBV14-01	TCRBJ01-02	107	0.0298329	0
CASSQNGGEETQYF	TCRBV18-01	TCRBJ02-05	107	0.0298329	0
CASSPAVSSYNEQFF	TCRBV27-01	TCRBJ02-01	107	0.0298329	0
CASSSPGGQASNSPLHF	TCRBV05-01	TCRBJ01-06	106	0.0295541	0
CASSPDRNYGYTF	TCRBV18-01	TCRBJ01-02	106	0.0295541	0
CASSPIRGTGELFF	TCRBV11-03	TCRBJ02-02	106	0.0295541	0
CATKPWDTYNEQFF	TCRBV13-01	TCRBJ02-01	106	0.0295541	0
CASSPQTAADKQYF	TCRBV06-05	TCRBJ02-07	106	0.0295541	0
CASSLTGGRIVF	TCRBV04-01	TCRBJ01-05	106	0.0295541	0
CASSRRDTDTQYF	TCRBV05-06	TCRBJ02-03	106	0.0295541	0
CASSQTGLNEQFF	TCRBV07-03	TCRBJ02-01	106	0.0295541	0
CASRTGTYEQYF	TCRBV25-01	TCRBJ02-07	413	0.0292753	0.0638747
CATSRGSGGNTIYF	TCRBV15-01	TCRBJ01-03	183	0.0292753	0.0161761
CASSVRTGAYEQYF	TCRBV09-01	TCRBJ02-07	139	0.0292753	0.0070511
CASSVNRGGEQYF	TCRBV06-01	TCRBJ02-07	105	0.0292753	0
CASSGGQNSNQPQHF	TCRBV19-01	TCRBJ01-05	105	0.0292753	0
CASSLMGNEQFF	TCRBV19-01	TCRBJ02-01	105	0.0292753	0
CASRPGTVFFHEQYF	TCRBV06-01	TCRBJ02-07	105	0.0292753	0
CASSRDTGGTEAFF	TCRBV14-01	TCRBJ01-01	105	0.0292753	0
CASSLGTGGSGYTF	TCRBV28-01	TCRBJ01-02	105	0.0292753	0
CATSPTLETFTYEQYF	TCRBV19-01	TCRBJ02-07	105	0.0292753	0
CASSLDGSNYGYTF	TCRBV05-04	TCRBJ01-02	105	0.0292753	0
CASSISTEGGYEQYF	TCRBV19-01	TCRBJ02-07	104	0.0289965	0
CASSLGRFSNQPQHF	TCRBV07-09	TCRBJ01-05	104	0.0289965	0
CASSPTGRGGYEQYF	TCRBV07-02	TCRBJ02-07	104	0.0289965	0
CASTPPNREGGYTF	TCRBV28-01	TCRBJ01-02	104	0.0289965	0
CAIRDINYRYTF	TCRBV06-05	TCRBJ01-02	104	0.0289965	0
CASSEVKGNEQYF	TCRBV06-01	TCRBJ02-07	104	0.0289965	0
CASSPRGANRYEQYF	TCRBV06-05	TCRBJ02-07	104	0.0289965	0
CASSQRTGENVGTEAFF	TCRBV07-07	TCRBJ01-01	104	0.0289965	0
CASSRLAGRQETQYF	TCRBV07-09	TCRBJ02-05	104	0.0289965	0
CASSYSADSPLHF	TCRBV06-05	TCRBJ01-06	104	0.0289965	0
CAISVFT*IQSRANVLTF	TCRBV10-03	TCRBJ02-06	104	0.0289965	0
CASSLTTATYEQYF	TCRBV05-01	TCRBJ02-07	104	0.0289965	0
CASSFQGLYEQYF	TCRBV27-01	TCRBJ02-07	103	0.0287177	0
CASSRGLAHYNEQFF	TCRBV19-01	TCRBJ02-01	103	0.0287177	0
CASSEGSLEQYF	TCRBV02-01	TCRBJ02-07	103	0.0287177	0
CASSSNQGNNEQFF	TCRBV05-04	TCRBJ02-01	103	0.0287177	0
CASSQDTGLGGNEQFF	TCRBV04-01	TCRBJ02-01	103	0.0287177	0
CASSIGGRPSTEAFF	TCRBV19-01	TCRBJ01-01	103	0.0287177	0
CASSLTSGSYEQYF	TCRBV11-02	TCRBJ02-07	228	0.0284389	0.0261306
CASSTTGPNSPLHF	TCRBV06-01	TCRBJ01-06	102	0.0284389	0
CASSPGGRLNTEAFF	TCRBV18-01	TCRBJ01-01	102	0.0284389	0
CASSLGDGSNYEQYF	TCRBV05-01	TCRBJ02-07	102	0.0284389	0
CASSLAGQGNGYTF	TCRBV05-01	TCRBJ01-02	102	0.0284389	0
CASSPSSGAYGYTF	TCRBV18-01	TCRBJ01-02	102	0.0284389	0
CASSEMGQGTNEQFF	TCRBV02-01	TCRBJ02-01	102	0.0284389	0
CASSLVSSGELFF	TCRBV05-05	TCRBJ02-02	102	0.0284389	0
CASSLIRGRVQPQYF	TCRBV11-02	TCRBJ02-03	102	0.0284389	0
CASSPRENTEAFF	TCRBV28-01	TCRBJ01-01	102	0.0284389	0
CAISDSRSGSLSGNEQFF	TCRBV10-03	TCRBJ02-01	102	0.0284389	0
CASGPKTGAEKLFF	TCRBV10-02	TCRBJ01-04	102	0.0284389	0
CATSRGGWGGYTF	TCRBV15-01	TCRBJ01-02	180	0.0281601	0.0163834
CASSLGSN*RGHEQYF	TCRBV05-04	TCRBJ02-07	101	0.0281601	0
CASSLPPDYTGELFF	TCRBV28-01	TCRBJ02-02	101	0.0281601	0
CASRLFLGPDNSPLHF	TCRBV11-02	TCRBJ01-06	101	0.0281601	0
CASSRHLAGASTDTQYF	TCRBV02-01	TCRBJ02-03	101	0.0281601	0
CASSL*GTAQALFF	TCRBV05-01	TCRBJ01-04	101	0.0281601	0
CASSDNESSYEQYF	TCRBV02-01	TCRBJ02-07	101	0.0281601	0
CASSEAGSSNEQFF	TCRBV06-01	TCRBJ02-01	101	0.0281601	0
CASSSPGQAPQETQYF	TCRBV06-05	TCRBJ02-05	101	0.0281601	0
CASSLGTGNTEAFF	TCRBV07-03	TCRBJ01-01	101	0.0281601	0
CASPRGLTYNEQFF	TCRBV02-01	TCRBJ02-01	100	0.0278812	0
CAISAGLNYGYTF	TCRBV02-01	TCRBJ01-02	100	0.0278812	0
CASSYAAGITGELFF	TCRBV05-01	TCRBJ02-02	100	0.0278812	0
CASSPLQRGSNQPQHF	TCRBV04-01	TCRBJ01-05	100	0.0278812	0
CASSLTTLPTDGTGELFF	TCRBV27-01	TCRBJ02-02	100	0.0278812	0
CASSLGTDLNSPLHF	TCRBV05-01	TCRBJ01-06	100	0.0278812	0
CASGRDPTIYGYTF	TCRBV27-01	TCRBJ01-02	99	0.0276024	0
CASSLGVRGEQFF	TCRBV07-02	TCRBJ02-01	99	0.0276024	0
CASSVDRGGSPLHF	TCRBV05-01	TCRBJ01-06	99	0.0276024	0
CASSGLTGTIYF	TCRBV27-01	TCRBJ01-03	99	0.0276024	0
CASSWGRTENTEAFF	TCRBV11-02	TCRBJ01-01	99	0.0276024	0
CASSAQRNYEQYF	TCRBV02-01	TCRBJ02-07	99	0.0276024	0
CASSSGGREGAFF	TCRBV05-01	TCRBJ01-01	98	0.0273236	0
CASSADGGGPQHF	TCRBV05-05	TCRBJ01-05	98	0.0273236	0
CASSLSVGEKLFF	TCRBV27-01	TCRBJ01-04	98	0.0273236	0
CASSWIVQGGPVEKLFF	TCRBV27-01	TCRBJ01-04	98	0.0273236	0
CASSQESNYGYTF	TCRBV04-01	TCRBJ01-02	98	0.0273236	0
CASSPTGFSYEQYF	TCRBV07-09	TCRBJ02-07	98	0.0273236	0
CASSATLAGGSEQYF	TCRBV19-01	TCRBJ02-07	98	0.0273236	0
CASSPPGHHYGYTF	TCRBV06-05	TCRBJ01-02	98	0.0273236	0
CASSDWISGNTIYF	TCRBV25-01	TCRBJ01-03	98	0.0273236	0
CASSYRSIDTNYGYTF	TCRBV06-05	TCRBJ01-02	98	0.0273236	0
CASSHLTGPEAFF	TCRBV05-04	TCRBJ01-01	612	0.0270448	0.106803
CASSLRDTGELFF	TCRBV05-04	TCRBJ02-02	97	0.0270448	0
CASVNWAEAFF	TCRBV06-05	TCRBJ01-01	97	0.0270448	0
CASSKVRGIVSKNIQYF	TCRBV21-01	TCRBJ02-04	97	0.0270448	0
CASREGGPQNTEAFF	TCRBV06-06	TCRBJ01-01	97	0.0270448	0
CASTGTSGRRGELFF	TCRBV04-01	TCRBJ02-02	96	0.026766	0
CASRQRGDNEQFF	TCRBV04-01	TCRBJ02-01	96	0.026766	0
CASSRGSAKQYF	TCRBV27-01	TCRBJ02-07	96	0.026766	0
CASIPGGDTGELFF	TCRBV06-01	TCRBJ02-02	96	0.026766	0
CASSSPSTGELFF	TCRBV05-04	TCRBJ02-02	96	0.026766	0
CASRSTASNYGYTF	TCRBV06-05	TCRBJ01-02	96	0.026766	0
CASSLGPYGYEQYF	TCRBV11-02	TCRBJ02-07	96	0.026766	0
CASGGGGGNYEQYF	TCRBV07-09	TCRBJ02-07	95	0.0264872	0
CAISAEGGSYNSPLHF	TCRBV10-03	TCRBJ01-06	95	0.0264872	0
CASSPGRISYEQYF	TCRBV05-01	TCRBJ02-07	95	0.0264872	0
CASKEINRTE*KTYGYTF	TCRBV13-01	TCRBJ01-02	95	0.0264872	0
CASSLGRQGFTEAFF	TCRBV05-01	TCRBJ01-01	95	0.0264872	0
CASSPQLAGGSGTQYF	TCRBV04-01	TCRBJ02-03	95	0.0264872	0
CASSLASSDSPLHF	TCRBV05-01	TCRBJ01-06	95	0.0264872	0
CASSGGQTRAGEQYF	TCRBV05-05	TCRBJ02-07	95	0.0264872	0
CASSESAFGTGGSGELFF	TCRBV10-01	TCRBJ02-02	95	0.0264872	0
CASSEWGLNEQFF	TCRBV25-01	TCRBJ02-01	95	0.0264872	0
CASREGLAVTGELFF	TCRBV05-01	TCRBJ02-02	95	0.0264872	0
CASSLETGLAHREQYF	TCRBV07-09	TCRBJ02-07	95	0.0264872	0
CASSIDPGQGVHEQYF	TCRBV19-01	TCRBJ02-07	95	0.0264872	0
CSSTGSGTEAFF	TCRBV29-01	TCRBJ01-01	167	0.0262084	0.0151391
CASSEGSTVISGYTF	TCRBV06-01	TCRBJ01-02	94	0.0262084	0
CASSQPGQGAYEQYF	TCRBV04-01	TCRBJ02-07	94	0.0262084	0
CASSLNSGGGLGYTF	TCRBV06-05	TCRBJ01-02	94	0.0262084	0
CASSRQGLEYEQYF	TCRBV18-01	TCRBJ02-07	94	0.0262084	0
CASSQEAAGALGDTQYF	TCRBV04-01	TCRBJ02-03	94	0.0262084	0
*LA*SGGDEQYF	TCRBV04-01	TCRBJ02-07	94	0.0262084	0
CASSPQGLSEKLFF	TCRBV07-08	TCRBJ01-04	94	0.0262084	0
CASSLDSGAGNTIYF	TCRBV11-02	TCRBJ01-03	94	0.0262084	0
CASSQGTGGFGQPQHF	TCRBV04-01	TCRBJ01-05	94	0.0262084	0
CATARGQNTEAFF	TCRBV10-02	TCRBJ01-01	409	0.0259296	0.0655338
CASSLALAGGPGELFF	TCRBV05-01	TCRBJ02-02	93	0.0259296	0
CASRAGGPWETQYF	TCRBV07-08	TCRBJ02-05	93	0.0259296	0
CASRIQGGAYEQYF	TCRBV06-05	TCRBJ02-07	93	0.0259296	0
CASSLAFGSANTEAFF	TCRBV27-01	TCRBJ01-01	93	0.0259296	0
CASSPRWGNDGYTF	TCRBV06-05	TCRBJ01-02	93	0.0259296	0
CASSLPGISYEQYF	TCRBV05-06	TCRBJ02-07	208	0.0256507	0.0240567
CANCLRGGETQYF	TCRBV21-01	TCRBJ02-05	92	0.0256507	0
CASSSGINYGYTF	TCRBV28-01	TCRBJ01-02	92	0.0256507	0
CASSYSPGTGYEQYF	TCRBV06-06	TCRBJ02-07	92	0.0256507	0
CASSLSGSYNEQFF	TCRBV06-05	TCRBJ02-01	92	0.0256507	0
CASSPRQGADRQYF	TCRBV07-09	TCRBJ02-07	92	0.0256507	0
CASSLTRSSDTQYF	TCRBV07-02	TCRBJ02-03	92	0.0256507	0
CASMYGLNTGELFF	TCRBV19-01	TCRBJ02-02	92	0.0256507	0
CASSVGTLTANEKLFF	TCRBV09-01	TCRBJ01-04	92	0.0256507	0
CASSLTRLSSYEQYF	TCRBV07-02	TCRBJ02-07	92	0.0256507	0
CASSLSVENTEAFF	TCRBV27-01	TCRBJ01-01	92	0.0256507	0
CASSQEASYEQYF	TCRBV04-01	TCRBJ02-07	91	0.0253719	0
CASSVQGNPNEKLFF	TCRBV09-01	TCRBJ01-04	91	0.0253719	0
CASSDGWGYEQYF	TCRBV06-04	TCRBJ02-07	91	0.0253719	0
CASSEVGFNTEAFF	TCRBV25-01	TCRBJ01-01	91	0.0253719	0
CASSLTTTGRDEQFF	TCRBV07-09	TCRBJ02-01	91	0.0253719	0
CASSQGVGVTEAFF	TCRBV04-01	TCRBJ01-01	91	0.0253719	0
CASILDRASEAFF	TCRBV02-01	TCRBJ01-01	91	0.0253719	0
CASRHWKNTGELFF	TCRBV13-01	TCRBJ02-02	91	0.0253719	0
CASSLETYQETQYF	TCRBV05-06	TCRBJ02-05	91	0.0253719	0
CASSYSTQTSATQYF	TCRBV06-05	TCRBJ02-05	252	0.0250931	0.0335964
CASSETGGPSDTQYF	TCRBV10-01	TCRBJ02-03	140	0.0250931	0.0103693
CASSVQGGQTGELFF	TCRBV06-04	TCRBJ02-02	90	0.0250931	0
CATSRESGGGNQPQHF	TCRBV15-01	TCRBJ01-05	90	0.0250931	0
CASSVGRNMNTEAFF	TCRBV06-01	TCRBJ01-01	90	0.0250931	0
CATSIASSYEQYF	TCRBV15-01	TCRBJ02-07	90	0.0250931	0
CASTGADEKLFF	TCRBV02-01	TCRBJ01-04	90	0.0250931	0
CASADTWTGSPYEQYF	TCRBV25-01	TCRBJ02-07	90	0.0250931	0
CASSFSGTDTQYF	TCRBV07-09	TCRBJ02-03	90	0.0250931	0
CASADRVDPYEQYF	TCRBV11-01	TCRBJ02-07	90	0.0250931	0
CASSDRPNTGELFF	TCRBV09-01	TCRBJ02-02	90	0.0250931	0
CASSLLGGNIQYF	TCRBV28-01	TCRBJ02-04	89	0.0248143	0
CASSRWTGSYEQYF	TCRBV28-01	TCRBJ02-07	89	0.0248143	0
CASSPGTGESYEQYF	TCRBV11-03	TCRBJ02-07	89	0.0248143	0
CASSLGQTSGYTGELFF	TCRBV07-02	TCRBJ02-02	89	0.0248143	0
CASSLPPSGSQYF	TCRBV07-09	TCRBJ02-03	89	0.0248143	0
CAIRPQGAKETQYF	TCRBV10-03	TCRBJ02-05	89	0.0248143	0
CASSLDRDRISYGYTF	TCRBV05-01	TCRBJ01-02	89	0.0248143	0
CASSQDRDSNQPQHF	TCRBV04-01	TCRBJ01-05	88	0.0245355	0
CASSLEIRNTEAFF	TCRBV07-09	TCRBJ01-01	88	0.0245355	0
CASSSGQSGTGELFF	TCRBV07-03	TCRBJ02-02	88	0.0245355	0
CAISEEVMNTEAFF	TCRBV10-03	TCRBJ01-01	88	0.0245355	0
CASSRGQVHSTNEKLFF	TCRBV05-06	TCRBJ01-04	88	0.0245355	0
CASSLWWNEQFF	TCRBV28-01	TCRBJ02-01	88	0.0245355	0
CASRLPTGEVYGYTF	TCRBV12-02	TCRBJ01-02	162	0.0242567	0.0155539
CASRPGLQVQFF	TCRBV07-09	TCRBJ02-01	87	0.0242567	0
CASSIVAWSGEQYF	TCRBV19-01	TCRBJ02-07	87	0.0242567	0
CASSRTGGLEEQYF	TCRBV07-09	TCRBJ02-07	87	0.0242567	0
CASSMTGGGQPQHF	TCRBV06-01	TCRBJ01-05	87	0.0242567	0
CATSRGGTGNTIYF	TCRBV15-01	TCRBJ01-03	87	0.0242567	0
CASSSTGRGAPGEQYF	TCRBV05-01	TCRBJ02-07	87	0.0242567	0
CASSLEVEQYF	TCRBV07-09	TCRBJ02-07	87	0.0242567	0
CASSRVGGTLYEQYF	TCRBV18-01	TCRBJ02-07	87	0.0242567	0
CASSLTGGGTEAFF	TCRBV07-02	TCRBJ01-01	87	0.0242567	0
CASSEVQGGYTF	TCRBV06-01	TCRBJ01-02	87	0.0242567	0
CASSTIGTGNGYTF	TCRBV19-01	TCRBJ01-02	87	0.0242567	0
CASGGQGQNEQYF	TCRBV28-01	TCRBJ02-07	87	0.0242567	0
CASSPVRGTEAFF	TCRBV07-09	TCRBJ01-01	87	0.0242567	0
CASSHPGQGSYEQYF	TCRBV04-01	TCRBJ02-07	86	0.0239779	0
CAIESSGVNTQYF	TCRBV10-03	TCRBJ02-03	86	0.0239779	0
CASSLTGNYGYTF	TCRBV27-01	TCRBJ01-02	86	0.0239779	0
CASSQRTDGYTF	TCRBV05-08	TCRBJ01-02	86	0.0239779	0
CASSQDRGGYEQYF	TCRBV04-01	TCRBJ02-07	86	0.0239779	0
CASSLERGASSYNSPLHF	TCRBV27-01	TCRBJ01-06	86	0.0239779	0
CASSPSGGTDTQYF	TCRBV05-04	TCRBJ02-03	86	0.0239779	0
CASSSGQGLVDIQYF	TCRBV05-06	TCRBJ02-04	86	0.0239779	0
CASSPPERNYEQYF	TCRBV09-01	TCRBJ02-07	86	0.0239779	0
CASSPLAGAGEQYF	TCRBV06-01	TCRBJ02-07	86	0.0239779	0
CASSSGLAGATGELFF	TCRBV07-09	TCRBJ02-02	86	0.0239779	0
CASSYILAGPYNEQFF	TCRBV07-09	TCRBJ02-01	86	0.0239779	0
CASSLVLAGVYNEQFF	TCRBV05-01	TCRBJ02-01	86	0.0239779	0
CASSLGAGGQETQYF	TCRBV05-01	TCRBJ02-05	112	0.0236991	0.00559941
CASSLGPGAGGTHF	TCRBV05-04	TCRBJ02-03	85	0.0236991	0
CASRQQGGDTGELFF	TCRBV04-02	TCRBJ02-02	85	0.0236991	0
CASSLAPTGLNSPLHF	TCRBV07-09	TCRBJ01-06	85	0.0236991	0
CASSYGTSGTDTQYF	TCRBV06-06	TCRBJ02-03	85	0.0236991	0
CASTPRLACRYEQYF	TCRBV11-03	TCRBJ02-07	85	0.0236991	0
CASSLGDSPRSYEQYF	TCRBV05-04	TCRBJ02-07	85	0.0236991	0
CASSPRTLGGELFF	TCRBV28-01	TCRBJ02-02	85	0.0236991	0
CASSLSAASGLPRFKLFF	TCRBV07-02	TCRBJ01-04	85	0.0236991	0
CASSLRGGAGTEAFF	TCRBV05-06	TCRBJ01-01	85	0.0236991	0
CATLPGGVGSQPQHF	TCRBV06-01	TCRBJ01-05	85	0.0236991	0
CASSAQGSEAFF	TCRBV05-01	TCRBJ01-01	85	0.0236991	0
CAISEPHRDRAEGYGYTF	TCRBV10-03	TCRBJ01-02	85	0.0236991	0
CASSKVRHPTEAFF	TCRBV21-01	TCRBJ01-01	85	0.0236991	0
CASSLNFATNEKLFF	TCRBV06-01	TCRBJ01-04	215	0.0234202	0.0271675
CAISGQGEGYGYTF	TCRBV10-03	TCRBJ01-02	84	0.0234202	0
CASGDSSVYEQYF	TCRBV05-01	TCRBJ02-07	84	0.0234202	0
CASSGGRLAGADTQYF	TCRBV02-01	TCRBJ02-03	84	0.0234202	0
CASSSGLRIDTQYF	TCRBV19-01	TCRBJ02-03	84	0.0234202	0
CASSPVGQGAHGQYF	TCRBV04-01	TCRBJ02-07	84	0.0234202	0
CASSSTQGTEAFF	TCRBV11-01	TCRBJ01-01	84	0.0234202	0
CASSVLGHKGGLNTEAFF	TCRBV25-01	TCRBJ01-01	84	0.0234202	0
CASAWSGGTEAFF	TCRBV27-01	TCRBJ01-01	84	0.0234202	0
CASEGAGNEQFF	TCRBV11-03	TCRBJ02-01	84	0.0234202	0
CASSHVSGGNYEQYF	TCRBV14-01	TCRBJ02-07	84	0.0234202	0
CASSFSRSANYGYTF	TCRBV06-05	TCRBJ01-02	84	0.0234202	0
CASSGTGPPEIEQFF	TCRBV02-01	TCRBJ02-01	84	0.0234202	0
CASSWTGTEAFF	TCRBV07-09	TCRBJ01-01	84	0.0234202	0
CASGFSDGPYGYTF	TCRBV12-05	TCRBJ01-02	84	0.0234202	0
CASSRGDRIYGYTF	TCRBV05-04	TCRBJ01-02	84	0.0234202	0
CASSFGPDGYEQYF	TCRBV07-06	TCRBJ02-07	193	0.0231414	0.0228124
CSVSGGQESAGANVLTF	TCRBV29-01	TCRBJ02-06	147	0.0231414	0.0132727
CASSQVPGTSSQFF	TCRBV04-01	TCRBJ02-01	83	0.0231414	0
CASSPTVTGELFF	TCRBV05-01	TCRBJ02-02	83	0.0231414	0
CASSLGRDQPQHF	TCRBV05-06	TCRBJ01-05	83	0.0231414	0
CASSSVRDNEQFF	TCRBV07-08	TCRBJ02-01	83	0.0231414	0
CASSEYSGQGVSPLHF	TCRBV25-01	TCRBJ01-06	83	0.0231414	0
CASTQQGAIYGYTF	TCRBV19-01	TCRBJ01-02	83	0.0231414	0
CASSEAKLAGYEQYF	TCRBV06-01	TCRBJ02-07	83	0.0231414	0
CASSFTGTGDNEQFF	TCRBV13-01	TCRBJ02-01	83	0.0231414	0
CASSSKGTSVAYEQYF	TCRBV27-01	TCRBJ02-07	83	0.0231414	0
CASSRTSGTPTPYEQYF	TCRBV04-01	TCRBJ02-07	83	0.0231414	0
CASTLADTDTQYF	TCRBV06-01	TCRBJ02-03	129	0.0228626	0.00974711
CASSSSPSGGAVGTQYF	TCRBV05-01	TCRBJ02-05	105	0.0228626	0.00476986
CSVVPGQYNEQFF	TCRBV29-01	TCRBJ02-01	82	0.0228626	0
CACGQGLFNYGYTF	TCRBV19-01	TCRBJ01-02	82	0.0228626	0
CASSEVWGTGANVLTF	TCRBV06-01	TCRBJ02-06	82	0.0228626	0
CASSPGLASYNEQFF	TCRBV11-02	TCRBJ02-01	82	0.0228626	0
CASSIFSTWGLTPYSNQPQHF	TCRBV19-01	TCRBJ01-05	82	0.0228626	0
CSVYQAHSYGYTF	TCRBV29-01	TCRBJ01-02	82	0.0228626	0
CASSLALEQFF	TCRBV11-02	TCRBJ02-01	82	0.0228626	0
CASSYTFSDEQYF	TCRBV28-01	TCRBJ02-07	82	0.0228626	0
CASSLSGREGTGELFF	TCRBV05-01	TCRBJ02-02	82	0.0228626	0
CASSLPGSYEQYF	TCRBV07-03	TCRBJ02-07	82	0.0228626	0
CASKRTGGSSYNSPLHF	TCRBV02-01	TCRBJ01-06	82	0.0228626	0
CASSASRGGTYEQYF	TCRBV25-01	TCRBJ02-07	177	0.0225838	0.019909
CASSLGGGGLAGHNEQFF	TCRBV07-09	TCRBJ02-01	81	0.0225838	0
CASSLLPGPGTEQYF	TCRBV07-02	TCRBJ02-07	81	0.0225838	0
CASSLGTASINEQFF	TCRBV05-01	TCRBJ02-01	81	0.0225838	0
CASSPSGSYNEQFF	TCRBV07-09	TCRBJ02-01	81	0.0225838	0
CASSLGREYNSPLHF	TCRBV05-06	TCRBJ01-06	81	0.0225838	0
CASSLFGTSNNEQFF	TCRBV07-02	TCRBJ02-01	81	0.0225838	0
CASSIHPPEAFF	TCRBV06-05	TCRBJ01-01	81	0.0225838	0
CASSFLDRDAFF	TCRBV28-01	TCRBJ01-01	81	0.0225838	0
CASSPNPGGKWGYTF	TCRBV27-01	TCRBJ01-02	81	0.0225838	0
CASTGLAGGGEQYF	TCRBV28-01	TCRBJ02-07	80	0.022305	0
CASSYGASGEKLFF	TCRBV06-05	TCRBJ01-04	80	0.022305	0
CASSPRGSYEQYF	TCRBV18-01	TCRBJ02-07	80	0.022305	0
CASSSGVLPLHF	TCRBV07-09	TCRBJ01-06	80	0.022305	0
CASSERTDLDEQFF	TCRBV06-05	TCRBJ02-01	80	0.022305	0
CASSEDYWGEQYF	TCRBV06-01	TCRBJ02-07	80	0.022305	0
CASSGYVEC*QSRANVLTF	TCRBV06-01	TCRBJ02-06	80	0.022305	0
CASSVGNEAFF	TCRBV06-01	TCRBJ01-01	80	0.022305	0
CASSKGTTYNEQFF	TCRBV27-01	TCRBJ02-01	80	0.022305	0
CASSPRQGPYEQYF	TCRBV06-01	TCRBJ02-07	80	0.022305	0
CASRGQPFYEQYF	TCRBV27-01	TCRBJ02-07	80	0.022305	0
CASSFYGTSGSYEQYF	TCRBV05-06	TCRBJ02-07	80	0.022305	0
CASSYGTSDDEQFF	TCRBV07-08	TCRBJ02-01	80	0.022305	0
CASSPLAGQAPMSSYEQYF	TCRBV14-01	TCRBJ02-07	79	0.0220262	0
CASSLAPGLAKSYNEQFF	TCRBV07-09	TCRBJ02-01	79	0.0220262	0
CASRRTSGEQYF	TCRBV06-05	TCRBJ02-07	79	0.0220262	0
CASSVDGALGSEQYF	TCRBV09-01	TCRBJ02-07	79	0.0220262	0
CASSAVGSSTDTQYF	TCRBV07-09	TCRBJ02-03	79	0.0220262	0
CASRPGAGPSGELFF	TCRBV05-01	TCRBJ02-02	79	0.0220262	0
CASSQDGHTSDTQYF	TCRBV04-01	TCRBJ02-03	79	0.0220262	0
CASSFDRTYEQYF	TCRBV05-01	TCRBJ02-07	79	0.0220262	0
CASIPGTGNYEQYF	TCRBV28-01	TCRBJ02-07	79	0.0220262	0
CASRHPQPGLGGADNEQFF	TCRBV07-09	TCRBJ02-01	79	0.0220262	0
CATSRDGWMNTEAFF	TCRBV15-01	TCRBJ01-01	79	0.0220262	0
CASSRGTGEWQYF	TCRBV13-01	TCRBJ02-07	79	0.0220262	0
CASSPGGQGYEQYF	TCRBV18-01	TCRBJ02-07	79	0.0220262	0
CAISGLAGGETQYF	TCRBV10-03	TCRBJ02-05	79	0.0220262	0
CASSFNRPMDTQYF	TCRBV07-09	TCRBJ02-03	79	0.0220262	0
CASSLGGAGADTQYF	TCRBV07-09	TCRBJ02-03	79	0.0220262	0
CASSPRDRAPLGKNIQYF	TCRBV07-09	TCRBJ02-04	78	0.0217474	0
CASTPTANYGYTF	TCRBV19-01	TCRBJ01-02	78	0.0217474	0
CASSRAGGRNEQFF	TCRBV19-01	TCRBJ02-01	78	0.0217474	0
CASSLLAGLTGSPLHF	TCRBV28-01	TCRBJ01-06	78	0.0217474	0
CASSADYGYTF	TCRBV07-09	TCRBJ01-02	78	0.0217474	0
CASSLDGYGYTF	TCRBV07-09	TCRBJ01-02	78	0.0217474	0
CASSQTGVEAFF	TCRBV07-09	TCRBJ01-01	78	0.0217474	0
CASSLAANTGELFF	TCRBV19-01	TCRBJ02-02	77	0.0214686	0
CASSYQKGTAGTQYF	TCRBV06-05	TCRBJ02-05	77	0.0214686	0
CASSLMGAGNTEAFF	TCRBV19-01	TCRBJ01-01	77	0.0214686	0
CASIPNAQETQYF	TCRBV02-01	TCRBJ02-05	77	0.0214686	0
CTSSQDDDSYEQYF	TCRBV01-01	TCRBJ02-07	77	0.0214686	0
CASSPAWQGYSGANVLTF	TCRBV07-02	TCRBJ02-06	77	0.0214686	0
CASSRDRGVNEKLFF	TCRBV28-01	TCRBJ01-04	77	0.0214686	0
CASSLTTGNSYEQYF	TCRBV11-02	TCRBJ02-07	77	0.0214686	0
CASSPDGTGRGYTF	TCRBV07-09	TCRBJ01-02	223	0.0211897	0.0304857
CASSPEGGSYEQYF	TCRBV07-09	TCRBJ02-07	183	0.0211897	0.0221902
CASSPGIRYEQYF	TCRBV05-01	TCRBJ02-07	155	0.0211897	0.0163834
CASSRDYNTGELFF	TCRBV07-03	TCRBJ02-02	154	0.0211897	0.0161761
CASSETIANTGELFF	TCRBV06-01	TCRBJ02-02	76	0.0211897	0
CASSAPGQGRVQPQHF	TCRBV21-01	TCRBJ01-05	76	0.0211897	0
CASSVGGTGGQNEKLFF	TCRBV09-01	TCRBJ01-04	76	0.0211897	0
CASSSPGLGYEQYF	TCRBV07-06	TCRBJ02-07	76	0.0211897	0
CASSYRLAGELFF	TCRBV11-03	TCRBJ02-02	76	0.0211897	0
CASSGGYEPQHF	TCRBV18-01	TCRBJ01-05	76	0.0211897	0
CASSQAAGFTGELFF	TCRBV18-01	TCRBJ02-02	76	0.0211897	0
CASSDTGQGRAEAFF	TCRBV06-04	TCRBJ01-01	76	0.0211897	0
CASSLESGQGAGRPFF	TCRBV07-09	TCRBJ02-01	75	0.0209109	0
CATSSAPEQVHNEKLFF	TCRBV15-01	TCRBJ01-04	75	0.0209109	0
CASCD*RVYNEQFF	TCRBV27-01	TCRBJ02-01	75	0.0209109	0
CAISRGSGETQYF	TCRBV10-03	TCRBJ02-05	75	0.0209109	0
CASSFPPGLPSPAGGPDTQYF	TCRBV28-01	TCRBJ02-03	75	0.0209109	0
CASSPVGRQGAWTEAFF	TCRBV13-01	TCRBJ01-01	75	0.0209109	0
CASSLGLWGSPLHF	TCRBV28-01	TCRBJ01-06	75	0.0209109	0
CATSRDLGAGYGYTF	TCRBV15-01	TCRBJ01-02	75	0.0209109	0
CASSIVGYYGTGGTGELFF	TCRBV19-01	TCRBJ02-02	75	0.0209109	0
CASSLSQVVFGYTF	TCRBV28-01	TCRBJ01-02	75	0.0209109	0
CASSWGDEQFF	TCRBV05-04	TCRBJ02-01	75	0.0209109	0
CASSEHRDRVYGYTF	TCRBV06-01	TCRBJ01-02	75	0.0209109	0
CASSYTGGPYEQYF	TCRBV07-03	TCRBJ02-07	75	0.0209109	0
CASSVQGANEQFF	TCRBV05-01	TCRBJ02-01	75	0.0209109	0
CASSFGGTLYEQYF	TCRBV05-04	TCRBJ02-07	75	0.0209109	0
CASSSASGNTIYF	TCRBV05-05	TCRBJ01-03	74	0.0206321	0
CASSTSNTGELFF	TCRBV27-01	TCRBJ02-02	74	0.0206321	0
CASSPTRDQPQHF	TCRBV07-02	TCRBJ01-05	74	0.0206321	0
CATQGWGAYEQYF	TCRBV10-02	TCRBJ02-07	74	0.0206321	0
CASSAAGEGQPQHF	TCRBV09-01	TCRBJ01-05	74	0.0206321	0
CASSFTRRGGNTEAFF	TCRBV28-01	TCRBJ01-01	74	0.0206321	0
CASSLALEQYF	TCRBV07-08	TCRBJ02-07	74	0.0206321	0
CASSPQGLAYEQYF	TCRBV05-05	TCRBJ02-07	74	0.0206321	0
CASSYAAGGTYEQYF	TCRBV06-05	TCRBJ02-07	74	0.0206321	0
CASGLVNLVGLTYGYTF	TCRBV12-05	TCRBJ01-02	74	0.0206321	0
CASSSGQTTNTEAFF	TCRBV09-01	TCRBJ01-01	179	0.0203533	0.0219829
CASRSENNSPLHF	TCRBV05-01	TCRBJ01-06	73	0.0203533	0
CASSPPSAPTYEQYF	TCRBV19-01	TCRBJ02-07	73	0.0203533	0
CASSPGLSPWQQFF	TCRBV05-01	TCRBJ02-01	73	0.0203533	0
CASTSGTRNEQFF	TCRBV27-01	TCRBJ02-01	73	0.0203533	0
CASSPDTNYGYTF	TCRBV18-01	TCRBJ01-02	73	0.0203533	0
CASSFQGLSNYGYTF	TCRBV07-09	TCRBJ01-02	73	0.0203533	0
CASSLEFGGWGDEQYF	TCRBV11-02	TCRBJ02-07	73	0.0203533	0
CASSSTRGTQYF	TCRBV02-01	TCRBJ02-03	73	0.0203533	0
CASSPSSRTGSYEQYF	TCRBV07-09	TCRBJ02-07	174	0.0200745	0.0211533
CASSLGLTPTDTQYF	TCRBV06-05	TCRBJ02-03	72	0.0200745	0
CASSLQDISSYNEQFF	TCRBV05-01	TCRBJ02-01	72	0.0200745	0
CASSITGIQETQYF	TCRBV19-01	TCRBJ02-05	72	0.0200745	0
CASSSRGRSGNTIYF	TCRBV05-04	TCRBJ01-03	72	0.0200745	0
CASSPWTGLHTEAFF	TCRBV05-01	TCRBJ01-01	72	0.0200745	0
CASSQDHGASSYNEQFF	TCRBV04-02	TCRBJ02-01	72	0.0200745	0
CASSYLTWGRHYGYTF	TCRBV06-05	TCRBJ01-02	72	0.0200745	0
CASSHGREVPYEQYF	TCRBV13-01	TCRBJ02-07	72	0.0200745	0
CASSQGGNSYNEQFF	TCRBV19-01	TCRBJ02-01	72	0.0200745	0
CATGEGARGRANEKLFF	TCRBV05-04	TCRBJ01-04	72	0.0200745	0
CASSIAGDYGYTF	TCRBV19-01	TCRBJ01-02	72	0.0200745	0
CASSPGQGGFYSPLHF	TCRBV18-01	TCRBJ01-06	71	0.0197957	0
CASSSVTDEQFF	TCRBV28-01	TCRBJ02-01	71	0.0197957	0
CASSSPGGGVRIEQYF	TCRBV05-01	TCRBJ02-07	71	0.0197957	0
CASRPWGGQHSNQPQHF	TCRBV27-01	TCRBJ01-05	71	0.0197957	0
CASSPRGGRLNEQYF	TCRBV28-01	TCRBJ02-07	71	0.0197957	0
CASSPRQGGRDTEAFF	TCRBV11-02	TCRBJ01-01	71	0.0197957	0
CATLAPSSYNEQFF	TCRBV28-01	TCRBJ02-01	71	0.0197957	0
CASSLWGGP*EQYF	TCRBV07-03	TCRBJ02-07	71	0.0197957	0
CASSPQGLAE*DTQYF	TCRBV07-02	TCRBJ02-03	71	0.0197957	0
CASSSNHRGRGETQYF	TCRBV05-01	TCRBJ02-05	71	0.0197957	0
CASSASGTSQETQYF	TCRBV09-01	TCRBJ02-05	71	0.0197957	0
CASSPRDREDRKTQYF	TCRBV07-09	TCRBJ02-05	71	0.0197957	0
CATPGQGSTGELFF	TCRBV02-01	TCRBJ02-02	71	0.0197957	0
CASSEH*PFSCFNQPQHF	TCRBV06-01	TCRBJ01-05	71	0.0197957	0
CASSVLTASYGYTF	TCRBV05-01	TCRBJ01-02	71	0.0197957	0
CASSLPTGGEQYF	TCRBV07-06	TCRBJ02-07	71	0.0197957	0
CATSWATWCGKTYGYTF	TCRBV15-01	TCRBJ01-02	71	0.0197957	0
CASSLEDRDRNEQFF	TCRBV05-01	TCRBJ02-01	71	0.0197957	0
CASSHPGQGFNNEQFF	TCRBV04-01	TCRBJ02-01	71	0.0197957	0
CASSLDFGASTGELFF	TCRBV05-01	TCRBJ02-02	70	0.0195169	0
CASSPGTAPNTEAFF	TCRBV27-01	TCRBJ01-01	70	0.0195169	0
CATSRGRFSGNTIYF	TCRBV15-01	TCRBJ01-03	70	0.0195169	0
CASSWSGSRGGETQYF	TCRBV05-08	TCRBJ02-05	70	0.0195169	0
CASSSGTGESEQYF	TCRBV07-06	TCRBJ02-07	70	0.0195169	0
CASRMIAGAGTYEQYF	TCRBV02-01	TCRBJ02-07	70	0.0195169	0
CASSSSRRPYNEQFF	TCRBV27-01	TCRBJ02-01	70	0.0195169	0
CATSSRGNSNQPQHF	TCRBV28-01	TCRBJ01-05	70	0.0195169	0
CASSLFQETQYF	TCRBV11-02	TCRBJ02-05	70	0.0195169	0
CASSQELRNNQPQHF	TCRBV04-02	TCRBJ01-05	70	0.0195169	0
CSVVTGERYEQYF	TCRBV29-01	TCRBJ02-07	70	0.0195169	0
CSTTDNYGYTF	TCRBV29-01	TCRBJ01-02	70	0.0195169	0
CASTPPSGRKNEQFF	TCRBV19-01	TCRBJ02-01	70	0.0195169	0
CASSFSRSSYNEQFF	TCRBV27-01	TCRBJ02-01	70	0.0195169	0
CALNRDLYGYTF	TCRBV02-01	TCRBJ01-02	70	0.0195169	0
CASSQEAAGVGGYTF	TCRBV04-02	TCRBJ01-02	70	0.0195169	0
CASSQDKWDRGPYSYEQYF	TCRBV14-01	TCRBJ02-07	147	0.0192381	0.0161761
CASSKAAGQFF	TCRBV05-05	TCRBJ02-01	113	0.0192381	0.00912496
CASNWDGGDGYTF	TCRBV19-01	TCRBJ01-02	69	0.0192381	0
CASSELFRGTASYEQYF	TCRBV25-01	TCRBJ02-07	69	0.0192381	0
CASSEGDRGWTYEQYF	TCRBV10-02	TCRBJ02-07	69	0.0192381	0
CATSRDNGRGGYTF	TCRBV15-01	TCRBJ01-02	69	0.0192381	0
CASSLADEGYEQFF	TCRBV11-02	TCRBJ02-01	69	0.0192381	0
CAIPGGFLRNEQFF	TCRBV06-01	TCRBJ02-01	69	0.0192381	0
CASSSDGNTGELFF	TCRBV07-06	TCRBJ02-02	69	0.0192381	0
CASSLDGTGRTDTQYF	TCRBV05-06	TCRBJ02-03	69	0.0192381	0
CASSSPGQGAWNEQFF	TCRBV27-01	TCRBJ02-01	69	0.0192381	0
CASSPVGGPNGYTF	TCRBV06-01	TCRBJ01-02	69	0.0192381	0
CASSDSVGDVNEQFF	TCRBV06-04	TCRBJ02-01	69	0.0192381	0
CASGLVQGADHNEQFF	TCRBV12-05	TCRBJ02-01	69	0.0192381	0
CASRLGAAGANVLTF	TCRBV02-01	TCRBJ02-06	69	0.0192381	0
CASASLELAFF	TCRBV06-01	TCRBJ01-01	69	0.0192381	0
CASARIQEDEQYF	TCRBV05-01	TCRBJ02-07	69	0.0192381	0
CASSGLFRAHEQFF	TCRBV06-01	TCRBJ02-01	69	0.0192381	0
CATDTSGGPQETQYF	TCRBV15-01	TCRBJ02-05	69	0.0192381	0
CASSQNRGGQPQHF	TCRBV04-01	TCRBJ01-05	69	0.0192381	0
CASSPPGRTTDTQYF	TCRBV14-01	TCRBJ02-03	69	0.0192381	0
CASSLSGTSINIQYF	TCRBV07-03	TCRBJ02-04	69	0.0192381	0
CASSWAGGTGELFF	TCRBV11-02	TCRBJ02-02	69	0.0192381	0
CASSQELAGVVNEQFF	TCRBV04-01	TCRBJ02-01	69	0.0192381	0
CASSIVIAVRETQYF	TCRBV19-01	TCRBJ02-05	68	0.0189592	0
CASSPGWGGSYGYTF	TCRBV05-05	TCRBJ01-02	68	0.0189592	0
CASSQDGDYSYNEQFF	TCRBV04-01	TCRBJ02-01	68	0.0189592	0
CASSSTTPHEQYF	TCRBV28-01	TCRBJ02-07	68	0.0189592	0
CASSPLGQGFYEQYF	TCRBV11-02	TCRBJ02-07	68	0.0189592	0
CASSSGVGNEQFF	TCRBV25-01	TCRBJ02-01	68	0.0189592	0
CASSPAGTGYGYTF	TCRBV27-01	TCRBJ01-02	68	0.0189592	0
CASRTGTGLYEQYF	TCRBV19-01	TCRBJ02-07	68	0.0189592	0
CASSETSSSYEQYF	TCRBV06-04	TCRBJ02-07	68	0.0189592	0
CASSRMGGEPQHF	TCRBV04-01	TCRBJ01-05	68	0.0189592	0
CASSPPGRNYGYTF	TCRBV28-01	TCRBJ01-02	68	0.0189592	0
CASSPYPADTQYF	TCRBV07-03	TCRBJ02-03	68	0.0189592	0
CASSLEQGWTEAFF	TCRBV05-01	TCRBJ01-01	68	0.0189592	0
CASSQDPGLEYGYTF	TCRBV04-01	TCRBJ01-02	68	0.0189592	0
CASSSQPQNRKTYGYTF	TCRBV04-01	TCRBJ01-02	68	0.0189592	0
CASSLPRGQETQYF	TCRBV07-09	TCRBJ02-05	68	0.0189592	0
CASGGLNEQFF	TCRBV02-01	TCRBJ02-01	67	0.0186804	0
CASTQGETGELFF	TCRBV27-01	TCRBJ02-02	67	0.0186804	0
CASSEMGGRGSPLHF	TCRBV25-01	TCRBJ01-06	67	0.0186804	0
CASVPGGLLYNEQFF	TCRBV07-06	TCRBJ02-01	67	0.0186804	0
CASSISSSGANVLTF	TCRBV19-01	TCRBJ02-06	67	0.0186804	0
CASLATGPEAFF	TCRBV28-01	TCRBJ01-01	67	0.0186804	0
CASGENTDTQYF	TCRBV02-01	TCRBJ02-03	67	0.0186804	0
CASSLVGQETQYF	TCRBV05-01	TCRBJ02-05	67	0.0186804	0
CARPR*SEITDTQYF	TCRBV21-01	TCRBJ02-03	67	0.0186804	0
CASRPTGVFTDTQYF	TCRBV02-01	TCRBJ02-03	67	0.0186804	0
CASSLQGPGSPADTQYF	TCRBV05-01	TCRBJ02-03	67	0.0186804	0
CASSQNLLAAVYEQYF	TCRBV04-01	TCRBJ02-07	67	0.0186804	0
CASSPGLPTGELFF	TCRBV07-06	TCRBJ02-02	66	0.0184016	0
CASSDVRDGSYEQYF	TCRBV06-01	TCRBJ02-07	66	0.0184016	0
CASSPNIANQPQHF	TCRBV18-01	TCRBJ01-05	66	0.0184016	0
CASSPGVQYPNSPLHF	TCRBV05-01	TCRBJ01-06	66	0.0184016	0
CASSRQGPMNTEAFF	TCRBV27-01	TCRBJ01-01	66	0.0184016	0
CASSQDWVGYTF	TCRBV14-01	TCRBJ01-02	66	0.0184016	0
CASSPGTGGSYNEQFF	TCRBV27-01	TCRBJ02-01	66	0.0184016	0
CATSRVQMDGYTF	TCRBV15-01	TCRBJ01-02	66	0.0184016	0
CASSLQGARYEQYF	TCRBV05-01	TCRBJ02-07	66	0.0184016	0
CASSLLASGGLSSYNEQFF	TCRBV27-01	TCRBJ02-01	66	0.0184016	0
CASSLGRLALSYEQYF	TCRBV11-02	TCRBJ02-07	66	0.0184016	0
CASSDPGLAGHHTDTQYF	TCRBV06-01	TCRBJ02-03	66	0.0184016	0
CASREGTHEGGYTF	TCRBV05-01	TCRBJ01-02	65	0.0181228	0
CASSLRQGGTGELFF	TCRBV25-01	TCRBJ02-02	65	0.0181228	0
CASS*QGAGANVLTF	TCRBV06-05	TCRBJ02-06	65	0.0181228	0
CASSLEDSTEAFF	TCRBV11-01	TCRBJ01-01	65	0.0181228	0
CASRRDYDPSYEQYF	TCRBV27-01	TCRBJ02-07	65	0.0181228	0
CASSLGPGGAAFF	TCRBV11-02	TCRBJ01-01	65	0.0181228	0
CASSSVGQGDGYTF	TCRBV07-03	TCRBJ01-02	65	0.0181228	0
CASKGSSGANVLTF	TCRBV06-06	TCRBJ02-06	65	0.0181228	0
CASSAGDQETQYF	TCRBV04-01	TCRBJ02-05	65	0.0181228	0
CASSVTPSPYEQYF	TCRBV09-01	TCRBJ02-07	65	0.0181228	0
CASRITNTNDYYEQYF	TCRBV28-01	TCRBJ02-07	65	0.0181228	0
CASSTGTRNTDTQYF	TCRBV07-09	TCRBJ02-03	65	0.0181228	0
CASSQGLVRTDTQYF	TCRBV04-01	TCRBJ02-03	65	0.0181228	0
CASSPPGETQYF	TCRBV09-01	TCRBJ02-05	65	0.0181228	0
CASRGV*SFPNTGELFF	TCRBV02-01	TCRBJ02-02	65	0.0181228	0
CASIFTGEGNTEAFF	TCRBV06-05	TCRBJ01-01	65	0.0181228	0
CASSEMGGGKEQYF	TCRBV25-01	TCRBJ02-07	97	0.017844	0.00684372
CASNSVHANYGYTF	TCRBV19-01	TCRBJ01-02	64	0.017844	0
CASSSWAPGSTGELFF	TCRBV05-04	TCRBJ02-02	64	0.017844	0
CSVDRGREAFF	TCRBV29-01	TCRBJ01-01	64	0.017844	0
CASSYTGGRKNTEAFF	TCRBV09-01	TCRBJ01-01	64	0.017844	0
CSVETQGLYEQYF	TCRBV29-01	TCRBJ02-07	64	0.017844	0
CASSFQGGSNSPLHF	TCRBV05-04	TCRBJ01-06	64	0.017844	0
CASRVGSTYEQYF	TCRBV05-01	TCRBJ02-07	64	0.017844	0
CASSQPQASLNTGELFF	TCRBV23-01	TCRBJ02-02	64	0.017844	0
CASSSQRWEQFF	TCRBV07-09	TCRBJ02-01	64	0.017844	0
CASSPQGTNTEAFF	TCRBV07-03	TCRBJ01-01	64	0.017844	0
CASSLPRTSGSTGELFF	TCRBV05-01	TCRBJ02-02	64	0.017844	0
CASSPQRTSSLVASGLYNEQFF	TCRBV18-01	TCRBJ02-01	64	0.017844	0
CTSRQ*GLCTNRANVLTF	TCRBV01-01	TCRBJ02-06	64	0.017844	0
CASSLTGQTNSPLHF	TCRBV07-02	TCRBJ01-06	64	0.017844	0
CASSIVPVNQPQHF	TCRBV28-01	TCRBJ01-05	63	0.0175652	0
CSVEDGTSVNYGYTF	TCRBV29-01	TCRBJ01-02	63	0.0175652	0
CASSPQPDGYEQYF	TCRBV05-01	TCRBJ02-07	63	0.0175652	0
CASPLGGGGLQYF	TCRBV05-01	TCRBJ02-04	63	0.0175652	0
CASSLWGGGPNEQFF	TCRBV13-01	TCRBJ02-01	63	0.0175652	0
CASSYEASDGYTF	TCRBV06-05	TCRBJ01-02	63	0.0175652	0
CASSTNGNSPLHF	TCRBV09-01	TCRBJ01-06	63	0.0175652	0
CASTPGTSEYTDTQYF	TCRBV02-01	TCRBJ02-03	63	0.0175652	0
CASSPLGTEAFF	TCRBV11-02	TCRBJ01-01	63	0.0175652	0
CASSPGLAGTETQYF	TCRBV28-01	TCRBJ02-05	63	0.0175652	0
CASSLQPPSSYEQYF	TCRBV28-01	TCRBJ02-07	63	0.0175652	0
CASSSPDD*RDLNEQFF	TCRBV07-03	TCRBJ02-01	63	0.0175652	0
CASS*PVWVNYGYTF	TCRBV07-09	TCRBJ01-02	63	0.0175652	0
CASSRSGSTTGELFF	TCRBV04-01	TCRBJ02-02	240	0.0172864	0.0369146
CASSLDRPETQYF	TCRBV05-01	TCRBJ02-05	62	0.0172864	0
CASSFSSGSTDTQYF	TCRBV11-02	TCRBJ02-03	62	0.0172864	0
CASSLEGRGPDTQYF	TCRBV05-01	TCRBJ02-03	62	0.0172864	0
CASRKLAGGLAGANVLTF	TCRBV27-01	TCRBJ02-06	62	0.0172864	0
CASRTDSRGFGELFF	TCRBV06-04	TCRBJ02-02	62	0.0172864	0
CASTREGEQFF	TCRBV19-01	TCRBJ02-01	62	0.0172864	0
CASSQVGTYEQYF	TCRBV04-01	TCRBJ02-07	62	0.0172864	0
CASSAQTGFPEAFF	TCRBV09-01	TCRBJ01-01	62	0.0172864	0
CASSSGQGSEQYF	TCRBV28-01	TCRBJ02-07	62	0.0172864	0
CASSPLPPLSYNEQFF	TCRBV18-01	TCRBJ02-01	62	0.0172864	0
CASSPTTGLPETQYF	TCRBV18-01	TCRBJ02-05	62	0.0172864	0
CASSSSTGESTGELFF	TCRBV05-01	TCRBJ02-02	62	0.0172864	0
CASSWGPTYNEQFF	TCRBV28-01	TCRBJ02-01	62	0.0172864	0
CPCTSGR*QSRANVLTF	TCRBVA-or09_02	TCRBJ02-06	62	0.0172864	0
CASSAPWGSYNEQFF	TCRBV28-01	TCRBJ02-01	62	0.0172864	0
CASSSSGNEQFF	TCRBV11-01	TCRBJ02-01	62	0.0172864	0
CAMSGAGTDTQYF	TCRBV10-03	TCRBJ02-03	62	0.0172864	0
CASSYTDRDMNGYTF	TCRBV06-05	TCRBJ01-02	62	0.0172864	0
CASTRRVVGDTEAFF	TCRBV07-09	TCRBJ01-01	62	0.0172864	0
CASLVGADYNEQFF	TCRBV06-01	TCRBJ02-01	62	0.0172864	0
CASSQGMRSTGELFF	TCRBV04-01	TCRBJ02-02	153	0.0170076	0.0190795
CATSRDKGNAYEQYF	TCRBV15-01	TCRBJ02-07	61	0.0170076	0
CASSLDIATVLDEQYF	TCRBV21-01	TCRBJ02-07	61	0.0170076	0
CASSPNGIFTDTQYF	TCRBV18-01	TCRBJ02-03	61	0.0170076	0
CASSLRPALGTNTGELFF	TCRBV18-01	TCRBJ02-02	61	0.0170076	0
CASSGGSYNEQFF	TCRBV04-01	TCRBJ02-01	61	0.0170076	0
CASRRGAGELFF	TCRBV06-01	TCRBJ02-02	61	0.0170076	0
CSVRGSYEQYF	TCRBV29-01	TCRBJ02-07	61	0.0170076	0
CASSPGTLGQFF	TCRBV02-01	TCRBJ02-01	61	0.0170076	0
CASSFTGAAYGYTF	TCRBV05-01	TCRBJ01-02	61	0.0170076	0
CASSLVGGNSYEQYF	TCRBV05-01	TCRBJ02-07	61	0.0170076	0
CASSVTWTSPTGELFF	TCRBV09-01	TCRBJ02-02	61	0.0170076	0
CASNPSGVYTGELFF	TCRBV02-01	TCRBJ02-02	61	0.0170076	0
CASSQTGPREQYF	TCRBV18-01	TCRBJ02-07	60	0.0167287	0
CASTLIRTPQETQYF	TCRBV06-06	TCRBJ02-05	60	0.0167287	0
CASSFGQDSPLHF	TCRBV05-01	TCRBJ01-06	60	0.0167287	0
CASSPDRGLGQPQHF	TCRBV04-01	TCRBJ01-05	60	0.0167287	0
CTSSQDPP*QGASGQFF	TCRBV01-01	TCRBJ02-01	60	0.0167287	0
CASSPQGGGAGNTEAFF	TCRBV09-01	TCRBJ01-01	60	0.0167287	0
CASSLTDTGELFF	TCRBV27-01	TCRBJ02-02	60	0.0167287	0
CASSDPLAGASGTQYF	TCRBV10-01	TCRBJ02-05	60	0.0167287	0
CASSLGGTDEQYF	TCRBV11-02	TCRBJ02-07	60	0.0167287	0
CASSFNQGPGELFF	TCRBV05-01	TCRBJ02-02	60	0.0167287	0
CASSLDREGDTQYF	TCRBV05-01	TCRBJ02-03	60	0.0167287	0
CAWSPMGVTGGNTIYF	TCRBV30-01	TCRBJ01-03	60	0.0167287	0
CASSLIGRIAYEQYF	TCRBV07-03	TCRBJ02-07	60	0.0167287	0
CASSLRVAYNEQFF	TCRBV27-01	TCRBJ02-01	60	0.0167287	0
CASSKEQTGGMDEQFF	TCRBV05-06	TCRBJ02-01	139	0.0164499	0.0165908
CASRVRTNTEAFF	TCRBV05-01	TCRBJ01-01	59	0.0164499	0
CASSSGADTQYF	TCRBV05-01	TCRBJ02-03	59	0.0164499	0
CASSIDR*L*DTQYF	TCRBV19-01	TCRBJ02-03	59	0.0164499	0
CASSPLRGNYGYTF	TCRBV09-01	TCRBJ01-02	59	0.0164499	0
*RVREKLFF	TCRBV29-01	TCRBJ01-04	59	0.0164499	0
YASSITNFDGKIYGYTF	TCRBV26-01	TCRBJ01-02	59	0.0164499	0
CASSLEGGFSTDTQYF	TCRBV05-04	TCRBJ02-03	59	0.0164499	0
CASSPSPGGEETQYF	TCRBV27-01	TCRBJ02-05	59	0.0164499	0
CASSQEPGGEQYF	TCRBV04-01	TCRBJ02-07	59	0.0164499	0
CASSL*AGAYEQYF	TCRBV05-06	TCRBJ02-07	59	0.0164499	0
CASSLGEGGGTEAFF	TCRBV13-01	TCRBJ01-01	59	0.0164499	0
CASKGGRNMNTEAFF	TCRBV19-01	TCRBJ01-01	59	0.0164499	0
CASSL*NRQGEKLFF	TCRBV28-01	TCRBJ01-04	59	0.0164499	0
CASSQDRRLAGESTGELFF	TCRBV04-01	TCRBJ02-02	59	0.0164499	0
CAWRRIVTGGLGNTIYF	TCRBV30-01	TCRBJ01-03	59	0.0164499	0
CATGASESDTQYF	TCRBV06-06	TCRBJ02-03	58	0.0161711	0
CASSDRTGGFEQFF	TCRBV06-04	TCRBJ02-01	58	0.0161711	0
CASSLSQGREQYF	TCRBV11-03	TCRBJ02-07	58	0.0161711	0
CSVEFDGRKTEAFF	TCRBV29-01	TCRBJ01-01	58	0.0161711	0
CSVVGGHSYEQYF	TCRBV29-01	TCRBJ02-07	58	0.0161711	0
CASSYRALNTEAFF	TCRBV19-01	TCRBJ01-01	58	0.0161711	0
CASSLVGGETQYF	TCRBV05-06	TCRBJ02-05	58	0.0161711	0
CASSTGWTDQSGRPSYEQYF	TCRBV28-01	TCRBJ02-07	58	0.0161711	0
CSAPGGGYGYTF	TCRBV29-01	TCRBJ01-02	58	0.0161711	0
CASSLAYAGPTVF	TCRBV05-06	TCRBJ02-01	58	0.0161711	0
CASSDWGNTEAFF	TCRBV25-01	TCRBJ01-01	58	0.0161711	0
CASSPGGGPQPQHF	TCRBV18-01	TCRBJ01-05	58	0.0161711	0
CASSLFRTSSTTDTQYF	TCRBV27-01	TCRBJ02-03	58	0.0161711	0
CASRLGGPGNTEAFF	TCRBV07-03	TCRBJ01-01	58	0.0161711	0
CASSLTGGVSSYNEQFF	TCRBV14-01	TCRBJ02-01	58	0.0161711	0
CASSPGRELVGEQYF	TCRBV18-01	TCRBJ02-07	58	0.0161711	0
CASSLVWGGAPEAFF	TCRBV07-02	TCRBJ01-01	58	0.0161711	0
CASRGGGAFTDTQYF	TCRBV02-01	TCRBJ02-03	58	0.0161711	0
CASSGQGETQYF	TCRBV06-05	TCRBJ02-05	58	0.0161711	0
CASSFGGTYEQYF	TCRBV27-01	TCRBJ02-07	58	0.0161711	0
CASSLAETYEQYF	TCRBV07-02	TCRBJ02-07	58	0.0161711	0
CASREQGTGTDTQYF	TCRBV06-06	TCRBJ02-03	58	0.0161711	0
CASSLETGDYEQYF	TCRBV05-04	TCRBJ02-07	58	0.0161711	0
CASSSVAGVDYNEQFF	TCRBV07-03	TCRBJ02-01	58	0.0161711	0
CASSPTDREVGNEQFF	TCRBV07-09	TCRBJ02-01	89	0.0158923	0.00663633
CSVGTGGNYGYTF	TCRBV29-01	TCRBJ01-02	57	0.0158923	0
CASTRDRASPLHF	TCRBV06-05	TCRBJ01-06	57	0.0158923	0
CASKLSSGGLDTGELFF	TCRBV09-01	TCRBJ02-02	57	0.0158923	0
CASSLGWGVDTQYF	TCRBV07-09	TCRBJ02-04	57	0.0158923	0
CASSPGQGENEAFF	TCRBV05-04	TCRBJ01-01	57	0.0158923	0
CASSLVRDRGQETQYF	TCRBV11-02	TCRBJ02-05	57	0.0158923	0
CAIETAGLGYTF	TCRBV28-01	TCRBJ01-02	57	0.0158923	0
CASSRGQGDPSSYNEQFF	TCRBV04-02	TCRBJ02-01	57	0.0158923	0
CASSRGLAGVRSYNEQFF	TCRBV07-09	TCRBJ02-01	57	0.0158923	0
CASSRSN*RAFTDTQYF	TCRBV21-01	TCRBJ02-03	57	0.0158923	0
CASSLDRAGGGTEQYF	TCRBV11-02	TCRBJ02-07	57	0.0158923	0
CASSDRVGEKLFF	TCRBV07-03	TCRBJ01-04	57	0.0158923	0
CASSPNAGTEQYF	TCRBV19-01	TCRBJ02-07	56	0.0156135	0
CASRWTVGAYEQYF	TCRBV28-01	TCRBJ02-07	56	0.0156135	0
CASSRTGAVYEQYF	TCRBV09-01	TCRBJ02-07	56	0.0156135	0
CAGSYGGNTGELFF	TCRBV02-01	TCRBJ02-02	56	0.0156135	0
CASALRKATNEKLFF	TCRBV13-01	TCRBJ01-04	56	0.0156135	0
CASSPFSWGVGGYTF	TCRBV11-02	TCRBJ01-02	56	0.0156135	0
CASSLGTIYGYTF	TCRBV28-01	TCRBJ01-02	56	0.0156135	0
CASTLGQPPETQYF	TCRBV05-04	TCRBJ02-05	56	0.0156135	0
CASSITPGSYEQYF	TCRBV19-01	TCRBJ02-07	56	0.0156135	0
CASSHRASGVYEQYF	TCRBV04-01	TCRBJ02-07	56	0.0156135	0
CASLAAAGTGELFF	TCRBV06-01	TCRBJ02-02	56	0.0156135	0
CASGLGTEYGYTF	TCRBV12-05	TCRBJ01-02	56	0.0156135	0
CASSQDWGRLHEPQHF	TCRBV04-01	TCRBJ01-05	55	0.0153347	0
CASSLAKFGNTEAFF	TCRBV07-08	TCRBJ01-01	55	0.0153347	0
CSGARSLNTEAFF	TCRBV29-01	TCRBJ01-01	55	0.0153347	0
CASSLFSRASYEQYF	TCRBV28-01	TCRBJ02-07	55	0.0153347	0
CASSLASYEQYF	TCRBV07-09	TCRBJ02-07	55	0.0153347	0
CASSIRSLNTEAFF	TCRBV19-01	TCRBJ01-01	55	0.0153347	0
CASSLVIGDSGELFF	TCRBV05-01	TCRBJ02-02	55	0.0153347	0
CASSVRGGGTDTQYF	TCRBV06-04	TCRBJ02-03	55	0.0153347	0
CSRSQQGKPCEAFF	TCRBV29-01	TCRBJ01-01	55	0.0153347	0
CSVVRSNTQYF	TCRBV29-01	TCRBJ02-03	55	0.0153347	0
CASGWGAGSNEQFF	TCRBV12-05	TCRBJ02-01	55	0.0153347	0
CASIGEGLNSPLHF	TCRBV23-01	TCRBJ01-06	55	0.0153347	0
CASSWPVPNNEQFF	TCRBV06-06	TCRBJ02-01	55	0.0153347	0
CASSIGDEQFF	TCRBV19-01	TCRBJ02-01	55	0.0153347	0
CASSLSPSGGWGTGELFF	TCRBV05-01	TCRBJ02-02	84	0.0150559	0.00622156
CASSWDSNEKLFF	TCRBV05-01	TCRBJ01-04	54	0.0150559	0
CASRQAGLQETQYF	TCRBV02-01	TCRBJ02-05	54	0.0150559	0
CASSLYGTQYF	TCRBV27-01	TCRBJ02-03	54	0.0150559	0
CASSLNRRNTEAFF	TCRBV11-01	TCRBJ01-01	54	0.0150559	0
CASSSTGGATYEQYF	TCRBV05-04	TCRBJ02-07	54	0.0150559	0
CASSLRWDTEAFF	TCRBV09-01	TCRBJ01-01	54	0.0150559	0
CASSGASGSDCEQYF	TCRBV28-01	TCRBJ02-07	54	0.0150559	0
CASSLGTGVAKNIQYF	TCRBV11-02	TCRBJ02-04	54	0.0150559	0
CASSQSKGAYEQYF	TCRBV23-01	TCRBJ02-07	54	0.0150559	0
CATEHWDRDTYGYTF	TCRBV18-01	TCRBJ01-02	54	0.0150559	0
CASSTGQVHEQYF	TCRBV05-01	TCRBJ02-07	54	0.0150559	0
CASSQDLVAVYEQYF	TCRBV14-01	TCRBJ02-07	54	0.0150559	0
CATSGTNNEQFF	TCRBV07-08	TCRBJ02-01	54	0.0150559	0
CASSPGLSYEQYF	TCRBV05-01	TCRBJ02-07	53	0.0147771	0
CATSTPRSTDTQYF	TCRBV15-01	TCRBJ02-03	53	0.0147771	0
CASSELYGSYEQYF	TCRBV25-01	TCRBJ02-07	53	0.0147771	0
CASSPRTGGSGEQYF	TCRBV09-01	TCRBJ02-07	53	0.0147771	0
CASSRDRGYNEQFF	TCRBV11-02	TCRBJ02-01	53	0.0147771	0
CASSQETQYF	TCRBV27-01	TCRBJ02-05	53	0.0147771	0
CASRQGWRETQYF	TCRBV27-01	TCRBJ02-05	53	0.0147771	0
CATAIRARHEQYF	TCRBV28-01	TCRBJ02-07	53	0.0147771	0
CASSELAGSYNEQFF	TCRBV06-01	TCRBJ02-01	270	0.0144982	0.04521
CASSSSYEQYF	TCRBV05-04	TCRBJ02-07	188	0.0144982	0.0282044
CASSLQPTGTDTQYF	TCRBV07-02	TCRBJ02-03	52	0.0144982	0
CASSRGPFEETQYF	TCRBV04-01	TCRBJ02-05	52	0.0144982	0
CASSFYPGATEAFF	TCRBV27-01	TCRBJ01-01	52	0.0144982	0
CASSSLAGGLTDTQYF	TCRBV06-05	TCRBJ02-03	52	0.0144982	0
CASSMGVLTGATDTQYF	TCRBV19-01	TCRBJ02-03	52	0.0144982	0
CSARASEAQYF	TCRBV20-01	TCRBJ02-05	52	0.0144982	0
CASRSWYQETQYF	TCRBV06-05	TCRBJ02-05	52	0.0144982	0
CASSVDSPGYGYTF	TCRBV05-01	TCRBJ01-02	52	0.0144982	0
CASSKDREIGELFF	TCRBV11-03	TCRBJ02-02	52	0.0144982	0
CASRSGLENNEQFF	TCRBV19-01	TCRBJ02-01	52	0.0144982	0
CASSQKGDTQYF	TCRBV06-01	TCRBJ02-03	52	0.0144982	0
CASSSGTGVFDTEAFF	TCRBV05-01	TCRBJ01-01	52	0.0144982	0
CASSREVTEAFF	TCRBV18-01	TCRBJ01-01	52	0.0144982	0
CASSPSLMGETQYF	TCRBV18-01	TCRBJ02-05	52	0.0144982	0
CASSLRTGRVTEELFF	TCRBV07-08	TCRBJ02-02	51	0.0142194	0
CASSSGLAGLNEQFF	TCRBV07-08	TCRBJ02-01	51	0.0142194	0
CSVYREGYEQYF	TCRBV29-01	TCRBJ02-07	51	0.0142194	0
CASSVTVIGEAFF	TCRBV07-06	TCRBJ01-01	51	0.0142194	0
CASSYGDYEQYF	TCRBV28-01	TCRBJ02-07	51	0.0142194	0
CASNLGPGELFF	TCRBV02-01	TCRBJ02-02	51	0.0142194	0
CASSERGNQETQYF	TCRBV06-01	TCRBJ02-05	51	0.0142194	0
CASSRPGTSGGAPGELFF	TCRBV05-01	TCRBJ02-02	51	0.0142194	0
CASRPDLAGELFF	TCRBV05-04	TCRBJ02-02	51	0.0142194	0
CASSSQGAGGANVLTF	TCRBV05-06	TCRBJ02-06	51	0.0142194	0
CASSSSQGQETQYF	TCRBV28-01	TCRBJ02-05	51	0.0142194	0
CASSASPDLGEQYF	TCRBV09-01	TCRBJ02-07	51	0.0142194	0
CASKKEREYTSRANVLTF	TCRBV05-02	TCRBJ02-06	51	0.0142194	0
CASSLTSGHEDSGYTF	TCRBV14-01	TCRBJ01-02	51	0.0142194	0
CASSWGRDTQYF	TCRBV07-08	TCRBJ02-03	101	0.0139406	0.0105767
CATSREGGGNQPQHF	TCRBV15-01	TCRBJ01-05	50	0.0139406	0
CASSPRDQETQYF	TCRBV05-01	TCRBJ02-05	50	0.0139406	0
CAWSSGGGLGEQFF	TCRBV30-01	TCRBJ02-01	50	0.0139406	0
CASSFTLATTARNTIYF	TCRBV21-01	TCRBJ01-03	50	0.0139406	0
CASSFPVVPEAFF	TCRBV07-09	TCRBJ01-01	50	0.0139406	0
CATSRVKRPVGNQPQHF	TCRBV15-01	TCRBJ01-05	50	0.0139406	0
CASSSSGIRYNEQFF	TCRBV07-09	TCRBJ02-01	50	0.0139406	0
CASSLGPFSTDTQYF	TCRBV05-05	TCRBJ02-03	50	0.0139406	0
CASSLQGAIEQFF	TCRBV11-03	TCRBJ02-01	50	0.0139406	0
CASRPDRLNEKLFF	TCRBV19-01	TCRBJ01-04	50	0.0139406	0
CASSVEGQDRYTF	TCRBV09-01	TCRBJ01-02	50	0.0139406	0
CASSRGGVGGYTF	TCRBV07-02	TCRBJ01-02	50	0.0139406	0
CASRSAGVRADTQYF	TCRBV05-01	TCRBJ02-03	50	0.0139406	0
CASSLDQTQYF	TCRBV07-06	TCRBJ02-05	50	0.0139406	0
CASSRLGQGAETQYF	TCRBV05-01	TCRBJ02-05	50	0.0139406	0
CASSRLASGGASNEQYF	TCRBV18-01	TCRBJ02-07	50	0.0139406	0
CASRLYTGTGPTEAFF	TCRBV02-01	TCRBJ01-01	282	0.0136618	0.0483208
CASSQGLGRYGYTF	TCRBV04-01	TCRBJ01-02	49	0.0136618	0
CASSPGTSSYNSPLHF	TCRBV18-01	TCRBJ01-06	49	0.0136618	0
CASSRGNNNEQFF	TCRBV27-01	TCRBJ02-01	49	0.0136618	0
CASSPLPGGPTEAFF	TCRBV25-01	TCRBJ01-01	49	0.0136618	0
CASSLGRNQETQYF	TCRBV05-01	TCRBJ02-05	49	0.0136618	0
CASSVGTGINQPQHF	TCRBV09-01	TCRBJ01-05	49	0.0136618	0
CSTQGIGDTEAFF	TCRBV29-01	TCRBJ01-01	49	0.0136618	0
CASSVRMHI*KTYGYTF	TCRBV18-01	TCRBJ01-02	49	0.0136618	0
CASILEGALNTEAFF	TCRBV02-01	TCRBJ01-01	49	0.0136618	0
CSARNEKLFF	TCRBV20-01	TCRBJ01-04	49	0.0136618	0
CASSSPKGISTDTQYF	TCRBV11-02	TCRBJ02-03	49	0.0136618	0
CASSFEGAEQFF	TCRBV05-01	TCRBJ02-01	49	0.0136618	0
CSVEDRHVHGYTF	TCRBV29-01	TCRBJ01-02	49	0.0136618	0
CASRGEGYTF	TCRBV02-01	TCRBJ01-02	49	0.0136618	0
CASSFTFGGDRSTNYGYTF	TCRBV07-08	TCRBJ01-02	49	0.0136618	0
CASSLGRGGLDTQYF	TCRBV05-01	TCRBJ02-03	49	0.0136618	0
CASRLGQGGTEAFF	TCRBV28-01	TCRBJ01-01	49	0.0136618	0
CASSLRTYEQFF	TCRBV07-09	TCRBJ02-01	48	0.013383	0
CATSRSGGRAYEQYF	TCRBV15-01	TCRBJ02-07	48	0.013383	0
CAWSKGRRTGHEQYF	TCRBV30-01	TCRBJ02-07	48	0.013383	0
CARRLRCTEAFF	TCRBV05-03	TCRBJ01-01	48	0.013383	0
CASRKAGTSTDTQYF	TCRBV09-01	TCRBJ02-03	48	0.013383	0
CSAEDRGSYEQYF	TCRBV29-01	TCRBJ02-07	48	0.013383	0
CASSGGHDTEAFF	TCRBV09-01	TCRBJ01-01	48	0.013383	0
CAWSPGQGSYEQYF	TCRBV30-01	TCRBJ02-07	48	0.013383	0
CASSSSKKGTDTQYF	TCRBV28-01	TCRBJ02-03	48	0.013383	0
CASILPGKTYGYTF	TCRBV05-04	TCRBJ01-02	48	0.013383	0
CASSLARGEGAKNIQYF	TCRBV07-02	TCRBJ02-04	48	0.013383	0
CASSGRDSNYNEQFF	TCRBV11-02	TCRBJ02-01	48	0.013383	0
CASSLLAADTQYF	TCRBV07-09	TCRBJ02-03	48	0.013383	0
CASSPSRGDIYGYTF	TCRBV18-01	TCRBJ01-02	48	0.013383	0
CATSRDLGNSYEQYF	TCRBV15-01	TCRBJ02-07	108	0.0131042	0.0126505
CASRGAGNIQYF	TCRBV28-01	TCRBJ02-04	69	0.0131042	0.00456248
CASSLQGLAGVVYNEQFF	TCRBV07-08	TCRBJ02-01	47	0.0131042	0
CASKASGTICRLEQYF	TCRBV23-01	TCRBJ02-07	47	0.0131042	0
CASTRPNMSLAEPYEQYF	TCRBV25-01	TCRBJ02-07	47	0.0131042	0
CASSPLAGAYNEQFF	TCRBV19-01	TCRBJ02-01	47	0.0131042	0
CASSLSGSSTDTQYF	TCRBV05-06	TCRBJ02-03	47	0.0131042	0
CAASGTGNTGELFF	TCRBV10-02	TCRBJ02-02	47	0.0131042	0
CASSYSAGGSYNEQFF	TCRBV06-05	TCRBJ02-01	47	0.0131042	0
CASRGNSRTDTQYF	TCRBV06-06	TCRBJ02-03	47	0.0131042	0
CASTPGQNTGELFF	TCRBV19-01	TCRBJ02-02	47	0.0131042	0
CASSHRGPYNEQFF	TCRBV19-01	TCRBJ02-01	47	0.0131042	0
CGILIKITQSRANVLTF	TCRBV08-02	TCRBJ02-06	47	0.0131042	0
CASSESLRGRGVSGGNTIYF	TCRBV09-01	TCRBJ01-03	47	0.0131042	0
CASSLTSTGELFF	TCRBV04-02	TCRBJ02-02	47	0.0131042	0
CASSLVVGETQYF	TCRBV28-01	TCRBJ02-05	134	0.0128254	0.0182499
CASSLGTGSGGYNEQFF	TCRBV05-01	TCRBJ02-01	84	0.0128254	0.00788065
CASSVAPGTLETQYF	TCRBV09-01	TCRBJ02-05	58	0.0128254	0.00248862
CASSESKDP*LASDEQFF	TCRBV25-01	TCRBJ02-01	46	0.0128254	0
CASSLGTSEDEQFF	TCRBV07-06	TCRBJ02-01	46	0.0128254	0
CASSLGGITDTQYF	TCRBV11-03	TCRBJ02-03	46	0.0128254	0
CASGARTGASYGYTF	TCRBV12-05	TCRBJ01-02	46	0.0128254	0
CASSLKYRGTNTEAFF	TCRBV28-01	TCRBJ01-01	46	0.0128254	0
CASSWKPGQGRSPLHF	TCRBV05-06	TCRBJ01-06	46	0.0128254	0
CASSIQPTTNEKLFF	TCRBV19-01	TCRBJ01-04	46	0.0128254	0
CASSPRAGSSYNEQFF	TCRBV07-09	TCRBJ02-01	46	0.0128254	0
CANSL*AGAYEQYF	TCRBV05-06	TCRBJ02-07	46	0.0128254	0
CASSLGDYEQYF	TCRBV04-01	TCRBJ02-07	46	0.0128254	0
CACARGTGELFF	TCRBV05-04	TCRBJ02-02	46	0.0128254	0
CASSVKVGPSEQYF	TCRBV09-01	TCRBJ02-07	46	0.0128254	0
CASSLTQGGEQFF	TCRBV05-01	TCRBJ02-01	46	0.0128254	0
CASSYSGTGIDTQYF	TCRBV06-05	TCRBJ02-03	46	0.0128254	0
CASSPLGTGRVGTDTQYF	TCRBV18-01	TCRBJ02-03	46	0.0128254	0
CASSVVTRSRKIYGYTF	TCRBV10-01	TCRBJ01-02	46	0.0128254	0
CASSLWGREARETQYF	TCRBV07-02	TCRBJ02-05	46	0.0128254	0
CASSPGTPGSYGYTF	TCRBV05-04	TCRBJ01-02	46	0.0128254	0
CASSLHRDREETQYF	TCRBV07-09	TCRBJ02-05	45	0.0125466	0
CASSFSGAAYEQYF	TCRBV27-01	TCRBJ02-07	45	0.0125466	0
CASSLGRTSGSQETQYF	TCRBV07-09	TCRBJ02-05	45	0.0125466	0
CASSLLLAGGEQYF	TCRBV27-01	TCRBJ02-07	45	0.0125466	0
CAWSTGQGLNQPQHF	TCRBV30-01	TCRBJ01-05	45	0.0125466	0
CASSLTGYVDQPQHF	TCRBV06-05	TCRBJ01-05	45	0.0125466	0
CASSLGLASTDTQYF	TCRBV27-01	TCRBJ02-03	45	0.0125466	0
CSVSPGQGGDEQYF	TCRBV29-01	TCRBJ02-07	45	0.0125466	0
CASSVSLFTYEQYF	TCRBV09-01	TCRBJ02-07	45	0.0125466	0
CASSRNLGTGLSGANVLTF	TCRBV28-01	TCRBJ02-06	45	0.0125466	0
CASSLEGGLAGVFNEQFF	TCRBV11-02	TCRBJ02-01	45	0.0125466	0
CASSVDPGTNYGYTF	TCRBV09-01	TCRBJ01-02	45	0.0125466	0
CSVERD*RDFPLGEQYF	TCRBV29-01	TCRBJ02-07	100	0.0122677	0.0116136
CASRSGATHTDTQYF	TCRBV06-01	TCRBJ02-03	44	0.0122677	0
CASVMGGTDCFSGNTIYF	TCRBV07-04	TCRBJ01-03	44	0.0122677	0
CASSPAGGRAKGEQFF	TCRBV05-05	TCRBJ02-01	44	0.0122677	0
CASSLGTARREKLFF	TCRBV07-08	TCRBJ01-04	44	0.0122677	0
CASSLDIGVITGANVLTF	TCRBV19-01	TCRBJ02-06	44	0.0122677	0
CASSSSGTLYGYTF	TCRBV19-01	TCRBJ01-02	44	0.0122677	0
CASSPRGDYYNEQFF	TCRBV05-01	TCRBJ02-01	44	0.0122677	0
CASSPTGTRYEQYF	TCRBV18-01	TCRBJ02-07	44	0.0122677	0
CTSSRQGPMNTEAFF	TCRBV27-01	TCRBJ01-01	44	0.0122677	0
CASSSRQRSPETQYF	TCRBV05-04	TCRBJ02-05	69	0.0119889	0.00539202
CASSPGTPSFYEQYF	TCRBV09-01	TCRBJ02-07	43	0.0119889	0
CSVDDRFANEQFF	TCRBV29-01	TCRBJ02-01	43	0.0119889	0
CASSLKPGRSTDTQYF	TCRBV05-04	TCRBJ02-03	43	0.0119889	0
CASSYPTGGGNEKLFF	TCRBV25-01	TCRBJ01-04	43	0.0119889	0
CASSADRSETQYF	TCRBV02-01	TCRBJ02-05	43	0.0119889	0
CASSISGGIQETQYF	TCRBV05-04	TCRBJ02-05	43	0.0119889	0
CASSYAFRGIQYF	TCRBV06-05	TCRBJ02-04	43	0.0119889	0
CASSVNGQAVFYGYTF	TCRBV19-01	TCRBJ01-02	43	0.0119889	0
CASSLQLGGQETQYF	TCRBV13-01	TCRBJ02-05	43	0.0119889	0
CATSTGLAGYEQYF	TCRBV15-01	TCRBJ02-07	43	0.0119889	0
CASSPYVSGGEQYF	TCRBV09-01	TCRBJ02-07	43	0.0119889	0
CASSSPGQGARKTQYF	TCRBV05-04	TCRBJ02-05	43	0.0119889	0
CASSQDGSDYQPQHF	TCRBV04-01	TCRBJ01-05	141	0.0117101	0.0205312
CAWRMTGGKDEQYF	TCRBV30-01	TCRBJ02-07	76	0.0117101	0.0070511
CASSGTSGGARDTQYF	TCRBV06-01	TCRBJ02-03	42	0.0117101	0
CASSPQPLFGDIQYF	TCRBV07-06	TCRBJ02-04	42	0.0117101	0
CASSPRTVSSYNEQFF	TCRBV05-01	TCRBJ02-01	42	0.0117101	0
CASSSGTGNGHNEQFF	TCRBV28-01	TCRBJ02-01	42	0.0117101	0
CASSFTSSYEQYF	TCRBV27-01	TCRBJ02-07	42	0.0117101	0
CASSPLGVAYGYTF	TCRBV11-02	TCRBJ01-02	42	0.0117101	0
CASFQAGGEAFF	TCRBV04-01	TCRBJ01-01	42	0.0117101	0
CAIRIGAGAVNTGELFF	TCRBV10-03	TCRBJ02-02	42	0.0117101	0
CASSLLKQNPNEKLFF	TCRBV07-09	TCRBJ01-04	42	0.0117101	0
CAWSAVAGTNEQFF	TCRBV30-01	TCRBJ02-01	42	0.0117101	0
CASSVTGTDTQYF	TCRBV07-09	TCRBJ02-03	42	0.0117101	0
CASSLGGRTDTQYF	TCRBV07-03	TCRBJ02-03	42	0.0117101	0
CASGGD*PRTDTQYF	TCRBV21-01	TCRBJ02-03	42	0.0117101	0
CSVDFSASGGYEQYF	TCRBV29-01	TCRBJ02-07	42	0.0117101	0
CASSLAVVLPDTQYF	TCRBV05-01	TCRBJ02-03	42	0.0117101	0
CASSLVRPSTDTQYF	TCRBV07-09	TCRBJ02-03	42	0.0117101	0
CASSGWGLQETQYF	TCRBV19-01	TCRBJ02-05	42	0.0117101	0
CASSLTSGIEETQYF	TCRBV11-03	TCRBJ02-05	58	0.0114313	0.00352555
CASSSNLADTQYF	TCRBV11-02	TCRBJ02-03	41	0.0114313	0
CASRRLAGVYNEQFF	TCRBV02-01	TCRBJ02-01	41	0.0114313	0
CASSTGSRTDTQYF	TCRBV05-01	TCRBJ02-03	41	0.0114313	0
CASSDLGETQYF	TCRBV09-01	TCRBJ02-05	41	0.0114313	0
CASRGNWQFPDTQYF	TCRBV06-01	TCRBJ02-03	41	0.0114313	0
CASFPGGLAVLNEQFF	TCRBV02-01	TCRBJ02-01	41	0.0114313	0
CASSLGRTDTQYF	TCRBV11-03	TCRBJ02-03	41	0.0114313	0
CASSLSPGGDEYNEQFF	TCRBV27-01	TCRBJ02-01	41	0.0114313	0
CASSQEPVLSEQFF	TCRBV04-01	TCRBJ02-01	41	0.0114313	0
CASRSSVFSTDTQYF	TCRBV28-01	TCRBJ02-03	41	0.0114313	0
CASRALETQYF	TCRBV02-01	TCRBJ02-05	41	0.0114313	0
CASSSSGADTQYF	TCRBV07-03	TCRBJ02-03	41	0.0114313	0
CASRPGQGLDNEQFF	TCRBV05-01	TCRBJ02-01	41	0.0114313	0
CASSLSGASYNEQFF	TCRBV07-02	TCRBJ02-01	41	0.0114313	0
CASNAISGANVLTF	TCRBV06-05	TCRBJ02-06	41	0.0114313	0
CASSIAGGSYNEQFF	TCRBV06-01	TCRBJ02-01	41	0.0114313	0
CASKLAGDNEQFF	TCRBV06-01	TCRBJ02-01	40	0.0111525	0
CASIRDTGDTEAFF	TCRBV02-01	TCRBJ01-01	40	0.0111525	0
CASSEVVGQGARTGELFF	TCRBV02-01	TCRBJ02-02	40	0.0111525	0
CASSVRTMGTPQHF	TCRBV27-01	TCRBJ01-05	40	0.0111525	0
CASLT*FSGANVLTF	TCRBV05-04	TCRBJ02-06	40	0.0111525	0
CASSSMGETQYF	TCRBV07-09	TCRBJ02-05	40	0.0111525	0
CASSLSGVNSPLHF	TCRBV07-09	TCRBJ01-06	40	0.0111525	0
CAISESTGSDTQYF	TCRBV10-03	TCRBJ02-03	40	0.0111525	0
CASGVSFAGELFF	TCRBV02-01	TCRBJ02-02	40	0.0111525	0
CASSPRQVFYGYTF	TCRBV28-01	TCRBJ01-02	40	0.0111525	0
CASSLLPETQYF	TCRBV05-01	TCRBJ02-05	40	0.0111525	0
CASSYGVRKYYGYTF	TCRBV28-01	TCRBJ01-02	39	0.0108737	0
CASSQVHPSGEQFF	TCRBV04-01	TCRBJ02-01	39	0.0108737	0
CASSAQGPVTDTQYF	TCRBV07-09	TCRBJ02-03	39	0.0108737	0
CASSLFWTGATNEKLFF	TCRBV27-01	TCRBJ01-04	39	0.0108737	0
CASSLDSS*KTYGYTF	TCRBV04-02	TCRBJ01-02	39	0.0108737	0
CASSWRGARGYTF	TCRBV27-01	TCRBJ01-02	39	0.0108737	0
CASSLIGNTEAFF	TCRBV27-01	TCRBJ01-01	39	0.0108737	0
CASSLYSLAGGREQYF	TCRBV11-02	TCRBJ02-07	39	0.0108737	0
CASSGIGGGAAGELFF	TCRBV11-02	TCRBJ02-02	39	0.0108737	0
CASSE*GRNEQYF	TCRBV06-04	TCRBJ02-07	39	0.0108737	0
CASSLVPGGITDTQYF	TCRBV05-01	TCRBJ02-03	39	0.0108737	0
CASSPRTGGDTQYF	TCRBV13-01	TCRBJ02-03	39	0.0108737	0
CSVAGTGEGHMNTEAFF	TCRBV29-01	TCRBJ01-01	39	0.0108737	0
CASSLEHSRGPYF	TCRBV07-08	TCRBJ02-05	39	0.0108737	0
CASSQIRQETQYF	TCRBV04-02	TCRBJ02-05	39	0.0108737	0
CASSLIQGDAGELFF	TCRBV05-01	TCRBJ02-02	166	0.0105949	0.0265453
CASSTTGGAWPGELFF	TCRBV07-03	TCRBJ02-02	38	0.0105949	0
CASSLSGGAYNEQFF	TCRBV07-03	TCRBJ02-01	38	0.0105949	0
CASSEGWGSGELFF	TCRBV06-01	TCRBJ02-02	38	0.0105949	0
CASSLRIRRETQYF	TCRBV05-06	TCRBJ02-05	38	0.0105949	0
CASSPAGGLVVDTQYF	TCRBV28-01	TCRBJ02-03	38	0.0105949	0
CSVDTHGQGEQFF	TCRBV29-01	TCRBJ02-01	38	0.0105949	0
CASSLGGRTSSDTQYF	TCRBV05-06	TCRBJ02-03	38	0.0105949	0
CASSISPLISDNYGYTF	TCRBV09-01	TCRBJ01-02	38	0.0105949	0
CSVAFETGGQPQHF	TCRBV29-01	TCRBJ01-05	38	0.0105949	0
CASSSPGATDTQYF	TCRBV28-01	TCRBJ02-03	38	0.0105949	0
CASSPSSDRFVDTGELFF	TCRBV09-01	TCRBJ02-02	38	0.0105949	0
CASSSDPELSRGRCTEAFF	TCRBV27-01	TCRBJ01-01	38	0.0105949	0
CASSIGAGAHFTGANVLTF	TCRBV19-01	TCRBJ02-06	38	0.0105949	0
CASSLDGITGELFF	TCRBV07-07	TCRBJ02-02	38	0.0105949	0
CASSVGGGTYEQYF	TCRBV09-01	TCRBJ02-07	38	0.0105949	0
CSVGTGGEYGYTF	TCRBV29-01	TCRBJ01-02	38	0.0105949	0
CARDPGTSRRGEQFF	TCRBV06-01	TCRBJ02-01	38	0.0105949	0
CASIAGHLNTEAFF	TCRBV19-01	TCRBJ01-01	38	0.0105949	0
CSAGQGPEQYF	TCRBV20-01	TCRBJ02-07	38	0.0105949	0
CASSLYLSFEGLPWGEQFF	TCRBV07-02	TCRBJ02-01	87	0.0103161	0.0103693
CASSSFRASTDTQYF	TCRBV07-06	TCRBJ02-03	37	0.0103161	0
CASSPTETGTEAFF	TCRBV19-01	TCRBJ01-01	37	0.0103161	0
CASSLEGSVYEQYF	TCRBV07-02	TCRBJ02-07	37	0.0103161	0
CASSLVVGRTSNEQFF	TCRBV07-02	TCRBJ02-01	37	0.0103161	0
CASSFRVVKTGELFF	TCRBV07-09	TCRBJ02-02	37	0.0103161	0
CASSWTSGDLRDF	TCRBV19-01	TCRBJ02-03	37	0.0103161	0
CSAAAGGGTQYF	TCRBV29-01	TCRBJ02-05	37	0.0103161	0
CASSQDTSTDTQYF	TCRBV04-01	TCRBJ02-03	37	0.0103161	0
CATAMGPFQFF	TCRBV27-01	TCRBJ02-01	37	0.0103161	0
CASTPRDWGNTEAFF	TCRBV19-01	TCRBJ01-01	37	0.0103161	0
CASSLWAGNIQYF	TCRBV05-01	TCRBJ02-04	37	0.0103161	0
CASSHWGATQETQYF	TCRBV14-01	TCRBJ02-05	37	0.0103161	0
CASSARGGPDPLYGYTF	TCRBV05-01	TCRBJ01-02	37	0.0103161	0
CASSLGGQNGELFF	TCRBV28-01	TCRBJ02-02	37	0.0103161	0
CASSQDAPPTDTQYF	TCRBV04-01	TCRBJ02-03	37	0.0103161	0
CASSWTSGVEQFF	TCRBV07-02	TCRBJ02-01	37	0.0103161	0
CASRERGPQHTQYF	TCRBV06-01	TCRBJ02-03	36	0.0100372	0
CASSPRGGQNNEQFF	TCRBV06-05	TCRBJ02-01	36	0.0100372	0
CASSHLKDTQYF	TCRBV18-01	TCRBJ02-03	36	0.0100372	0
CASSTDRGQGYGYTF	TCRBV19-01	TCRBJ01-02	36	0.0100372	0
CAWSGKDRREKLFF	TCRBV30-01	TCRBJ01-04	36	0.0100372	0
CASSFQLALAGSDTQYF	TCRBV07-02	TCRBJ02-03	36	0.0100372	0
CASSDPGQGARGYNEQFF	TCRBV02-01	TCRBJ02-01	36	0.0100372	0
CASSVGAGAHFTGANVLTF	TCRBV19-01	TCRBJ02-06	36	0.0100372	0
CASSLLYSGSTDTQYF	TCRBV28-01	TCRBJ02-03	36	0.0100372	0
CAWSVRTSGVLTDTQYF	TCRBV30-01	TCRBJ02-03	36	0.0100372	0
CASRPSGGSNEQFF	TCRBV04-01	TCRBJ02-01	36	0.0100372	0
CSVPRGGPLNEQFF	TCRBV29-01	TCRBJ02-01	36	0.0100372	0
CASRQRGWLVNTEAFF	TCRBV06-06	TCRBJ01-01	36	0.0100372	0
CASSLKLPLAKNIQYF	TCRBV07-09	TCRBJ02-04	35	0.00975844	0
CASIEGVQETQYF	TCRBV02-01	TCRBJ02-05	35	0.00975844	0
CASSLGRGRLTDTQYF	TCRBV05-01	TCRBJ02-03	35	0.00975844	0
CASRLGDASGRAFYNEQFF	TCRBV12-02	TCRBJ02-01	35	0.00975844	0
CASSTGTAYEQYF	TCRBV06-05	TCRBJ02-07	35	0.00975844	0
CASSLGLADEETQYF	TCRBV07-09	TCRBJ02-05	35	0.00975844	0
CASSFLSGRARDTQYF	TCRBV28-01	TCRBJ02-03	35	0.00975844	0
CASSETPGRPSGANVLTF	TCRBV25-01	TCRBJ02-06	35	0.00975844	0
CASSPSTGTGYYNEQFF	TCRBV18-01	TCRBJ02-01	35	0.00975844	0
CASSLGGARETQYF	TCRBV11-03	TCRBJ02-05	35	0.00975844	0
CASAGTGTNYNEQFF	TCRBV30-01	TCRBJ02-01	35	0.00975844	0
CASSLKGPVRANQPQHF	TCRBV28-01	TCRBJ01-05	35	0.00975844	0
CASSSGTTNTGELFF	TCRBV18-01	TCRBJ02-02	35	0.00975844	0
CASSEGPIGRADTQYF	TCRBV02-01	TCRBJ02-03	35	0.00975844	0
CASSDTSGRHLSTDTQYF	TCRBV27-01	TCRBJ02-03	35	0.00975844	0
CASSSLPGQPQHF	TCRBV25-01	TCRBJ01-05	35	0.00975844	0
CSKEDRARGEAFF	TCRBV29-01	TCRBJ01-01	35	0.00975844	0
CASSLRGNGETQYF	TCRBV07-09	TCRBJ02-05	35	0.00975844	0
CASSVERGAYTDTQYF	TCRBV06-04	TCRBJ02-03	34	0.00947962	0
CASSFLVPGHEQFF	TCRBV07-06	TCRBJ02-01	34	0.00947962	0
CASSPWDTKETQYF	TCRBV28-01	TCRBJ02-05	34	0.00947962	0
CASSPTGGPEETQYF	TCRBV05-01	TCRBJ02-05	34	0.00947962	0
CASSLGRATDTQYF	TCRBV07-03	TCRBJ02-03	34	0.00947962	0
CSVATGGLSYNEQFF	TCRBV29-01	TCRBJ02-01	34	0.00947962	0
CATARLAGAYNEQFF	TCRBV06-01	TCRBJ02-01	34	0.00947962	0
CASSEATRVSGNTIYF	TCRBV06-01	TCRBJ01-03	34	0.00947962	0
CASSTGIWLAEKETQYF	TCRBV28-01	TCRBJ02-05	34	0.00947962	0
CASSLAVGSSYNEQFF	TCRBV05-06	TCRBJ02-01	34	0.00947962	0
CASSEGGGGQPQHF	TCRBV06-01	TCRBJ01-05	34	0.00947962	0
CASSVYTSGGALEQFF	TCRBV09-01	TCRBJ02-01	34	0.00947962	0
CAARPAASNSPLHF	TCRBV06-06	TCRBJ01-06	34	0.00947962	0
CASSNWDREADTQYF	TCRBV02-01	TCRBJ02-03	34	0.00947962	0
CASSSQGAPGAGELFF	TCRBV05-01	TCRBJ02-02	34	0.00947962	0
CASSFGGQGYF	TCRBV07-09	TCRBJ02-07	34	0.00947962	0
CASSLRPGQTTDTQYF	TCRBV05-01	TCRBJ02-03	34	0.00947962	0
CASRTTSLAGNNEQFF	TCRBV04-01	TCRBJ02-01	34	0.00947962	0
CTSRTCSPQDNNSPLHF	TCRBV01-01	TCRBJ01-06	34	0.00947962	0
CASSLIEYTEAFF	TCRBV07-08	TCRBJ01-01	34	0.00947962	0
CASTPQGSGANVLTF	TCRBV04-01	TCRBJ02-06	34	0.00947962	0
CAVLAGGNQETQYF	TCRBV10-01	TCRBJ02-05	34	0.00947962	0
CASSVEDGSNYGYTF	TCRBV09-01	TCRBJ01-02	34	0.00947962	0
CAWSGDRADQPQHF	TCRBV30-01	TCRBJ01-05	34	0.00947962	0
CASGLVTDRLNTGELFF	TCRBV12-05	TCRBJ02-02	33	0.00920081	0
CARGAGGPYNEQFF	TCRBV05-03	TCRBJ02-01	33	0.00920081	0
CSVSGTPTDEQFF	TCRBV29-01	TCRBJ02-01	33	0.00920081	0
CASSPTTAKGETQYF	TCRBV18-01	TCRBJ02-05	33	0.00920081	0
CASSFGQGVYNEQFF	TCRBV07-08	TCRBJ02-01	33	0.00920081	0
CASSPGHSTDTQYF	TCRBV05-01	TCRBJ02-03	33	0.00920081	0
CTIRDINYRYTF	TCRBV06-05	TCRBJ01-02	33	0.00920081	0
CAISRQTSYNEQFF	TCRBV06-06	TCRBJ02-01	33	0.00920081	0
CSVEFVGQGPGYTF	TCRBV29-01	TCRBJ01-02	33	0.00920081	0
CASSPAGGLFSGNIQYF	TCRBV05-01	TCRBJ02-04	33	0.00920081	0
CSARGSNIQYF	TCRBV20-01	TCRBJ02-04	33	0.00920081	0
CASSFPDREETQYF	TCRBV07-02	TCRBJ02-05	32	0.008922	0
CASSLGRLPTGELFF	TCRBV11-02	TCRBJ02-02	32	0.008922	0
CAARGDTDTQYF	TCRBV10-03	TCRBJ02-03	32	0.008922	0
CASSPSVLGNEQFF	TCRBV19-01	TCRBJ02-01	32	0.008922	0
CASSEDPGQRTGELFF	TCRBV07-09	TCRBJ02-02	32	0.008922	0
CASSPQTGRETQYF	TCRBV25-01	TCRBJ02-05	32	0.008922	0
CASFSQKTSGSTDTQYF	TCRBV27-01	TCRBJ02-03	32	0.008922	0
CASSLTGGGGHSYNEQFF	TCRBV07-03	TCRBJ02-01	32	0.008922	0
CASSERSYNEQFF	TCRBV07-03	TCRBJ02-01	32	0.008922	0
CASSVGGMPTDTQYF	TCRBV09-01	TCRBJ02-03	32	0.008922	0
CASSRLTYEQFF	TCRBV18-01	TCRBJ02-01	32	0.008922	0
CASSMPGQSSGANVLTF	TCRBV07-06	TCRBJ02-06	32	0.008922	0
CASSGGGGMNTEAFF	TCRBV05-01	TCRBJ01-01	32	0.008922	0
CATSGDYRHGTSTDTQYF	TCRBV15-01	TCRBJ02-03	32	0.008922	0
CASSLYSLMTQYF	TCRBV28-01	TCRBJ02-05	32	0.008922	0
CASSLLAGGPIPQYF	TCRBV27-01	TCRBJ02-03	32	0.008922	0
CSVSDRAYNEQFF	TCRBV29-01	TCRBJ02-01	32	0.008922	0
CASSLGGRETQYF	TCRBV07-07	TCRBJ02-05	32	0.008922	0
CASSKAQDSRFKNIQYF	TCRBV21-01	TCRBJ02-04	74	0.00864319	0.00891757
CASTQRGGGNSQRSYNEQFF	TCRBV04-01	TCRBJ02-01	49	0.00864319	0.00373294
CASSRLAAYNEQFF	TCRBV05-06	TCRBJ02-01	31	0.00864319	0
CASCTGLAEDNEQFF	TCRBV06-06	TCRBJ02-01	31	0.00864319	0
CASSDSPQNEQFF	TCRBV06-04	TCRBJ02-01	31	0.00864319	0
CASSVRLATDTQYF	TCRBV09-01	TCRBJ02-03	31	0.00864319	0
CASSPPAQETQYF	TCRBV09-01	TCRBJ02-05	31	0.00864319	0
CASSVAGYGYTF	TCRBV09-01	TCRBJ01-02	31	0.00864319	0
CASSYLTGDYGYTF	TCRBV06-05	TCRBJ01-02	31	0.00864319	0
CASSFADLPAQETQYF	TCRBV05-01	TCRBJ02-05	31	0.00864319	0
CASSGDRLTDTQYF	TCRBV28-01	TCRBJ02-03	31	0.00864319	0
CAWRVPDTQYF	TCRBV30-01	TCRBJ02-03	31	0.00864319	0
CASNSGYSGANVLTF	TCRBV02-01	TCRBJ02-06	31	0.00864319	0
CASSTYGGETQYF	TCRBV19-01	TCRBJ02-05	31	0.00864319	0
CASCRQNLGYEQFF	TCRBV06-05	TCRBJ02-01	31	0.00864319	0
CASRDRGGAGELFF	TCRBV07-03	TCRBJ02-02	31	0.00864319	0
CASSHALRDRGPSAKNIQYF	TCRBV28-01	TCRBJ02-04	31	0.00864319	0
CASSRGEGQTQYF	TCRBV07-09	TCRBJ02-05	31	0.00864319	0
CASSGGTGRITMYGYTF	TCRBV25-01	TCRBJ01-02	30	0.00836437	0
CASSLGGPRETQYF	TCRBV07-09	TCRBJ02-05	30	0.00836437	0
CASSSPRGAWEQFF	TCRBV11-02	TCRBJ02-01	30	0.00836437	0
CASSFTGTSGMNEQFF	TCRBV05-01	TCRBJ02-01	30	0.00836437	0
CAWSVPSYEQYF	TCRBV30-01	TCRBJ02-07	30	0.00836437	0
CASSPQSGGRNEQFF	TCRBV18-01	TCRBJ02-01	30	0.00836437	0
CASSSLRGVGEQFF	TCRBV11-02	TCRBJ02-01	30	0.00836437	0
CASTARPAGASYNEQFF	TCRBV07-09	TCRBJ02-01	30	0.00836437	0
CSAGTGQSDTQYF	TCRBV29-01	TCRBJ02-03	30	0.00836437	0
CASTWGEMGTGELFF	TCRBV09-01	TCRBJ02-02	30	0.00836437	0
CASSQGSGRAGPTRHNEQFF	TCRBV04-01	TCRBJ02-01	30	0.00836437	0
CSVEGREPGYTF	TCRBV29-01	TCRBJ01-02	29	0.00808556	0
CASSRDGQGRRNEQFF	TCRBV11-03	TCRBJ02-01	29	0.00808556	0
CASRRTRVQETQYF	TCRBV05-01	TCRBJ02-05	29	0.00808556	0
CASSNRTGAGELFF	TCRBV19-01	TCRBJ02-02	29	0.00808556	0
CASSFRDRDLYYEQYF	TCRBV11-02	TCRBJ02-07	29	0.00808556	0
CASTLPGGVTGELFF	TCRBV06-05	TCRBJ02-02	29	0.00808556	0
CASSPGGLIQETQYF	TCRBV09-01	TCRBJ02-05	29	0.00808556	0
CASSVRVGGTEAFF	TCRBV06-01	TCRBJ01-01	29	0.00808556	0
CASSINHFNEQFF	TCRBV19-01	TCRBJ02-01	29	0.00808556	0
CASSLLVSYGKTYGYTF	TCRBV06-09	TCRBJ01-02	29	0.00808556	0
CASSLLAAEETQYF	TCRBV07-06	TCRBJ02-05	29	0.00808556	0
CASTEYNEQFF	TCRBV06-06	TCRBJ02-01	29	0.00808556	0
CSVEDSVGSGEQYF	TCRBV29-01	TCRBJ02-07	29	0.00808556	0
CSVLRTQLSYEQYF	TCRBV29-01	TCRBJ02-07	29	0.00808556	0
CASSLSTQLGRTEAFF	TCRBV27-01	TCRBJ01-01	72	0.00780675	0.00912496
CASSSGVGAGGEETQYF	TCRBV07-09	TCRBJ02-05	28	0.00780675	0
CASSRGSRIPTDTQYF	TCRBV27-01	TCRBJ02-03	28	0.00780675	0
CASSQVGQGDTQYF	TCRBV14-01	TCRBJ02-03	28	0.00780675	0
CASTLGRGETQYF	TCRBV28-01	TCRBJ02-05	28	0.00780675	0
CASSLQGQTYNEQFF	TCRBV11-02	TCRBJ02-01	28	0.00780675	0
CASSLGWGGTDTQYF	TCRBV05-01	TCRBJ02-03	28	0.00780675	0
CASFHGRGLAGGPETQYF	TCRBV07-08	TCRBJ02-05	28	0.00780675	0
CASSIGGLEQETQYF	TCRBV19-01	TCRBJ02-05	28	0.00780675	0
CASSYGAGSHYEQYF	TCRBV06-05	TCRBJ02-07	28	0.00780675	0
CASSSRGGGAADTQYF	TCRBV06-06	TCRBJ02-03	28	0.00780675	0
CASSQDSGGGEQFF	TCRBV14-01	TCRBJ02-01	28	0.00780675	0
CASSPSSSRSPYNEQFF	TCRBV14-01	TCRBJ02-01	28	0.00780675	0
CASSARTGRTGTDNEQFF	TCRBV04-01	TCRBJ02-01	28	0.00780675	0
CASSTGLAVVNEQFF	TCRBV07-09	TCRBJ02-01	28	0.00780675	0
CSAPTKYEQYF	TCRBV20-01	TCRBJ02-07	27	0.00752794	0
CASSSLPKCHKSRANVLTF	TCRBV07-07	TCRBJ02-06	27	0.00752794	0
CASSLAPGQRGTDTQYF	TCRBV18-01	TCRBJ02-03	27	0.00752794	0
CASSSPGGANVLTF	TCRBV07-03	TCRBJ02-06	27	0.00752794	0
CASRLSGAD*REGHEQFF	TCRBV12-02	TCRBJ02-01	27	0.00752794	0
CASSLGNSGANVLTF	TCRBV05-08	TCRBJ02-06	27	0.00752794	0
CARRETQYF	TCRBV06-06	TCRBJ02-05	27	0.00752794	0
CASSPLYAGGPTDTQYF	TCRBV07-06	TCRBJ02-03	27	0.00752794	0
CASSLSSQETQYF	TCRBV27-01	TCRBJ02-05	27	0.00752794	0
CASSLSPSGLEQYF	TCRBV07-02	TCRBJ02-07	27	0.00752794	0
CASSLAE*ETQYF	TCRBV05-01	TCRBJ02-05	27	0.00752794	0
CASSEGTGGADTQYF	TCRBV06-01	TCRBJ02-03	26	0.00724912	0
CASSGLAAYNEQFF	TCRBV27-01	TCRBJ02-01	26	0.00724912	0
CASSSRGGLSTDTQYF	TCRBV07-09	TCRBJ02-03	26	0.00724912	0
CASSLDSGRRTDTQYF	TCRBV07-09	TCRBJ02-03	26	0.00724912	0
CSVDNSDYGYTF	TCRBV29-01	TCRBJ01-02	26	0.00724912	0
CASSLAGGGSRETQYF	TCRBV05-04	TCRBJ02-05	26	0.00724912	0
CASGDLGGEDEKLFF	TCRBV27-01	TCRBJ01-04	26	0.00724912	0
CASKARSFADTQYF	TCRBV19-01	TCRBJ02-03	26	0.00724912	0
CASSQVAGGKTQYF	TCRBV04-01	TCRBJ02-05	26	0.00724912	0
CASSLAGEGANVLTF	TCRBV02-01	TCRBJ02-06	26	0.00724912	0
CASSAPGHQETQYF	TCRBV07-08	TCRBJ02-05	26	0.00724912	0
CASSVGYNEQFF	TCRBV09-01	TCRBJ02-01	25	0.00697031	0
CASSMSQSRVETQYF	TCRBV19-01	TCRBJ02-05	25	0.00697031	0
CASSVEGQSGSPLHF	TCRBV02-01	TCRBJ01-06	25	0.00697031	0
CASSLYLQETQYF	TCRBV13-01	TCRBJ02-05	25	0.00697031	0
CASSYSGSTEKLFF	TCRBV06-05	TCRBJ01-04	25	0.00697031	0
CASSYIRGRGTDTQYF	TCRBV06-06	TCRBJ02-03	25	0.00697031	0
CASSLKETQYF	TCRBV28-01	TCRBJ02-05	25	0.00697031	0
CASSVNQETQYF	TCRBV09-01	TCRBJ02-05	25	0.00697031	0
CASSQERGGQETQYF	TCRBV04-02	TCRBJ02-05	45	0.0066915	0.00435509
CASSIP*RSTDTQYF	TCRBV21-01	TCRBJ02-03	41	0.0066915	0.00352555
CASSLSRRAGGPDTQYF	TCRBV07-03	TCRBJ02-03	24	0.0066915	0
CASSWTFNEQFF	TCRBV07-02	TCRBJ02-01	24	0.0066915	0
CASSTTTGRQETQYF	TCRBV07-09	TCRBJ02-05	24	0.0066915	0
CASSFRTGRSGWETQYF	TCRBV13-01	TCRBJ02-05	24	0.0066915	0
CASSRGGPFTDTQYF	TCRBV14-01	TCRBJ02-03	24	0.0066915	0
CASSYPGTQETQYF	TCRBV06-01	TCRBJ02-05	24	0.0066915	0
CAWTTAIG*ANEKLFF	TCRBV30-01	TCRBJ01-04	24	0.0066915	0
CASGDRSRGTQYF	TCRBV12-05	TCRBJ02-03	24	0.0066915	0
CSVEVRLAKKKGAADTQYF	TCRBV29-01	TCRBJ02-03	24	0.0066915	0
CALTGSASTDTQYF	TCRBV21-01	TCRBJ02-03	24	0.0066915	0
CASSLQGAMGYTF	TCRBV07-03	TCRBJ01-02	24	0.0066915	0
CASSPWTGSSYNEQFF	TCRBV13-01	TCRBJ02-01	24	0.0066915	0
CTSSQEINRQSTEAFF	TCRBV01-01	TCRBJ01-01	24	0.0066915	0
CASSGGTRREHEQFF	TCRBV06-01	TCRBJ02-01	24	0.0066915	0
CSVRKDTYNEQFF	TCRBV29-01	TCRBJ02-01	24	0.0066915	0
CASSSGSGGGDTQYF	TCRBV05-01	TCRBJ02-03	24	0.0066915	0
CAWSPRDREQFF	TCRBV30-01	TCRBJ02-01	24	0.0066915	0
CASSKGHGTQETQYF	TCRBV28-01	TCRBJ02-05	24	0.0066915	0
CASSTDRGVNTEAFF	TCRBV07-07	TCRBJ01-01	24	0.0066915	0
CASRPLVSNEQFF	TCRBV19-01	TCRBJ02-01	24	0.0066915	0
CAGD*RGGGPNEQFF	TCRBV05-01	TCRBJ02-01	24	0.0066915	0
CATKRTLPDNEQFF	TCRBV19-01	TCRBJ02-01	24	0.0066915	0
CSVEGGGTDTQYF	TCRBV29-01	TCRBJ02-03	23	0.00641269	0
CASSPSQGTLNSPLHF	TCRBV28-01	TCRBJ01-06	23	0.00641269	0
CASRNSGTQYF	TCRBV02-01	TCRBJ02-05	23	0.00641269	0
CSFSRGTNTGELFF	TCRBV29-01	TCRBJ02-02	23	0.00641269	0
CATSRGLAGGTYNEQFF	TCRBV15-01	TCRBJ02-01	23	0.00641269	0
CSARDRYEQYF	TCRBV20-01	TCRBJ02-07	23	0.00641269	0
CASSLIDMNTEAFF	TCRBV05-04	TCRBJ01-01	23	0.00641269	0
CASSFPIAGELYNEQFF	TCRBV28-01	TCRBJ02-01	23	0.00641269	0
CSARWGYEQYF	TCRBV20-01	TCRBJ02-07	23	0.00641269	0
CASSPGTGTTDTQYF	TCRBV18-01	TCRBJ02-03	23	0.00641269	0
CASSIPGAGTQYF	TCRBV07-08	TCRBJ02-05	23	0.00641269	0
CASSLAGIAVETQYF	TCRBV05-01	TCRBJ02-05	22	0.00613387	0
CATSRDVLGRDTQYF	TCRBV15-01	TCRBJ02-03	22	0.00613387	0
CASSQDLSSDYTDTQYF	TCRBV04-01	TCRBJ02-03	22	0.00613387	0
CASSLARGGGAYNEQFF	TCRBV11-02	TCRBJ02-01	22	0.00613387	0
CASSHPVFRELFF	TCRBV04-01	TCRBJ02-02	22	0.00613387	0
CASSVSTDFLNTGELFF	TCRBV09-01	TCRBJ02-02	22	0.00613387	0
CASSQVSSGGDGQFF	TCRBV05-01	TCRBJ02-01	22	0.00613387	0
CASSLALAGPRGTDTQYF	TCRBV07-09	TCRBJ02-03	22	0.00613387	0
CASSPPRIQETQYF	TCRBV14-01	TCRBJ02-05	22	0.00613387	0
CASSPGTGGNSPLHF	TCRBV19-01	TCRBJ01-06	22	0.00613387	0
CASSVGASGGPETQYF	TCRBV09-01	TCRBJ02-05	21	0.00585506	0
CSVEAGTGETQYF	TCRBV29-01	TCRBJ02-05	21	0.00585506	0
CASSTTGLAGTDTQYF	TCRBV07-02	TCRBJ02-03	21	0.00585506	0
CASSDQGLGSPLHF	TCRBV25-01	TCRBJ01-06	21	0.00585506	0
CASSVAELVTDEQFF	TCRBV09-01	TCRBJ02-01	21	0.00585506	0
CASTRGQETQYF	TCRBV07-09	TCRBJ02-05	21	0.00585506	0
CASSLSLDRAGGANVLTF	TCRBV28-01	TCRBJ02-06	21	0.00585506	0
CASSLGFPGQGGRETQYF	TCRBV27-01	TCRBJ02-05	21	0.00585506	0
CASSLTSGRTGELFF	TCRBV05-01	TCRBJ02-02	21	0.00585506	0
CASSVGRLGAFF	TCRBV25-01	TCRBJ01-01	21	0.00585506	0
CASSLGAGTQETQYF	TCRBV05-01	TCRBJ02-05	21	0.00585506	0
CASSVETGGNTEAFF	TCRBV09-01	TCRBJ01-01	21	0.00585506	0
CASSQSKLAGLAGGGQFF	TCRBV23-01	TCRBJ02-01	21	0.00585506	0
CASSAGPNSRDEQFF	TCRBV09-01	TCRBJ02-01	21	0.00585506	0
CARKGSPNYNEQFF	TCRBV06-05	TCRBJ02-01	21	0.00585506	0
CASRETGGSGYNEQFF	TCRBV11-02	TCRBJ02-01	41	0.00557625	0.00435509
CASSLAGTTYEQYF	TCRBV27-01	TCRBJ02-07	20	0.00557625	0
CAWNRGAGADTQYF	TCRBV30-01	TCRBJ02-03	20	0.00557625	0
CASSDLAGGTDTQYF	TCRBV06-01	TCRBJ02-03	20	0.00557625	0
CASPRAKHPRTQYF	TCRBV07-07	TCRBJ02-05	20	0.00557625	0
CASSAGWGGYNEQFF	TCRBV07-02	TCRBJ02-01	20	0.00557625	0
CASSYPGPYNEQFF	TCRBV27-01	TCRBJ02-01	20	0.00557625	0
CASSVKKGSRKTYGYTF	TCRBV10-01	TCRBJ01-02	20	0.00557625	0
CASSSLVLGVDSPLHF	TCRBV27-01	TCRBJ01-06	20	0.00557625	0
CASSPAVPAGDSYGQYF	TCRBV21-01	TCRBJ02-07	20	0.00557625	0
CATSRDGQGQETQYF	TCRBV15-01	TCRBJ02-05	20	0.00557625	0
CASSDSGGSYNEQFF	TCRBV09-01	TCRBJ02-01	20	0.00557625	0
CASSLATSGSGGETQYF	TCRBV07-09	TCRBJ02-05	20	0.00557625	0
CASSVVPGINTDTQYF	TCRBV09-01	TCRBJ02-03	20	0.00557625	0
CASSLSGFTSTDTQYF	TCRBV07-03	TCRBJ02-03	20	0.00557625	0
CASSYRPSTGTSTDTQYF	TCRBV07-06	TCRBJ02-03	20	0.00557625	0
CASSDSRDGSPLHF	TCRBV06-04	TCRBJ01-06	19	0.00529744	0
CASSQERLAGGYTQYF	TCRBV04-02	TCRBJ02-03	19	0.00529744	0
CSVEDSGIITDTQYF	TCRBV29-01	TCRBJ02-03	19	0.00529744	0
CASSKVRRRNSGANVLTF	TCRBV21-01	TCRBJ02-06	19	0.00529744	0
CSVEMGTSGANVLTF	TCRBV29-01	TCRBJ02-06	19	0.00529744	0
CASGTGTGVWDTQYF	TCRBV04-01	TCRBJ02-03	19	0.00529744	0
CASSRGTGWETQYF	TCRBV06-05	TCRBJ02-05	19	0.00529744	0
CASSPLRGTDTQYF	TCRBV28-01	TCRBJ02-03	19	0.00529744	0
CASSQVSSGGDEQFF	TCRBV05-01	TCRBJ02-01	19	0.00529744	0
CSAVAGETQYF	TCRBV20-01	TCRBJ02-05	19	0.00529744	0
CASSLSGANVLTF	TCRBV07-03	TCRBJ02-06	19	0.00529744	0
CAIRDGQNSPLHF	TCRBV10-03	TCRBJ01-06	18	0.00501862	0
CASKGRASYNEQFF	TCRBV28-01	TCRBJ02-01	18	0.00501862	0
CASSLRGQETQYF	TCRBV05-01	TCRBJ02-05	18	0.00501862	0
CASSFPTSGGPDTQYF	TCRBV09-01	TCRBJ02-03	18	0.00501862	0
CATSFSGRDDTQYF	TCRBV10-03	TCRBJ02-03	18	0.00501862	0
CAGDRVELFF	TCRBV21-01	TCRBJ02-02	18	0.00501862	0
CASSLRVETQYF	TCRBV28-01	TCRBJ02-05	18	0.00501862	0
CASSPWGRPGWSNQPQHF	TCRBV28-01	TCRBJ01-05	18	0.00501862	0
CASSVGGGYTDTQYF	TCRBV09-01	TCRBJ02-03	18	0.00501862	0
CASSETPDTQYF	TCRBV05-05	TCRBJ02-03	18	0.00501862	0
CASKKGVYNEQFF	TCRBV28-01	TCRBJ02-01	18	0.00501862	0
CARTLRDSQETQYF	TCRBV30-01	TCRBJ02-05	18	0.00501862	0
CASSFIPSGQGKNEQFF	TCRBV05-01	TCRBJ02-01	18	0.00501862	0
CASSNRGFNYGYTF	TCRBV09-01	TCRBJ01-02	18	0.00501862	0
CASSKSGQGGFSQTQYF	TCRBV27-01	TCRBJ02-05	18	0.00501862	0
CASSVYGRDTDTQYF	TCRBV09-01	TCRBJ02-03	18	0.00501862	0
CASSAGTNTDTQYF	TCRBV05-01	TCRBJ02-03	47	0.00473981	0.00622156
CASSVWSGGLYNEQFF	TCRBV09-01	TCRBJ02-01	17	0.00473981	0
CASSKRGNQPQHF	TCRBV21-01	TCRBJ01-05	17	0.00473981	0
CASSRGLAGVKNTGELFF	TCRBV11-02	TCRBJ02-02	17	0.00473981	0
CASRRGGEGETQYF	TCRBV05-01	TCRBJ02-05	17	0.00473981	0
CASSLGVGAKALHF	TCRBV07-02	TCRBJ01-06	17	0.00473981	0
CATSRNTQASGANVLTF	TCRBV15-01	TCRBJ02-06	17	0.00473981	0
RATPGQGSTGELFF	TCRBV02-01	TCRBJ02-02	17	0.00473981	0
CSVDDEQFF	TCRBV29-01	TCRBJ02-01	17	0.00473981	0
CASSPGGDPPWAQYF	TCRBV18-01	TCRBJ02-05	17	0.00473981	0
CAWSPLRDQNTQYF	TCRBV30-01	TCRBJ02-03	16	0.004461	0
CASSPYPGGVNDLGETQYF	TCRBV14-01	TCRBJ02-05	16	0.004461	0
CGTGRAVRTDTQYF	TCRBV28-01	TCRBJ02-03	16	0.004461	0
CASSRDRGNNSPLHF	TCRBV04-01	TCRBJ01-06	16	0.004461	0
CASSEVLFQETQYF	TCRBV07-08	TCRBJ02-05	16	0.004461	0
CASSQERHYGYTF	TCRBV06-01	TCRBJ01-02	16	0.004461	0
CASSPTGGVQETQYF	TCRBV05-01	TCRBJ02-05	16	0.004461	0
CASSFRASGSLTDTQYF	TCRBV05-05	TCRBJ02-03	55	0.00418219	0.00829542
CASSVGSSYNEQFF	TCRBV09-01	TCRBJ02-01	54	0.00418219	0.00808803
CASSLQANTEAFF	TCRBV05-04	TCRBJ01-01	15	0.00418219	0
CACLGTGGTYEQYF	TCRBV06-05	TCRBJ02-07	15	0.00418219	0
CASSSEGLASTDAQYF	TCRBV05-06	TCRBJ02-03	15	0.00418219	0
CASSKDGKGQTSDRGAGELFF	TCRBV21-01	TCRBJ02-02	15	0.00418219	0
CASSQEAGNSYEQYF	TCRBV04-02	TCRBJ02-07	15	0.00418219	0
CATSPQAGEETQYF	TCRBV15-01	TCRBJ02-05	15	0.00418219	0
CASSARLRYTDTQYF	TCRBV09-01	TCRBJ02-03	15	0.00418219	0
CASSLGDGRDEQFF	TCRBV05-01	TCRBJ02-01	15	0.00418219	0
CASSPRLARAQGTDTQYF	TCRBV07-09	TCRBJ02-03	163	0.00390337	0.0309004
CASSISLAGAPPINNEQFF	TCRBV19-01	TCRBJ02-01	14	0.00390337	0
CASSPSDTQYF	TCRBV07-06	TCRBJ02-03	14	0.00390337	0
CASSAQGLGKKNQPQHF	TCRBV19-01	TCRBJ01-05	14	0.00390337	0
CASSQERHYGYTF	TCRBV06-06	TCRBJ01-02	14	0.00390337	0
CASGPYRVFKETQYF	TCRBV27-01	TCRBJ02-05	14	0.00390337	0
CASSTSGRSYEQYF	TCRBV06-05	TCRBJ02-07	14	0.00390337	0
CASTLPRGGTDTQYF	TCRBV06-06	TCRBJ02-03	14	0.00390337	0
CASRTDRDRQETQYF	TCRBV06-01	TCRBJ02-05	14	0.00390337	0
CASSPRGSGSGGNEQFF	TCRBV09-01	TCRBJ02-01	14	0.00390337	0
CSVDVAGATDTQYF	TCRBV29-01	TCRBJ02-03	14	0.00390337	0
CASSQDGSWGTDTQYF	TCRBV04-01	TCRBJ02-03	14	0.00390337	0
CASSLAGGETQYF	TCRBV05-01	TCRBJ02-05	14	0.00390337	0
CASSEDRGSTDTQYF	TCRBV06-01	TCRBJ02-03	14	0.00390337	0
CASSRTQSSYNSPLHF	TCRBV04-01	TCRBJ01-06	14	0.00390337	0
CASSSNPGTGPDTQYF	TCRBV19-01	TCRBJ02-03	120	0.00362456	0.0221902
CASSHLADATVFQYF	TCRBV06-01	TCRBJ02-04	13	0.00362456	0
CASSDLANNRGNTQYF	TCRBV10-01	TCRBJ02-03	13	0.00362456	0
CASSFEGGEQFF	TCRBV05-01	TCRBJ02-01	13	0.00362456	0
CASSWGQGVYSPLHF	TCRBV07-08	TCRBJ01-06	13	0.00362456	0
CASSVAYNSPLHF	TCRBV25-01	TCRBJ01-06	13	0.00362456	0
CASSLRPFGGETQYF	TCRBV05-01	TCRBJ02-05	13	0.00362456	0
CSVFIRDTQYF	TCRBV20-01	TCRBJ02-03	13	0.00362456	0
CASTRLAGSQETQYF	TCRBV05-01	TCRBJ02-05	13	0.00362456	0
CASSYPDREG*SPLHF	TCRBV06-05	TCRBJ01-06	13	0.00362456	0
CASSSPGLADVRSYNEQFF	TCRBV28-01	TCRBJ02-01	13	0.00362456	0
CASTTSGRAIHNEQFF	TCRBV27-01	TCRBJ02-01	13	0.00362456	0
CASSQDWTGEGTQYF	TCRBV14-01	TCRBJ02-05	13	0.00362456	0
CASSPEGTGVQRESYNEQFF	TCRBV05-05	TCRBJ02-01	13	0.00362456	0
CASSFGLSTDTQYF	TCRBV11-03	TCRBJ02-03	13	0.00362456	0
CASSPENSPLHF	TCRBV18-01	TCRBJ01-06	13	0.00362456	0
CSVEASSKTQYF	TCRBV29-01	TCRBJ02-05	13	0.00362456	0
CATPAPPGVGDTQYF	TCRBV15-01	TCRBJ02-03	12	0.00334575	0
CASSESSSGGQETQYF	TCRBV10-01	TCRBJ02-05	12	0.00334575	0
CASSRETGAGGPDTQYF	TCRBV28-01	TCRBJ02-03	12	0.00334575	0
CASTPGGGFHEQFF	TCRBV09-01	TCRBJ02-01	12	0.00334575	0
CSVVWPAGDPKREQFF	TCRBV29-01	TCRBJ02-01	12	0.00334575	0
CASSRPLATYNEQFF	TCRBV04-01	TCRBJ02-01	12	0.00334575	0
CSARVSNIQYF	TCRBV20-01	TCRBJ02-04	12	0.00334575	0
CASSPRSPEETQYF	TCRBV18-01	TCRBJ02-05	12	0.00334575	0
CASSHLTDATVFQYF	TCRBV06-01	TCRBJ02-04	12	0.00334575	0
CASSFGGGEGVQFF	TCRBV07-02	TCRBJ02-01	12	0.00334575	0
CASSLVGATGELFF	TCRBV05-08	TCRBJ02-02	12	0.00334575	0
CASSVRGEADTQYF	TCRBV09-01	TCRBJ02-03	12	0.00334575	0
CASSESRRGETQYF	TCRBV02-01	TCRBJ02-05	12	0.00334575	0
CASSFPGAGDNSPLHF	TCRBV28-01	TCRBJ01-06	12	0.00334575	0
CASTQKGDTTDTQYF	TCRBV09-01	TCRBJ02-03	12	0.00334575	0
CASSAIGTGISGAVSETQYF	TCRBV18-01	TCRBJ02-05	12	0.00334575	0
CASSTAGTEHRETQYF	TCRBV05-06	TCRBJ02-05	11	0.00306694	0
CASSLAAGADTQYF	TCRBV11-02	TCRBJ02-03	11	0.00306694	0
CASSLEGGGSYNEQFF	TCRBV18-01	TCRBJ02-01	11	0.00306694	0
CASSLWASGGTGGETQYF	TCRBV13-01	TCRBJ02-05	11	0.00306694	0
CASSQGDLGSPLHF	TCRBV04-01	TCRBJ01-06	11	0.00306694	0
CSGGKGLVDQETQYF	TCRBV29-01	TCRBJ02-05	29	0.00278812	0.00394032
CASSIAGGQETQYF	TCRBV19-01	TCRBJ02-05	24	0.00278812	0.0029034
CASSLALEDTEAFF	TCRBV05-05	TCRBJ01-01	23	0.00278812	0.00269601
CASSYSGQSNSPLHF	TCRBV06-06	TCRBJ01-06	10	0.00278812	0
CASSQNLAGGPVRETQYF	TCRBV05-01	TCRBJ02-05	10	0.00278812	0
CASSSFDRISTDTQYF	TCRBV07-02	TCRBJ02-03	10	0.00278812	0
CASGGLALSYNEQFF	TCRBV02-01	TCRBJ02-01	10	0.00278812	0
CASSLGTAVETQYF	TCRBV27-01	TCRBJ02-05	10	0.00278812	0
CASRASSGRQFF	TCRBV06-01	TCRBJ02-01	10	0.00278812	0
CASSPRVGLAGGSSYNEQFF	TCRBV14-01	TCRBJ02-01	10	0.00278812	0
CASSFRGNSPLHF	TCRBV27-01	TCRBJ01-06	10	0.00278812	0
CASSTQTVR*SSYNSPLHF	TCRBV05-07	TCRBJ01-06	10	0.00278812	0
CASNGLALNTGELFF	TCRBV02-01	TCRBJ02-02	10	0.00278812	0
CASSAETGGYNSPLHF	TCRBV09-01	TCRBJ01-06	10	0.00278812	0
CASSYLAGSSYEQYF	TCRBV06-05	TCRBJ02-07	9	0.00250931	0
CASSVVSGPYNEQFF	TCRBV07-09	TCRBJ02-01	9	0.00250931	0
CASSPSNTDTQYF	TCRBV09-01	TCRBJ02-03	9	0.00250931	0
CATRGPAAETQYF	TCRBV15-01	TCRBJ02-05	9	0.00250931	0
CASSQDRGGYEQYF	TCRBV04-01	TCRBJ02-05	9	0.00250931	0
CASHMTISRKTYGYTF	TCRBV05-05	TCRBJ01-02	9	0.00250931	0
CASSHQGGGRNNEQFF	TCRBV07-02	TCRBJ02-01	9	0.00250931	0
CASSLTGQTNSPLHI	TCRBV07-02	TCRBJ01-06	9	0.00250931	0
CASSVAGGGQETQYF	TCRBV09-01	TCRBJ02-05	9	0.00250931	0
CASSPSTGELFF	TCRBV06-05	TCRBJ02-02	9	0.00250931	0
CASSLASGGGNEQFF	TCRBV07-09	TCRBJ02-01	9	0.00250931	0
CASGLRRLRETQYF	TCRBV12-05	TCRBJ02-05	62	0.0022305	0.0111988
CASSGARTSGGPYGANVLTF	TCRBV19-01	TCRBJ02-06	43	0.0022305	0.00725849
CASS*LRVYYNEKLFF	TCRBV05-05	TCRBJ01-04	8	0.0022305	0
CASSYADRGNSPLHF	TCRBV06-09	TCRBJ01-06	8	0.0022305	0
CASSLARGTEAFF	TCRBV07-03	TCRBJ01-01	8	0.0022305	0
CASSYADRGNSPLHF	TCRBV06-05	TCRBJ01-06	8	0.0022305	0
CASSYQDNYEQYF	TCRBV06-06	TCRBJ02-05	8	0.0022305	0
CASSGRRLTRKTYGYTF	TCRBV07-08	TCRBJ01-02	8	0.0022305	0
CASSLGETAYSPLHF	TCRBV28-01	TCRBJ01-06	8	0.0022305	0
CASSPTGFSYEQYF	TCRBV07-09	TCRBJ02-05	8	0.0022305	0
CAWSLNVLGQGEAFF	TCRBV30-01	TCRBJ01-01	8	0.0022305	0
CASSLRPSPTYEQYF	TCRBV06-06	TCRBJ02-07	8	0.0022305	0
CASSYLAGSSYEQYF	TCRBV06-09	TCRBJ02-07	8	0.0022305	0
CASSLFSRADTQYF	TCRBV05-06	TCRBJ02-03	8	0.0022305	0
CASRDNEGYTF	TCRBV07-08	TCRBJ01-02	7	0.00195169	0
CASSRGQQYF	TCRBV06-06	TCRBJ02-07	7	0.00195169	0
CASSPSQGERAPLHF	TCRBV18-01	TCRBJ01-06	7	0.00195169	0
CASSSPGQGVYGYTF	TCRBV06-06	TCRBJ01-02	7	0.00195169	0
CASSKNIAGFSTDTQYF	TCRBV21-01	TCRBJ02-03	7	0.00195169	0
CASNSIREYTKSGQRPDF	TCRBV05-02	TCRBJ02-06	7	0.00195169	0
CASSQGAGGNTIYF	TCRBV06-06	TCRBJ01-03	7	0.00195169	0
CASSLKGLALGTQYF	TCRBV21-01	TCRBJ02-03	7	0.00195169	0
CASRGGETQYF	TCRBV19-01	TCRBJ02-05	7	0.00195169	0
CTSGLGTEYGYTF	TCRBV12-05	TCRBJ01-02	7	0.00195169	0
CASSIAEREFYEQYF	TCRBV19-01	TCRBJ02-05	7	0.00195169	0
CASRDNEGYTF	TCRBV07-05	TCRBJ01-02	7	0.00195169	0
CASRGRPTVETQYF	TCRBV27-01	TCRBJ02-05	7	0.00195169	0
CASSPPVGPLYNEQFF	TCRBV07-09	TCRBJ02-01	7	0.00195169	0
CASSADNMNTEAFF	TCRBV11-02	TCRBJ01-01	6	0.00167287	0
CASRDNEGYTF	TCRBV07-09	TCRBJ01-02	6	0.00167287	0
CASSMVGTGNSQPQHF	TCRBV19-01	TCRBJ01-05	6	0.00167287	0
CASSFSTSPYEQYF	TCRBV07-05	TCRBJ02-07	6	0.00167287	0
CASSFPREGGYQETQYF	TCRBV11-03	TCRBJ02-05	6	0.00167287	0
CASSKGTGLGGELFF	TCRBV06-01	TCRBJ02-02	6	0.00167287	0
CASSLARGTEAFF	TCRBV07-02	TCRBJ01-01	6	0.00167287	0
CASSYEPSGGNEQFF	TCRBV06-05	TCRBJ02-01	6	0.00167287	0
CASSSRDTQYF	TCRBV06-01	TCRBJ02-03	6	0.00167287	0
CASSLVPSEQYF	TCRBV11-03	TCRBJ02-07	6	0.00167287	0
CASSRVGGTLYEQYF	TCRBV18-01	TCRBJ02-05	6	0.00167287	0
CASSFRGSTGLGGDTQYF	TCRBV07-03	TCRBJ02-03	6	0.00167287	0
RASSREVTEAFF	TCRBV18-01	TCRBJ01-01	6	0.00167287	0
CASSIDPGQGVHEQYF	TCRBV19-01	TCRBJ02-05	6	0.00167287	0
CASSFSTSPYEQYF	TCRBV07-02	TCRBJ02-07	6	0.00167287	0
CASSQETGNSYEQYF	TCRBV05-05	TCRBJ02-07	5	0.00139406	0
CASSLVAGGGISGNTIYF	TCRBV07-09	TCRBJ01-03	5	0.00139406	0
CASSRRGGQPQHF	TCRBV06-05	TCRBJ01-05	5	0.00139406	0
CASSLAETTDADTQYF	TCRBV05-01	TCRBJ02-03	5	0.00139406	0
CASSVGGSGNEQFF	TCRBV09-01	TCRBJ02-01	5	0.00139406	0
CASSLRTGGTGNTIYF	TCRBV07-09	TCRBJ01-03	5	0.00139406	0
CASSGGNLYSPLHF	TCRBV05-01	TCRBJ01-06	5	0.00139406	0
CASSLDFVSGGIEQYF	TCRBV11-02	TCRBJ02-07	5	0.00139406	0
CASSRLTRSRKIYGYTF	TCRBV06-08	TCRBJ01-02	5	0.00139406	0
CSVGSGTKNSPLHF	TCRBV29-01	TCRBJ01-06	5	0.00139406	0
CASSLQALDGNEKLFF	TCRBV11-01	TCRBJ01-04	5	0.00139406	0
CASSFGLEVTDTQYF	TCRBV07-09	TCRBJ02-03	5	0.00139406	0
CARSSKRTGTGKGRGLNTEAFF	TCRBV05-03	TCRBJ01-01	5	0.00139406	0
CASRDNEGYTF	TCRBV07-04	TCRBJ01-02	5	0.00139406	0
CASSGGVYNEQFF	TCRBV07-08	TCRBJ02-01	5	0.00139406	0
CASSHNGPDADTQYF	TCRBV09-01	TCRBJ02-03	5	0.00139406	0
CASLDTPYEQYF	TCRBV11-03	TCRBJ02-07	5	0.00139406	0
CASSPTDRAYGDTQYF	TCRBV07-04	TCRBJ02-03	5	0.00139406	0
CASSIDSGGETQYF	TCRBV19-01	TCRBJ02-05	5	0.00139406	0
CASSPGHQETQYF	TCRBV11-03	TCRBJ02-05	5	0.00139406	0
CASSLDIATVLDGQYF	TCRBV21-01	TCRBJ02-07	5	0.00139406	0
CASRIFLAGVYEQYF	TCRBV06-06	TCRBJ02-07	5	0.00139406	0
CASSLALEDTEAFF	TCRBV04-02	TCRBJ01-01	15	0.00111525	0.00228124
CASSLALEDTEAFF	TCRBV05-06	TCRBJ01-01	8	0.00111525	0.000829542
CASSPSGGADGYTF	TCRBV06-05	TCRBJ01-02	7	0.00111525	0.000622156
CASSVRGGGERGYTF	TCRBV02-01	TCRBJ01-02	4	0.00111525	0
CASRSGGEAFF	TCRBV06-06	TCRBJ01-01	4	0.00111525	0
CASSWDPSHEQYF	TCRBV07-03	TCRBJ02-07	4	0.00111525	0
CASSSTGNYGYTF	TCRBV05-03	TCRBJ01-02	4	0.00111525	0
WASSPGWGGSYGYTF	TCRBV05-05	TCRBJ01-02	4	0.00111525	0
CASSLTGGLETQYF	TCRBV07-09	TCRBJ02-05	4	0.00111525	0
CASRLGTGGEKLFF	TCRBV06-01	TCRBJ01-04	4	0.00111525	0
CASSPGRLSYEQYF	TCRBV06-08	TCRBJ02-07	4	0.00111525	0
CASSSSYEQYF	TCRBV05-04	TCRBJ02-05	4	0.00111525	0
CASSFGLEVTDTQYF	TCRBV11-02	TCRBJ02-03	4	0.00111525	0
CASSPNAGTEQYF	TCRBV19-01	TCRBJ02-05	4	0.00111525	0
CASSVDGITGELFF	TCRBV07-07	TCRBJ02-02	4	0.00111525	0
CASSRGQQYF	TCRBV06-09	TCRBJ02-07	4	0.00111525	0
CASRQVSYNEQFF	TCRBV05-03	TCRBJ02-01	4	0.00111525	0
CASSSTPGQVMGNEQFF	TCRBV07-09	TCRBJ02-01	4	0.00111525	0
CASSQGRGAYEQYF	TCRBV04-03	TCRBJ02-07	4	0.00111525	0
CASSWDPSHEQYF	TCRBV07-06	TCRBJ02-07	4	0.00111525	0
CASSDEGLRETQYF	TCRBV10-01	TCRBJ02-05	4	0.00111525	0
CASSLRPSPTYEQYF	TCRBV06-01	TCRBJ02-07	4	0.00111525	0
CASSLLGWGGYTF	TCRBV27-01	TCRBJ01-02	4	0.00111525	0
CASSLSGSFYEQYF	TCRBV05-01	TCRBJ01-02	4	0.00111525	0
CASSLGQGNLEKLFF	TCRBV07-02	TCRBJ01-04	4	0.00111525	0
CASMVGFEAFF	TCRBV07-06	TCRBJ01-01	4	0.00111525	0
CASSLALEDTEAFF	TCRBV11-01	TCRBJ01-01	4	0.00111525	0
CASSLVGGEYNEQFF	TCRBV05-01	TCRBJ02-01	4	0.00111525	0
CASSFSTSPYEQYF	TCRBV07-03	TCRBJ02-07	4	0.00111525	0
CASSLVPSEQYF	TCRBV11-01	TCRBJ02-07	4	0.00111525	0
CACLGTGGTYEQYF	TCRBV06-09	TCRBJ02-07	4	0.00111525	0
CASSPKMGGTEAFF	TCRBV11-02	TCRBJ01-01	4	0.00111525	0
CASSRLNLDSHYEQYF	TCRBV04-03	TCRBJ02-07	4	0.00111525	0
CASSPKMGGTEAFF	TCRBV07-09	TCRBJ01-01	4	0.00111525	0
CASSETSSSYEQYF	TCRBV06-04	TCRBJ02-05	4	0.00111525	0
APAEKTGGPLGYTF	TCRBV05-01	TCRBJ01-02	4	0.00111525	0
CASSVGQFITTNEKLFF	TCRBV28-01	TCRBJ01-04	4	0.00111525	0
CASRQVSYNEQFF	TCRBV05-04	TCRBJ02-01	4	0.00111525	0
CAGSRGYNEQFF	TCRBV11-03	TCRBJ02-01	4	0.00111525	0
CASSFSTSPYEQYF	TCRBV11-01	TCRBJ02-07	4	0.00111525	0
CASTTPGRYAEAFF	TCRBV06-06	TCRBJ01-01	4	0.00111525	0
CASSLGPSNTGELFF	TCRBV11-01	TCRBJ02-02	4	0.00111525	0
CATLKGRGNTGELFF	TCRBV10-03	TCRBJ02-02	4	0.00111525	0
CARVGLEAFF	TCRBV05-04	TCRBJ01-01	4	0.00111525	0
CASSSTGNYGYTF	TCRBV04-02	TCRBJ01-02	4	0.00111525	0
CASSYSTATNEKLFF	TCRBV06-06	TCRBJ01-04	4	0.00111525	0
CASSSPSATGVSYEQYF	TCRBV11-01	TCRBJ02-07	4	0.00111525	0
CASSLGGAYRDTQYF	TCRBV11-02	TCRBJ02-03	4	0.00111525	0
CASSFSTSPYEQYF	TCRBV07-04	TCRBJ02-07	4	0.00111525	0
CASRLGADNSPLHF	TCRBV06-06	TCRBJ01-06	4	0.00111525	0
CASRLGTGGEKLFF	TCRBV06-06	TCRBJ01-04	4	0.00111525	0
CASSPGRLSYEQYF	TCRBV06-05	TCRBJ02-07	4	0.00111525	0
CASLLLGSEKNTEAFF	TCRBV06-09	TCRBJ01-01	4	0.00111525	0
CASSLLGNEQFF	TCRBV06-01	TCRBJ02-01	4	0.00111525	0
CASSPGPLAGKETQYF	TCRBV11-02	TCRBJ02-05	4	0.00111525	0
CAGSRGYNEQFF	TCRBV11-01	TCRBJ02-01	4	0.00111525	0
CASSVDQGGGAETQYF	TCRBV09-01	TCRBJ02-05	4	0.00111525	0
CASSSGQGNYGYTF	TCRBV11-02	TCRBJ01-02	4	0.00111525	0
CASSPQGHVYGYTF	TCRBV07-05	TCRBJ01-02	4	0.00111525	0
CASSQGVWRANEKLFF	TCRBV04-03	TCRBJ01-04	4	0.00111525	0
CASSLVGGVYEQYF	TCRBV11-03	TCRBJ02-07	3	0.000836437	0
CASTPRLACRYEQYF	TCRBV11-02	TCRBJ02-07	3	0.000836437	0
CASSERTDLDEQFF	TCRBV06-06	TCRBJ02-01	3	0.000836437	0
CASSLDSGAGNTIYF	TCRBV11-01	TCRBJ01-03	3	0.000836437	0
CASSYSAQGNQPQHF	TCRBV06-06	TCRBJ01-05	3	0.000836437	0
CASSFHRTSGEQFF	TCRBV07-09	TCRBJ02-01	3	0.000836437	0
CASSVGGGEVTDTQYF	TCRBV09-01	TCRBJ02-03	3	0.000836437	0
CASSQERHYGYTF	TCRBV06-09	TCRBJ01-02	3	0.000836437	0
CASSLVVQGEKLFF	TCRBV07-03	TCRBJ01-04	3	0.000836437	0
CASSLGWGSTEAFF	TCRBV07-02	TCRBJ01-01	3	0.000836437	0
CASSSRDTQYF	TCRBV06-08	TCRBJ02-03	3	0.000836437	0
CASSEGETQYF	TCRBV06-06	TCRBJ02-05	3	0.000836437	0
CASSLDAKPNQPQHF	TCRBV05-08	TCRBJ01-05	3	0.000836437	0
CASCFGGGQGEQYF	TCRBV05-08	TCRBJ02-07	3	0.000836437	0
CASSYRRHHGKTYGYTF	TCRBV07-09	TCRBJ01-02	3	0.000836437	0
CASSYAGREQYF	TCRBV06-06	TCRBJ02-07	3	0.000836437	0
CASSPGGFAEAFF	TCRBV07-04	TCRBJ01-01	3	0.000836437	0
CATSTGLAGYEQYF	TCRBV15-01	TCRBJ02-05	3	0.000836437	0
CASSRRLAGGDTQYF	TCRBV04-02	TCRBJ02-03	3	0.000836437	0
CASSLALEDTEALF	TCRBV05-04	TCRBJ01-01	3	0.000836437	0
CASGTYGYTF	TCRBV06-01	TCRBJ01-02	3	0.000836437	0
CASSSLAGGLDEQYF	TCRBV11-03	TCRBJ02-07	3	0.000836437	0
CASSEGANSPLHF	TCRBV06-05	TCRBJ01-06	3	0.000836437	0
CASSYSRYSNQPQHF	TCRBV06-08	TCRBJ01-05	3	0.000836437	0
CASSLDAKPNQPQHF	TCRBV05-04	TCRBJ01-05	3	0.000836437	0
CTSSE*GRNEQYF	TCRBV06-04	TCRBJ02-07	3	0.000836437	0
CASSGRSSYEQYF	TCRBV19-01	TCRBJ02-07	3	0.000836437	0
CASSLPGSGNTIYF	TCRBV05-04	TCRBJ01-03	3	0.000836437	0
CASSQDPGNSGNTIYF	TCRBV04-03	TCRBJ01-03	3	0.000836437	0
CASRETGGAGYNEQFF	TCRBV11-02	TCRBJ02-01	5	0.000557625	0.000622156
CASSLALEDTEAFF	TCRBV05-03	TCRBJ01-01	4	0.000557625	0.000414771
CASSPQGHVYGYTF	TCRBV11-01	TCRBJ01-02	4	0.000557625	0.000414771
CASSPSGGADGYTF	TCRBV06-01	TCRBJ01-02	4	0.000557625	0.000414771
CASSLAADYTTDTQYF	TCRBV05-04	TCRBJ02-03	2	0.000557625	0
CASGDSSVYEQHF	TCRBV05-01	TCRBJ02-05	2	0.000557625	0
CASSPDRGLGQPQHF	TCRBV04-03	TCRBJ01-05	2	0.000557625	0
CASSSPGQGARKTQYF	TCRBV04-02	TCRBJ02-05	2	0.000557625	0
CSVEDSYEHYF	TCRBV29-01	TCRBJ02-07	2	0.000557625	0
CASTESGWPYEQYF	TCRBV04-03	TCRBJ02-07	2	0.000557625	0
CASSGQGRINEKLFF	TCRBV11-03	TCRBJ01-04	2	0.000557625	0
CASSLARGTEAFF	TCRBV07-04	TCRBJ01-01	2	0.000557625	0
CASSERVVQPQHF	TCRBV06-09	TCRBJ01-05	2	0.000557625	0
CASSYLRGQQNQPQHF	TCRBV06-09	TCRBJ01-05	2	0.000557625	0
CASRLGADNSPLHF	TCRBV06-01	TCRBJ01-06	2	0.000557625	0
CASSWGNEQYF	TCRBV07-02	TCRBJ02-07	2	0.000557625	0
CASSPIRGTGELFF	TCRBV07-02	TCRBJ02-02	2	0.000557625	0
CASSPGTGESYEQYF	TCRBV11-02	TCRBJ02-07	2	0.000557625	0
CSVVGGHSYEQYF	TCRBV29-01	TCRBJ02-05	2	0.000557625	0
CASSQDRRNTEVFF	TCRBV04-01	TCRBJ01-01	2	0.000557625	0
CASSQDRRNTEAFF	TCRBV04-03	TCRBJ01-01	2	0.000557625	0
CASSTGTSIETQYF	TCRBV27-01	TCRBJ02-05	2	0.000557625	0
[truncated: 4,089 more rows]

## Sheet: Fig5B&5D-gT+hDCvs6MdT+hDC
aminoAcid	vGeneName	jGeneName	total	gT+hDC	6MdT+hDC
CASSIRASNEKLFF	TCRBV19-01	TCRBJ01-04	3347	0.933185	0
CASSFSTSPYEQYF	TCRBV07-09	TCRBJ02-07	2941	0.819988	0
CASSLSGSFYEQYF	TCRBV05-01	TCRBJ02-07	2782	0.775656	0
CASSIRSSYEQYF	TCRBV19-01	TCRBJ02-07	2602	0.72547	0
CASRDNEGYTF	TCRBV07-03	TCRBJ01-02	2463	0.686715	0
CASSLALEDTEAFF	TCRBV05-04	TCRBJ01-01	2405	0.670544	0
CASRQVSYNEQFF	TCRBV05-05	TCRBJ02-01	1875	0.522773	0
CACLGTGGTYEQYF	TCRBV06-01	TCRBJ02-07	1753	0.488758	0
CASSEGQGAVREKLFF	TCRBV02-01	TCRBJ01-04	1665	0.464223	0
CASSYLAGSSYEQYF	TCRBV06-06	TCRBJ02-07	1646	0.458925	0
CASSTSGRSYEQYF	TCRBV06-06	TCRBJ02-07	1585	0.441918	0
CASSIDGAREQYF	TCRBV19-01	TCRBJ02-07	1556	0.433832	0
CASNFMRQGASVNTEAFF	TCRBV27-01	TCRBJ01-01	1485	0.414037	0
CASSLGQGNLEKLFF	TCRBV07-09	TCRBJ01-04	1337	0.372772	0
CASMVGFEAFF	TCRBV07-09	TCRBJ01-01	1257	0.350467	0
CASSLARGTEAFF	TCRBV07-08	TCRBJ01-01	1235	0.344333	0
CATQQGGPIQYF	TCRBV10-03	TCRBJ02-04	1224	0.341266	0
CATSTLRAGEAFF	TCRBV15-01	TCRBJ01-01	1185	0.330393	0
CAR*DQPQHF	TCRBV19-01	TCRBJ01-05	1175	0.327605	0
CASLLLGSEKNTEAFF	TCRBV06-06	TCRBJ01-01	1146	0.319519	0
CASSLVGATGELFF	TCRBV05-06	TCRBJ02-02	1134	0.316173	0
CASSPSTGELFF	TCRBV06-06	TCRBJ02-02	1131	0.315337	0
CASSLQALDGNEKLFF	TCRBV07-09	TCRBJ01-04	1128	0.3145	0
CASS*LRVYYNEKLFF	TCRBV05-07	TCRBJ01-04	1086	0.30279	0
CASSLVQGAREQFF	TCRBV28-01	TCRBJ02-01	1080	0.301117	0
CASSPNSGTEAFF	TCRBV18-01	TCRBJ01-01	1068	0.297772	0
CASSLGPSNTGELFF	TCRBV07-09	TCRBJ02-02	1061	0.29582	0
CASTSERDEQYF	TCRBV02-01	TCRBJ02-07	1029	0.286898	0
CASSEIGGPEQFF	TCRBV07-03	TCRBJ02-01	986	0.274909	0
CASSQERHYGYTF	TCRBV06-05	TCRBJ01-02	926	0.25818	0
CASSSRSSYEQYF	TCRBV19-01	TCRBJ02-07	922	0.257065	0
CASSIRSAYEQYF	TCRBV19-01	TCRBJ02-07	890	0.248143	0
CASSLPGSGNTIYF	TCRBV05-05	TCRBJ01-03	874	0.243682	0
CASSFPFYPEDEQFF	TCRBV07-09	TCRBJ02-01	871	0.242846	0
CASRSLGGAHGYTF	TCRBV07-09	TCRBJ01-02	841	0.234481	0
CASSRGQQYF	TCRBV06-01	TCRBJ02-07	807	0.225002	0
CASSQGLDWELFF	TCRBV18-01	TCRBJ02-02	798	0.222492	0
CASSLSLGADEQYF	TCRBV05-01	TCRBJ02-07	790	0.220262	0
CASSSLVAGAAYEQYF	TCRBV28-01	TCRBJ02-07	789	0.219983	0
CASSLDFVSGGIEQYF	TCRBV07-02	TCRBJ02-07	785	0.218868	0
CASSLGNEQYF	TCRBV05-01	TCRBJ02-07	773	0.215522	0
CSVAGLAANSGANVLTF	TCRBV29-01	TCRBJ02-06	702	0.195726	0
CASSPSGGADGYTF	TCRBV06-06	TCRBJ01-02	701	0.195448	0
CASSYADRGNSPLHF	TCRBV06-06	TCRBJ01-06	690	0.192381	0
CASSNPIRINYGYTF	TCRBV19-01	TCRBJ01-02	676	0.188477	0
CATATGDYGYTF	TCRBV19-01	TCRBJ01-02	658	0.183459	0
CASSPGRLSYEQYF	TCRBV06-01	TCRBJ02-07	647	0.180392	0
CASSQAWGEDEKLFF	TCRBV07-06	TCRBJ01-04	646	0.180113	0
CASSPKMGGTEAFF	TCRBV11-01	TCRBJ01-01	645	0.179834	0
CASSYSTATNEKLFF	TCRBV06-05	TCRBJ01-04	640	0.17844	0
CASSRLNLDSHYEQYF	TCRBV04-01	TCRBJ02-07	634	0.176767	0
CASSLMGTGRNEQYF	TCRBV07-03	TCRBJ02-07	634	0.176767	0
CASSPRGGRLFYEQYF	TCRBV07-02	TCRBJ02-07	628	0.175094	0
CASSGERGGYNSPLHF	TCRBV07-09	TCRBJ01-06	609	0.169797	0
CASSLTFGTRLGRELFF	TCRBV14-01	TCRBJ02-02	599	0.167009	0
CASSLTGGLETQYF	TCRBV07-03	TCRBJ02-05	592	0.165057	0
CASRRMGESGNTIYF	TCRBV06-01	TCRBJ01-03	591	0.164778	0
CASSLVPSEQYF	TCRBV11-02	TCRBJ02-07	591	0.164778	0
CASSFLGQGSGYTF	TCRBV28-01	TCRBJ01-02	580	0.161711	0
CAISGDSGTVSYEQYF	TCRBV10-03	TCRBJ02-07	544	0.151674	0
CAWEGQADGLFF	TCRBV30-01	TCRBJ01-04	543	0.151395	0
CASSLVVQGEKLFF	TCRBV07-02	TCRBJ01-04	534	0.148886	0
CASSPGGGQSSYNSPLHF	TCRBV04-01	TCRBJ01-06	534	0.148886	0
CASSPQGHVYGYTF	TCRBV07-09	TCRBJ01-02	531	0.148049	0
CASSLGGRPTEAFF	TCRBV07-09	TCRBJ01-01	530	0.147771	0
CASSSTGNYGYTF	TCRBV05-04	TCRBJ01-02	526	0.146655	0
CASSSTGSSFPQHF	TCRBV19-01	TCRBJ01-05	519	0.144704	0
CASSLGWGGYTF	TCRBV28-01	TCRBJ01-02	519	0.144704	0
CASSQGVWRANEKLFF	TCRBV04-01	TCRBJ01-04	503	0.140243	0
CASSLDAKPNQPQHF	TCRBV05-06	TCRBJ01-05	497	0.13857	0
CASSQDRRNTEAFF	TCRBV04-01	TCRBJ01-01	496	0.138291	0
CASSLSRGGMNTEAFF	TCRBV27-01	TCRBJ01-01	488	0.13606	0
CASSLALVEVLDGYTF	TCRBV05-01	TCRBJ01-02	483	0.134666	0
CAGSRGYNEQFF	TCRBV11-02	TCRBJ02-01	481	0.134109	0
CAISDRDRGNNEQFF	TCRBV10-03	TCRBJ02-01	479	0.133551	0
CATRIGGAIANEKLFF	TCRBV10-03	TCRBJ01-04	471	0.131321	0
CASSWDPSHEQYF	TCRBV07-09	TCRBJ02-07	459	0.127975	0
CSVGRDRGITEAFF	TCRBV29-01	TCRBJ01-01	457	0.127417	0
CASR**GSNQPQHF	TCRBV07-09	TCRBJ01-05	448	0.124908	0
CASSSPSATGVSYEQYF	TCRBV07-09	TCRBJ02-07	442	0.123235	0
CASSADNMNTEAFF	TCRBV11-03	TCRBJ01-01	441	0.122956	0
CASSQLNQPQHF	TCRBV13-01	TCRBJ01-05	435	0.121283	0
CASSLSNREHEQFF	TCRBV05-08	TCRBJ02-01	430	0.119889	0
CASNLPGGWQPQHF	TCRBV28-01	TCRBJ01-05	426	0.118774	0
CASSQGRGAYEQYF	TCRBV04-01	TCRBJ02-07	422	0.117659	0
CAISAGVGGGPPDTQYF	TCRBV10-03	TCRBJ02-03	418	0.116544	0
CATEGDKPTEAFF	TCRBV10-03	TCRBJ01-01	411	0.114592	0
CASSQDPGNSGNTIYF	TCRBV04-01	TCRBJ01-03	410	0.114313	0
CASTTPGRYAEAFF	TCRBV06-05	TCRBJ01-01	404	0.11264	0
CAIRDVTDTQYF	TCRBV10-03	TCRBJ02-03	397	0.110689	0
CASLDTPYEQYF	TCRBV11-02	TCRBJ02-07	397	0.110689	0
CASSLAGEEQPQHF	TCRBV05-04	TCRBJ01-05	397	0.110689	0
CASSFGQGGFDEQFF	TCRBV05-01	TCRBJ02-01	393	0.109573	0
CASSFGLEVTDTQYF	TCRBV11-01	TCRBJ02-03	388	0.108179	0
CASSTGQGNTIYF	TCRBV06-06	TCRBJ01-03	387	0.1079	0
CASSLGGADEAFF	TCRBV05-01	TCRBJ01-01	374	0.104276	0
CASSPTQGFGTDTQYF	TCRBV18-01	TCRBJ02-03	368	0.102603	0
CASSLDTSSYNEQFF	TCRBV07-06	TCRBJ02-01	368	0.102603	0
CASSLGWGSTEAFF	TCRBV11-02	TCRBJ01-01	362	0.10093	0
Total clonal types				99	0
CASGTGEGRQPQHF	TCRBV27-01	TCRBJ01-05	355	0.0989784	0
CASSPSGTGLGYTF	TCRBV04-01	TCRBJ01-02	355	0.0989784	0
CASSQQLADTGELFF	TCRBV04-02	TCRBJ02-02	348	0.0970267	0
CASRPTGGSNEQFF	TCRBV07-03	TCRBJ02-01	347	0.0967479	0
CASRENGGNQPQHF	TCRBV07-02	TCRBJ01-05	345	0.0961903	0
CASSVGWQGNSPLHF	TCRBV09-01	TCRBJ01-06	335	0.0934022	0
CATWFGNEQFF	TCRBV25-01	TCRBJ02-01	329	0.0917293	0
CASSLVTDTQYF	TCRBV05-01	TCRBJ02-03	329	0.0917293	0
CASSPSGTYNEQFF	TCRBV27-01	TCRBJ02-01	326	0.0908929	0
CASSLGPLQETQYF	TCRBV07-02	TCRBJ02-05	324	0.0903352	0
CASRKEGAKLFF	TCRBV07-09	TCRBJ01-04	322	0.0897776	0
CASTENPGNTIYF	TCRBV02-01	TCRBJ01-03	321	0.0894988	0
CASSNPLNTEAFF	TCRBV07-09	TCRBJ01-01	319	0.0889412	0
CASSVSPQEPHNEQFF	TCRBV09-01	TCRBJ02-01	318	0.0886624	0
CASRDREDNEQFF	TCRBV02-01	TCRBJ02-01	314	0.0875471	0
CASSLAPRSYNEQFF	TCRBV09-01	TCRBJ02-01	301	0.0839226	0
CASSFHRTSGEQFF	TCRBV09-01	TCRBJ02-01	301	0.0839226	0
CASSPQGGVQPQHF	TCRBV18-01	TCRBJ01-05	300	0.0836437	0
CSVGGPFYGYTF	TCRBV29-01	TCRBJ01-02	297	0.0828073	0
CASSTRTKETQYF	TCRBV05-01	TCRBJ02-05	296	0.0825285	0
CASSLAPSGSYEQYF	TCRBV05-01	TCRBJ02-07	295	0.0822497	0
CASSESPG*RPLRSYNEQFF	TCRBV10-01	TCRBJ02-01	291	0.0811344	0
CASSTSSEWGGQYF	TCRBV19-01	TCRBJ02-07	289	0.0805768	0
CASRGTTYNEQFF	TCRBV19-01	TCRBJ02-01	289	0.0805768	0
CASSADRGVEYF	TCRBV07-06	TCRBJ02-07	285	0.0794616	0
CASLGGKAYEQYF	TCRBV02-01	TCRBJ02-07	285	0.0794616	0
CASSYD*REGDPYEQYF	TCRBV07-09	TCRBJ02-07	283	0.0789039	0
CASSIGRKLFF	TCRBV25-01	TCRBJ01-04	282	0.0786251	0
CAISEGAQPQHF	TCRBV10-03	TCRBJ01-05	280	0.0780675	0
CSVKEGRAMNTEAFF	TCRBV29-01	TCRBJ01-01	274	0.0763946	0
CASSSNLALTDTEAFF	TCRBV11-02	TCRBJ01-01	273	0.0761158	0
CAWSVARGGSPLHF	TCRBV30-01	TCRBJ01-06	273	0.0761158	0
CASSFLVSNDGFSGNTIYF	TCRBV05-08	TCRBJ01-03	271	0.0755582	0
CASSPTGGPHTEAFF	TCRBV07-09	TCRBJ01-01	270	0.0752794	0
CASSLGDGNYEQYF	TCRBV05-06	TCRBJ02-07	269	0.0750006	0
CARRNTGELFF	TCRBV19-01	TCRBJ02-02	268	0.0747217	0
CSVEDSYEQYF	TCRBV29-01	TCRBJ02-07	265	0.0738853	0
CASSDNRATEAFF	TCRBV02-01	TCRBJ01-01	264	0.0736065	0
CASTPNTEAFF	TCRBV10-01	TCRBJ01-01	262	0.0730489	0
CASSPAENYGYTF	TCRBV18-01	TCRBJ01-02	258	0.0719336	0
CASSIDRTGPGYTF	TCRBV19-01	TCRBJ01-02	254	0.0708184	0
CATQHSNGEGGQYF	TCRBV10-03	TCRBJ02-03	253	0.0705396	0
CASSLQGTSEKLFF	TCRBV28-01	TCRBJ01-04	253	0.0705396	0
CAISPGQGSNQPQHF	TCRBV10-03	TCRBJ01-05	252	0.0702607	0
CASSSRDTQYF	TCRBV06-05	TCRBJ02-03	250	0.0697031	0
CASRWGINEQFF	TCRBV19-01	TCRBJ02-01	249	0.0694243	0
CASSETRVGELFF	TCRBV10-02	TCRBJ02-02	247	0.0688667	0
CASS*SSGRGIQYF	TCRBV06-08	TCRBJ02-04	246	0.0685879	0
CASSSTPGQVMGNEQFF	TCRBV11-01	TCRBJ02-01	244	0.0680302	0
CASSPEPGSSYEQYF	TCRBV06-01	TCRBJ02-07	243	0.0677514	0
CASSFPREGGYQETQYF	TCRBV11-02	TCRBJ02-05	242	0.0674726	0
CARIGTAPYEQYF	TCRBV21-01	TCRBJ02-07	240	0.066915	0
CATTGTGRGEQYF	TCRBV06-06	TCRBJ02-07	240	0.066915	0
CASSYDAGNTIYF	TCRBV06-06	TCRBJ01-03	238	0.0663574	0
CASSQGVVPSNGYTF	TCRBV04-01	TCRBJ01-02	237	0.0660786	0
CASSLAGHTEAFF	TCRBV07-09	TCRBJ01-01	236	0.0657997	0
CASVVGETQYF	TCRBV25-01	TCRBJ02-05	235	0.0655209	0
CASAIHRDEKLFF	TCRBV06-01	TCRBJ01-04	235	0.0655209	0
CAIRGLAETQYF	TCRBV10-03	TCRBJ02-05	231	0.0644057	0
CASSYSRYSNQPQHF	TCRBV06-05	TCRBJ01-05	230	0.0641269	0
CASSLGQGPSYEQYF	TCRBV07-08	TCRBJ02-07	230	0.0641269	0
CASSWEGVRDTIYF	TCRBV05-04	TCRBJ01-03	230	0.0641269	0
CASSQGAGGNTIYF	TCRBV06-05	TCRBJ01-03	229	0.0638481	0
CASSEGANSPLHF	TCRBV06-01	TCRBJ01-06	228	0.0635692	0
CASNGGADQPQHF	TCRBV07-09	TCRBJ01-05	228	0.0635692	0
CASQGVGEKLFF	TCRBV27-01	TCRBJ01-04	226	0.0630116	0
CAISVGGGNTEAFF	TCRBV10-03	TCRBJ01-01	226	0.0630116	0
CASSSPAWTGASTEQYF	TCRBV19-01	TCRBJ02-07	226	0.0630116	0
CASSYSATDSYEQYF	TCRBV06-06	TCRBJ02-07	221	0.0616176	0
CASSASNTGELFF	TCRBV02-01	TCRBJ02-02	220	0.0613387	0
CASSRQLASTDTQYF	TCRBV14-01	TCRBJ02-03	220	0.0613387	0
CASRNGHRYEQYF	TCRBV06-01	TCRBJ02-07	220	0.0613387	0
CASSPNYGVTGAGNTIYF	TCRBV18-01	TCRBJ01-03	218	0.0607811	0
CASSLEAGGNTIYF	TCRBV05-04	TCRBJ01-03	218	0.0607811	0
CASSYGTSGKSEQYF	TCRBV06-06	TCRBJ02-07	217	0.0605023	0
CASSLNSGGELFF	TCRBV07-02	TCRBJ02-02	214	0.0596659	0
CASSERVVQPQHF	TCRBV06-01	TCRBJ01-05	211	0.0588294	0
CASSGPLAQGETQYF	TCRBV02-01	TCRBJ02-05	209	0.0582718	0
CASSYPLAGEVYGYTF	TCRBV06-06	TCRBJ01-02	208	0.057993	0
CASSYSGDEQYF	TCRBV06-06	TCRBJ02-07	207	0.0577142	0
CASRLGTGGEKLFF	TCRBV06-05	TCRBJ01-04	207	0.0577142	0
CASSPTDRAYGDTQYF	TCRBV07-03	TCRBJ02-03	206	0.0574354	0
CASSEVSVLAGGAYEQYF	TCRBV04-01	TCRBJ02-07	205	0.0571566	0
CASSLPGLENEQYF	TCRBV28-01	TCRBJ02-07	205	0.0571566	0
CASSEAGRADDEQYF	TCRBV06-01	TCRBJ02-07	204	0.0568777	0
CASSPPWAVGPEQYF	TCRBV07-09	TCRBJ02-07	204	0.0568777	0
CASGTYGYTF	TCRBV06-06	TCRBJ01-02	204	0.0568777	0
CASGGESSYEQYF	TCRBV02-01	TCRBJ02-07	204	0.0568777	0
CASSSDRVGNTIYF	TCRBV04-01	TCRBJ01-03	203	0.0565989	0
CASSSSQSRANVLTF	TCRBV07-04	TCRBJ02-06	202	0.0563201	0
CASHGRINQPQHF	TCRBV02-01	TCRBJ01-05	202	0.0563201	0
CASSLDSGRGETQYF	TCRBV05-01	TCRBJ02-05	199	0.0554837	0
CASSMLPVGTVSTDTQYF	TCRBV19-01	TCRBJ02-03	199	0.0554837	0
CASSIVLRDTEAFF	TCRBV19-01	TCRBJ01-01	198	0.0552049	0
CASSFGARTVHTEAFF	TCRBV05-01	TCRBJ01-01	195	0.0543684	0
CASIVEGAPNTGELFF	TCRBV25-01	TCRBJ02-02	192	0.053532	0
CASSAGQGKGDYEQYF	TCRBV02-01	TCRBJ02-07	192	0.053532	0
CASSSPGQGYEQYF	TCRBV05-01	TCRBJ02-07	191	0.0532532	0
CASSLEAGGPYNEQFF	TCRBV05-01	TCRBJ02-01	191	0.0532532	0
CASRTGPYQPQHF	TCRBV02-01	TCRBJ01-05	191	0.0532532	0
CASSNQTGASNGYTF	TCRBV21-01	TCRBJ01-02	189	0.0526956	0
CASSDRGSNTGELFF	TCRBV02-01	TCRBJ02-02	189	0.0526956	0
CASSLLAGGSEQFF	TCRBV02-01	TCRBJ02-01	188	0.0524167	0
CASSLGGGEGVQFF	TCRBV07-02	TCRBJ02-01	187	0.0521379	0
CASRAYRKTYGYTF	TCRBV21-01	TCRBJ01-02	187	0.0521379	0
CASASPSGGNIQYF	TCRBV28-01	TCRBJ02-04	187	0.0521379	0
CATSTGSPTSGSFLETQYF	TCRBV15-01	TCRBJ02-05	186	0.0518591	0
CASSHTPGTYPYEQYF	TCRBV06-06	TCRBJ02-07	186	0.0518591	0
CASSPRQVRTDTQYF	TCRBV06-05	TCRBJ02-03	184	0.0513015	0
CASSPDNTGELFF	TCRBV18-01	TCRBJ02-02	183	0.0510227	0
CASQKGTANTGELFF	TCRBV07-07	TCRBJ02-02	183	0.0510227	0
CASSEVGNEQFF	TCRBV02-01	TCRBJ02-01	183	0.0510227	0
CASSPGGWEQYF	TCRBV02-01	TCRBJ02-07	182	0.0507439	0
CASTNYQGDEKLFF	TCRBV07-08	TCRBJ01-04	182	0.0507439	0
CASSLDRNQPQHF	TCRBV05-06	TCRBJ01-05	182	0.0507439	0
CASRFGLATRVDEQYF	TCRBV21-01	TCRBJ02-07	182	0.0507439	0
CASSLEGSQQETQYF	TCRBV07-09	TCRBJ02-05	182	0.0507439	0
CASSPPYSLREGSYEQYF	TCRBV14-01	TCRBJ02-07	182	0.0507439	0
CASSEDRNTIYF	TCRBV06-01	TCRBJ01-03	182	0.0507439	0
CAIMRQAKGDTEAFF	TCRBV10-03	TCRBJ01-01	181	0.0504651	0
CASSQDHYEQYF	TCRBV07-09	TCRBJ02-07	181	0.0504651	0
CASSPPGRWSSYNEQFF	TCRBV07-03	TCRBJ02-01	180	0.0501862	0
CASSERWTGWASNQPQHF	TCRBV02-01	TCRBJ01-05	179	0.0499074	0
CASRSGGEAFF	TCRBV06-05	TCRBJ01-01	178	0.0496286	0
CASSFRGTGTYEQYF	TCRBV05-05	TCRBJ02-07	177	0.0493498	0
CASSERGLNTGELFF	TCRBV10-02	TCRBJ02-02	177	0.0493498	0
CASTRTDYGYTF	TCRBV06-01	TCRBJ01-02	176	0.049071	0
CASKDPWCSNQPQHF	TCRBV06-04	TCRBJ01-05	175	0.0487922	0
CASGQGGTEAFF	TCRBV19-01	TCRBJ01-01	174	0.0485134	0
CAISEPVAGVYQETQYF	TCRBV10-03	TCRBJ02-05	174	0.0485134	0
CASSYLGRGGPYEQYF	TCRBV06-06	TCRBJ02-07	173	0.0482346	0
CASSSPGQGAKYEQYF	TCRBV05-04	TCRBJ02-07	172	0.0479557	0
CASSFSNTGELFF	TCRBV05-04	TCRBJ02-02	171	0.0476769	0
CASSEVGGQAGGQYF	TCRBV06-01	TCRBJ02-07	170	0.0473981	0
CASSLTTMPYEQYF	TCRBV27-01	TCRBJ02-07	170	0.0473981	0
CASSLAADYTTDTQYF	TCRBV05-06	TCRBJ02-03	170	0.0473981	0
CASSEGTGSYNEQFF	TCRBV25-01	TCRBJ02-01	169	0.0471193	0
CASSPWTGGSYEQYF	TCRBV11-01	TCRBJ02-07	169	0.0471193	0
CAISVDFGTDNEQFF	TCRBV10-03	TCRBJ02-01	169	0.0471193	0
CASSQGQGVSWKLFF	TCRBV27-01	TCRBJ01-04	169	0.0471193	0
CASSPGTGNTIYF	TCRBV07-03	TCRBJ01-03	168	0.0468405	0
CAISEGRTEPWEQYF	TCRBV10-03	TCRBJ02-07	167	0.0465617	0
CASSEGGGEKLFF	TCRBV05-04	TCRBJ01-04	167	0.0465617	0
CASHPAGEVNEQFF	TCRBV19-01	TCRBJ02-01	166	0.0462829	0
CASGRLMNTEAFF	TCRBV07-09	TCRBJ01-01	166	0.0462829	0
CAMRGTDTQYF	TCRBV10-03	TCRBJ02-03	165	0.0460041	0
CASRSPGQIRNTIYF	TCRBV11-02	TCRBJ01-03	165	0.0460041	0
CASSQIGQGINTEAFF	TCRBV14-01	TCRBJ01-01	165	0.0460041	0
CASSSGTDFNYGYTF	TCRBV07-09	TCRBJ01-02	164	0.0457252	0
CASSSGQGNYGYTF	TCRBV07-02	TCRBJ01-02	163	0.0454464	0
CASRRDLEQYF	TCRBV02-01	TCRBJ02-07	163	0.0454464	0
CASSLQKLFF	TCRBV06-06	TCRBJ01-04	163	0.0454464	0
CAISGTANQPQHF	TCRBV10-03	TCRBJ01-05	163	0.0454464	0
CASSESVTSGSSNEQYF	TCRBV10-01	TCRBJ02-07	163	0.0454464	0
CASSPTGGTSSYEQYF	TCRBV14-01	TCRBJ02-07	162	0.0451676	0
CASSYRLAGIYEQYF	TCRBV06-05	TCRBJ02-07	161	0.0448888	0
CASSLRRQREGLTGELFF	TCRBV07-03	TCRBJ02-02	160	0.04461	0
CASSLALAGAKNIQYF	TCRBV21-01	TCRBJ02-04	160	0.04461	0
CASSIQTGGTEAFF	TCRBV07-09	TCRBJ01-01	160	0.04461	0
CAISAGGQPQHF	TCRBV10-03	TCRBJ01-05	160	0.04461	0
CASSEVGELFF	TCRBV25-01	TCRBJ02-02	160	0.04461	0
CASSHWTGGDTEAFF	TCRBV07-09	TCRBJ01-01	160	0.04461	0
CASSQFWLSSGNTIYF	TCRBV14-01	TCRBJ01-03	160	0.04461	0
CASSLAPRDRGAYEQYF	TCRBV18-01	TCRBJ02-07	159	0.0443312	0
CASSEGQGNSPLHF	TCRBV06-01	TCRBJ01-06	159	0.0443312	0
CASSDPGTVENTIYF	TCRBV25-01	TCRBJ01-03	159	0.0443312	0
CASSRRYEQYF	TCRBV05-06	TCRBJ02-07	158	0.0440524	0
CASRLGADNSPLHF	TCRBV06-05	TCRBJ01-06	158	0.0440524	0
CASSQVQGNEAFF	TCRBV04-01	TCRBJ01-01	158	0.0440524	0
CASSRLQGDYGYTF	TCRBV04-01	TCRBJ01-02	157	0.0437736	0
CASTRMGEGLYGYTF	TCRBV06-01	TCRBJ01-02	157	0.0437736	0
CASGTYEQYF	TCRBV27-01	TCRBJ02-07	157	0.0437736	0
CASVEGNTIYF	TCRBV25-01	TCRBJ01-03	157	0.0437736	0
CASSLRPSPTYEQYF	TCRBV06-05	TCRBJ02-07	157	0.0437736	0
CASSEGGYEQYF	TCRBV06-01	TCRBJ02-07	157	0.0437736	0
CASKAGDYGYTF	TCRBV02-01	TCRBJ01-02	156	0.0434947	0
CASSLTWGADTNTEAFF	TCRBV05-04	TCRBJ01-01	155	0.0432159	0
CASSLGGAYRDTQYF	TCRBV11-03	TCRBJ02-03	155	0.0432159	0
CASSYAGREQYF	TCRBV06-05	TCRBJ02-07	155	0.0432159	0
CASSHPDSTYEQYF	TCRBV07-09	TCRBJ02-07	155	0.0432159	0
CASSYREGYGYTF	TCRBV27-01	TCRBJ01-02	154	0.0429371	0
CAISVDLLEQYF	TCRBV10-03	TCRBJ02-07	154	0.0429371	0
CASTLETPYGYTF	TCRBV06-06	TCRBJ01-02	154	0.0429371	0
CASSESGTSGRADTQYF	TCRBV10-02	TCRBJ02-03	153	0.0426583	0
CASSE*TQGANTEAFF	TCRBV10-01	TCRBJ01-01	153	0.0426583	0
CASSESPTGELFF	TCRBV10-01	TCRBJ02-02	153	0.0426583	0
CASRQGGQGQPQHF	TCRBV06-05	TCRBJ01-05	152	0.0423795	0
CASTPPSGELFF	TCRBV11-02	TCRBJ02-02	152	0.0423795	0
CASSLVSFEYEQYF	TCRBV07-09	TCRBJ02-07	151	0.0421007	0
CASGGGQVNYEQYF	TCRBV06-01	TCRBJ02-07	151	0.0421007	0
CASTLVMSQPQHF	TCRBV02-01	TCRBJ01-05	151	0.0421007	0
CASRRTGVSGNTIYF	TCRBV07-08	TCRBJ01-03	151	0.0421007	0
CASSLDDRSGNTIYF	TCRBV05-04	TCRBJ01-03	151	0.0421007	0
CASRGARAEKLFF	TCRBV06-01	TCRBJ01-04	150	0.0418219	0
CASSSEGLASTDTQYF	TCRBV05-06	TCRBJ02-03	150	0.0418219	0
CASSEARGLGNQPQHF	TCRBV06-01	TCRBJ01-05	150	0.0418219	0
CASSLGQIQNEQYF	TCRBV05-01	TCRBJ02-07	150	0.0418219	0
CASSYVGVRPQHF	TCRBV06-06	TCRBJ01-05	150	0.0418219	0
CASSGTGNPYEQYF	TCRBV09-01	TCRBJ02-07	150	0.0418219	0
CASSYSTGLSTYEQYF	TCRBV06-05	TCRBJ02-07	149	0.0415431	0
CASSPGQGAGGYTF	TCRBV28-01	TCRBJ01-02	149	0.0415431	0
CASSQVVRGGKDQPQHF	TCRBV04-01	TCRBJ01-05	149	0.0415431	0
CASSLDRVDGYTF	TCRBV07-09	TCRBJ01-02	148	0.0412642	0
CAISELAGSTDTQYF	TCRBV10-03	TCRBJ02-03	148	0.0412642	0
CASSLGGADTEAFF	TCRBV11-03	TCRBJ01-01	147	0.0409854	0
CASSYSGTGITYEQYF	TCRBV27-01	TCRBJ02-07	147	0.0409854	0
CASRGLAGGPSYNEQFF	TCRBV10-01	TCRBJ02-01	146	0.0407066	0
CASSDRSPSQGISYEQYF	TCRBV06-01	TCRBJ02-07	146	0.0407066	0
CASRRLEDGPDQPQHF	TCRBV27-01	TCRBJ01-05	146	0.0407066	0
CASSHRLQLNTEAFF	TCRBV14-01	TCRBJ01-01	146	0.0407066	0
CASSASGGYTQYF	TCRBV02-01	TCRBJ02-03	146	0.0407066	0
CASTYRPGPEAFF	TCRBV02-01	TCRBJ01-01	145	0.0404278	0
CASSEGTGSYEQYF	TCRBV02-01	TCRBJ02-07	145	0.0404278	0
CAISERQVQNNYGYTF	TCRBV10-03	TCRBJ01-02	145	0.0404278	0
CASSIGFGFSTDTQYF	TCRBV19-01	TCRBJ02-03	145	0.0404278	0
CASSLTGRETQYF	TCRBV07-03	TCRBJ02-05	145	0.0404278	0
CASSLNWGLAGRYEQYF	TCRBV11-03	TCRBJ02-07	145	0.0404278	0
CASSQTGTGGEKLFF	TCRBV04-01	TCRBJ01-04	145	0.0404278	0
CASSLDKAGRTDTQYF	TCRBV11-03	TCRBJ02-03	144	0.040149	0
CASSLVGSGTGELFF	TCRBV05-01	TCRBJ02-02	144	0.040149	0
CASSLSSGASSGNTIYF	TCRBV05-01	TCRBJ01-03	144	0.040149	0
CASSMVAGDPYEQYF	TCRBV19-01	TCRBJ02-07	144	0.040149	0
CASSTRWGDYGYTF	TCRBV05-08	TCRBJ01-02	144	0.040149	0
CASMPGLATDTQYF	TCRBV05-01	TCRBJ02-03	143	0.0398702	0
CASSWGNEQYF	TCRBV07-09	TCRBJ02-07	143	0.0398702	0
CASSLVAAEAFF	TCRBV05-06	TCRBJ01-01	143	0.0398702	0
CASSFPGNSALHF	TCRBV06-01	TCRBJ01-06	143	0.0398702	0
CASTDRDPLSYEQYF	TCRBV06-05	TCRBJ02-07	143	0.0398702	0
CASSWDRGRYGYTF	TCRBV07-09	TCRBJ01-02	142	0.0395914	0
CASTKYNEQFF	TCRBV06-05	TCRBJ02-01	142	0.0395914	0
CASSPRAEPYNEQFF	TCRBV09-01	TCRBJ02-01	142	0.0395914	0
CASSLGMDYTF	TCRBV11-02	TCRBJ01-02	142	0.0395914	0
CASTESGWPYEQYF	TCRBV04-01	TCRBJ02-07	142	0.0395914	0
CASRAGFAEKLFF	TCRBV28-01	TCRBJ01-04	142	0.0395914	0
CASSSLPGGYEQYF	TCRBV07-02	TCRBJ02-07	141	0.0393126	0
CASSESYEQYF	TCRBV02-01	TCRBJ02-07	141	0.0393126	0
CASSYWGPWAGDGYTF	TCRBV06-05	TCRBJ01-02	141	0.0393126	0
CASSLTPGLYNEQFF	TCRBV27-01	TCRBJ02-01	141	0.0393126	0
CASSKSLWSYEQYF	TCRBV04-01	TCRBJ02-07	140	0.0390337	0
CASSLYKGAGELFF	TCRBV07-06	TCRBJ02-02	140	0.0390337	0
CASSLLTGYEQYF	TCRBV27-01	TCRBJ02-07	140	0.0390337	0
CASSLTRLAGVRDCEQYF	TCRBV07-03	TCRBJ02-07	140	0.0390337	0
CASSKA*GDRGNTIYF	TCRBV21-01	TCRBJ01-03	140	0.0390337	0
CASSPGGFAEAFF	TCRBV07-03	TCRBJ01-01	139	0.0387549	0
CASSFYGSYEQYF	TCRBV13-01	TCRBJ02-07	139	0.0387549	0
CASSPGPTTNEKLFF	TCRBV02-01	TCRBJ01-04	139	0.0387549	0
CASSLAGLAGSTDTQYF	TCRBV18-01	TCRBJ02-03	139	0.0387549	0
CASSLDGTSVREQYF	TCRBV05-01	TCRBJ02-07	139	0.0387549	0
CASSTQENTEAFF	TCRBV06-06	TCRBJ01-01	139	0.0387549	0
CASSQLAETNTGELFF	TCRBV04-01	TCRBJ02-02	138	0.0384761	0
CASSLEAWSYEQYF	TCRBV06-01	TCRBJ02-07	138	0.0384761	0
CASTGLAGAYNEQFF	TCRBV28-01	TCRBJ02-01	138	0.0384761	0
CASSLGTNFVDGYTF	TCRBV07-09	TCRBJ01-02	138	0.0384761	0
CASSANAGWGSPLHF	TCRBV02-01	TCRBJ01-06	138	0.0384761	0
CASSYGQGVYGYTF	TCRBV06-05	TCRBJ01-02	138	0.0384761	0
CASSPGHQETQYF	TCRBV11-02	TCRBJ02-05	138	0.0384761	0
CASSLLRNSPLHF	TCRBV27-01	TCRBJ01-06	138	0.0384761	0
CASSSFQLKFF	TCRBV19-01	TCRBJ02-01	138	0.0384761	0
CASSATSGGYEQFF	TCRBV25-01	TCRBJ02-01	137	0.0381973	0
CASSLSSSAYGYTF	TCRBV07-02	TCRBJ01-02	137	0.0381973	0
CASSELGNTEAFF	TCRBV10-01	TCRBJ01-01	137	0.0381973	0
CASRPSGQGDYEQYF	TCRBV19-01	TCRBJ02-07	136	0.0379185	0
CASSLASPTEAFF	TCRBV11-02	TCRBJ01-01	136	0.0379185	0
CASSFRLAGGSSYEQYF	TCRBV02-01	TCRBJ02-07	136	0.0379185	0
CASGL*GGLRNTIYF	TCRBV12-05	TCRBJ01-03	135	0.0376397	0
CASSLDGFNSPLHF	TCRBV07-09	TCRBJ01-06	135	0.0376397	0
CASSLVGGVYEQYF	TCRBV11-02	TCRBJ02-07	135	0.0376397	0
CASSRGTPNTEAFF	TCRBV19-01	TCRBJ01-01	135	0.0376397	0
CASKETGNTEAFF	TCRBV05-01	TCRBJ01-01	135	0.0376397	0
CASSSTGIGDAPLHF	TCRBV05-04	TCRBJ01-06	135	0.0376397	0
CASSPEEDSNQPQHF	TCRBV21-01	TCRBJ01-05	135	0.0376397	0
CASSLGANQPQHF	TCRBV18-01	TCRBJ01-05	134	0.0373609	0
CASSLRSGLTYEQYF	TCRBV27-01	TCRBJ02-07	134	0.0373609	0
CASSPDTESSSYEQYF	TCRBV05-04	TCRBJ02-07	134	0.0373609	0
CASSEVQDNQPQHF	TCRBV02-01	TCRBJ01-05	134	0.0373609	0
CASSPPAVGTLRTFF	TCRBV18-01	TCRBJ01-01	134	0.0373609	0
CASSSTAYQETQYF	TCRBV13-01	TCRBJ02-05	134	0.0373609	0
CASSSTTKTYEQYF	TCRBV07-09	TCRBJ02-07	134	0.0373609	0
CASSLNRGLCTF	TCRBV05-06	TCRBJ01-02	134	0.0373609	0
CASSYLPGTGISPLHF	TCRBV06-05	TCRBJ01-06	133	0.0370821	0
CASSAGRLGSYNEQFF	TCRBV11-01	TCRBJ02-01	133	0.0370821	0
CASSQPAGQASSYEQYF	TCRBV04-01	TCRBJ02-07	133	0.0370821	0
CASSLDAVGQYF	TCRBV05-04	TCRBJ02-07	132	0.0368032	0
CASQGDGTDTQYF	TCRBV10-02	TCRBJ02-03	132	0.0368032	0
CAISGRGGSEAFF	TCRBV10-03	TCRBJ01-01	132	0.0368032	0
CASSFRREGKQYF	TCRBV28-01	TCRBJ02-07	132	0.0368032	0
CATSGQGPLLTEAFF	TCRBV18-01	TCRBJ01-01	132	0.0368032	0
CASRYRDRGTYEQYF	TCRBV06-01	TCRBJ02-07	132	0.0368032	0
CASSIDPNTQYF	TCRBV19-01	TCRBJ02-03	131	0.0365244	0
CASSAGGSQGGGNTIYF	TCRBV09-01	TCRBJ01-03	131	0.0365244	0
CASSLSSGELFF	TCRBV27-01	TCRBJ02-02	131	0.0365244	0
CASSSPGTTPYEQYF	TCRBV07-09	TCRBJ02-07	131	0.0365244	0
CASSPQDSIYEQYF	TCRBV05-01	TCRBJ02-07	131	0.0365244	0
CASSADLGSYEQYF	TCRBV13-01	TCRBJ02-07	131	0.0365244	0
CASSQVGGGGLYEQYF	TCRBV04-02	TCRBJ02-07	131	0.0365244	0
CASSIRTGPYTEAFF	TCRBV19-01	TCRBJ01-01	131	0.0365244	0
CASSRDRARRDEQYF	TCRBV18-01	TCRBJ02-07	130	0.0362456	0
CAIRARTGEGYGYTF	TCRBV10-03	TCRBJ01-02	130	0.0362456	0
CASSYLRGQQNQPQHF	TCRBV06-06	TCRBJ01-05	130	0.0362456	0
CASSFGGSYNSPLHF	TCRBV27-01	TCRBJ01-06	130	0.0362456	0
CASRIQGAADEQYF	TCRBV27-01	TCRBJ02-07	130	0.0362456	0
CASSGQGRINEKLFF	TCRBV11-02	TCRBJ01-04	130	0.0362456	0
CASSKGPRDLLASGYTF	TCRBV21-01	TCRBJ01-02	130	0.0362456	0
CASSREVLREADTQYF	TCRBV07-02	TCRBJ02-03	129	0.0359668	0
CASTVRPTEAFF	TCRBV02-01	TCRBJ01-01	129	0.0359668	0
CASSPPFQLNTGELFF	TCRBV18-01	TCRBJ02-02	129	0.0359668	0
CASSLLPGGGPSYEQYF	TCRBV27-01	TCRBJ02-07	128	0.035688	0
CASSVGLNTEAFF	TCRBV02-01	TCRBJ01-01	128	0.035688	0
CASEAGPYEQYF	TCRBV28-01	TCRBJ02-07	127	0.0354092	0
CASSSAWGGQPQHF	TCRBV05-05	TCRBJ01-05	127	0.0354092	0
CASSRSGEGDEQYF	TCRBV07-09	TCRBJ02-07	127	0.0354092	0
CASSQWGNNEQFF	TCRBV23-01	TCRBJ02-01	127	0.0354092	0
CASSLRRWGHEKLFF	TCRBV05-05	TCRBJ01-04	127	0.0354092	0
CASPGGRYEQYF	TCRBV21-01	TCRBJ02-07	126	0.0351304	0
CASSLAGGTYEQYF	TCRBV05-05	TCRBJ02-07	126	0.0351304	0
CASTVTVSSYEQYF	TCRBV02-01	TCRBJ02-07	126	0.0351304	0
CASSYSVSGAYNEQFF	TCRBV06-05	TCRBJ02-01	126	0.0351304	0
CASSRNGQTEKLFF	TCRBV04-01	TCRBJ01-04	126	0.0351304	0
CASGLDYGYTF	TCRBV19-01	TCRBJ01-02	126	0.0351304	0
CASSLDPWGYTF	TCRBV05-06	TCRBJ01-02	126	0.0351304	0
CASSMTGENSYEQYF	TCRBV19-01	TCRBJ02-07	125	0.0348516	0
CASSKGRGLAGVHNEQFF	TCRBV21-01	TCRBJ02-01	125	0.0348516	0
CAISEDTEAFF	TCRBV10-03	TCRBJ01-01	125	0.0348516	0
CASSRPGTTLEEQYF	TCRBV13-01	TCRBJ02-07	125	0.0348516	0
CASSPGTSGGRDTQYF	TCRBV07-09	TCRBJ02-03	125	0.0348516	0
CASSSYRVPEAFF	TCRBV27-01	TCRBJ01-01	125	0.0348516	0
CASGKGRQYF	TCRBV28-01	TCRBJ02-07	125	0.0348516	0
CASSLISYEQYF	TCRBV07-09	TCRBJ02-07	125	0.0348516	0
CASSVTSGRAGGEQFF	TCRBV05-04	TCRBJ02-01	124	0.0345727	0
CASSEALRQAYEQYF	TCRBV06-01	TCRBJ02-07	124	0.0345727	0
CASSEGETQYF	TCRBV06-01	TCRBJ02-05	124	0.0345727	0
CASSQDPDLGSPLHF	TCRBV04-01	TCRBJ01-06	124	0.0345727	0
CASTVLPIYTF	TCRBV02-01	TCRBJ01-02	123	0.0342939	0
CASSQGDEQYF	TCRBV14-01	TCRBJ02-07	123	0.0342939	0
CASRDRFTDTQYF	TCRBV27-01	TCRBJ02-03	123	0.0342939	0
CASGRGGGNTIYF	TCRBV12-05	TCRBJ01-03	122	0.0340151	0
CATSIGQGATYEQYF	TCRBV15-01	TCRBJ02-07	122	0.0340151	0
CASSFGPDYEQYF	TCRBV07-07	TCRBJ02-07	122	0.0340151	0
CASSQGINYGYTF	TCRBV05-06	TCRBJ01-02	122	0.0340151	0
CASSRRGAVTQYF	TCRBV05-06	TCRBJ02-03	121	0.0337363	0
CASSLKVEGYEQYF	TCRBV27-01	TCRBJ02-07	121	0.0337363	0
CASK*RGGQTVDEQYF	TCRBV10-01	TCRBJ02-07	121	0.0337363	0
CASSSTDTQYF	TCRBV27-01	TCRBJ02-03	121	0.0337363	0
CAISESRGTGANVLTF	TCRBV10-03	TCRBJ02-06	121	0.0337363	0
CASSQGPGRQYGYTF	TCRBV07-09	TCRBJ01-02	120	0.0334575	0
CASHVGGSTKTQYF	TCRBV06-06	TCRBJ02-05	120	0.0334575	0
CAISVSLESPLHF	TCRBV10-03	TCRBJ01-06	120	0.0334575	0
CASSISQGAREQYF	TCRBV19-01	TCRBJ02-07	120	0.0334575	0
CASSLAGGETQYF	TCRBV07-09	TCRBJ02-05	120	0.0334575	0
CASSLEGNMNTEAFF	TCRBV05-01	TCRBJ01-01	120	0.0334575	0
CAIKEQSSYNEQFF	TCRBV10-03	TCRBJ02-01	120	0.0334575	0
CASSESGQSYEQYF	TCRBV02-01	TCRBJ02-07	120	0.0334575	0
CASSQGGLADNPYEQYF	TCRBV04-01	TCRBJ02-07	120	0.0334575	0
CASSITGHGYTF	TCRBV19-01	TCRBJ01-02	120	0.0334575	0
CASSLGQGSYEQYF	TCRBV05-04	TCRBJ02-07	120	0.0334575	0
CASSFQDSSYEQYF	TCRBV28-01	TCRBJ02-07	120	0.0334575	0
CASSLRRGYGYTF	TCRBV27-01	TCRBJ01-02	120	0.0334575	0
CASSRGVDNQPQHF	TCRBV19-01	TCRBJ01-05	119	0.0331787	0
CASSLEPGASSYNEQFF	TCRBV11-02	TCRBJ02-01	119	0.0331787	0
CASSQAVNTEAFF	TCRBV04-01	TCRBJ01-01	119	0.0331787	0
CASRGTGNYEQYF	TCRBV28-01	TCRBJ02-07	119	0.0331787	0
CASSISPGSYEQYF	TCRBV19-01	TCRBJ02-07	119	0.0331787	0
CASSPFDFIEGNIQYF	TCRBV07-02	TCRBJ02-04	119	0.0331787	0
CAWSPPLQNIQYF	TCRBV30-01	TCRBJ02-04	119	0.0331787	0
CASSRQSSYEQYF	TCRBV04-01	TCRBJ02-07	119	0.0331787	0
CASSGVPGGQPQHF	TCRBV19-01	TCRBJ01-05	118	0.0328999	0
CASSSSGTGDYEQYF	TCRBV13-01	TCRBJ02-07	118	0.0328999	0
CASIRRELDEQYF	TCRBV10-02	TCRBJ02-07	118	0.0328999	0
CASSLGRVNTGELFF	TCRBV27-01	TCRBJ02-02	118	0.0328999	0
CATSPLPGTGGYEQYF	TCRBV28-01	TCRBJ02-07	118	0.0328999	0
CASSSLAGGLDEQYF	TCRBV11-02	TCRBJ02-07	118	0.0328999	0
CASSGGTSAYNEQFF	TCRBV07-09	TCRBJ02-01	118	0.0328999	0
CASSFTGEGREQYF	TCRBV27-01	TCRBJ02-07	117	0.0326211	0
CASSPFQGVSYTF	TCRBV05-08	TCRBJ01-02	117	0.0326211	0
CASSLARTTYNEQFF	TCRBV05-06	TCRBJ02-01	117	0.0326211	0
CASSPAVPAGDSYEQYF	TCRBV21-01	TCRBJ02-07	117	0.0326211	0
CASSQETGNSYEQYF	TCRBV04-02	TCRBJ02-07	117	0.0326211	0
CASSFGLNTEAFF	TCRBV05-05	TCRBJ01-01	117	0.0326211	0
CASTDREFYNEQFF	TCRBV19-01	TCRBJ02-01	116	0.0323422	0
CASSLQPSGANVLTF	TCRBV07-09	TCRBJ02-06	116	0.0323422	0
CASSYSAQGNQPQHF	TCRBV06-05	TCRBJ01-05	116	0.0323422	0
CASSGQGSSNQPQHF	TCRBV06-01	TCRBJ01-05	116	0.0323422	0
CASSYRRGEQYF	TCRBV06-06	TCRBJ02-07	116	0.0323422	0
CASSFGGGQGEQYF	TCRBV05-04	TCRBJ02-07	116	0.0323422	0
CASSARTGNQPQHF	TCRBV13-01	TCRBJ01-05	116	0.0323422	0
CAISESRGGTEAFF	TCRBV10-03	TCRBJ01-01	115	0.0320634	0
CASSFAEGYTF	TCRBV05-06	TCRBJ01-02	115	0.0320634	0
CASRQGREGINYGYTF	TCRBV02-01	TCRBJ01-02	115	0.0320634	0
CASSLNEGYEQYF	TCRBV28-01	TCRBJ02-07	114	0.0317846	0
CASSLRAGELYEQYF	TCRBV07-02	TCRBJ02-07	114	0.0317846	0
CASSHRGRNEKLFF	TCRBV28-01	TCRBJ01-04	114	0.0317846	0
CASSQATRQYF	TCRBV04-02	TCRBJ02-04	114	0.0317846	0
CASSPFSAGVYEQYF	TCRBV18-01	TCRBJ02-07	114	0.0317846	0
CASSYQDNYEQYF	TCRBV06-06	TCRBJ02-07	114	0.0317846	0
CAISGPRQGLSYEQYF	TCRBV10-03	TCRBJ02-07	114	0.0317846	0
CASRLPGVGNTIYF	TCRBV28-01	TCRBJ01-03	114	0.0317846	0
CASSFRAEGTYEQYF	TCRBV05-01	TCRBJ02-07	114	0.0317846	0
CASSLGRNQPQHF	TCRBV07-03	TCRBJ01-05	113	0.0315058	0
CASSFDGYSSEQYF	TCRBV27-01	TCRBJ02-07	113	0.0315058	0
CASSSGLAGGVEQYF	TCRBV05-04	TCRBJ02-07	113	0.0315058	0
CASSLTRGTDFYGYTF	TCRBV19-01	TCRBJ01-02	113	0.0315058	0
CASRIFLAGVYEQYF	TCRBV06-05	TCRBJ02-07	113	0.0315058	0
CAIGDLGGEAFF	TCRBV07-09	TCRBJ01-01	112	0.031227	0
CASSVAGGDTEAFF	TCRBV09-01	TCRBJ01-01	112	0.031227	0
CASSSPGQGVYGYTF	TCRBV06-05	TCRBJ01-02	112	0.031227	0
CASSPGAGGVSEQYF	TCRBV05-04	TCRBJ02-07	112	0.031227	0
CASSFSNTEAFF	TCRBV05-04	TCRBJ01-01	112	0.031227	0
CASILGQGASYEQYF	TCRBV06-06	TCRBJ02-07	112	0.031227	0
CSVNPGKDTEAFF	TCRBV29-01	TCRBJ01-01	112	0.031227	0
CASSSLDGPYEQYF	TCRBV28-01	TCRBJ02-07	111	0.0309482	0
CASSFRRTEAFF	TCRBV13-01	TCRBJ01-01	111	0.0309482	0
CASSLVGDLSSYEQYF	TCRBV07-06	TCRBJ02-07	111	0.0309482	0
CASSLWGLEQFF	TCRBV28-01	TCRBJ02-01	111	0.0309482	0
CASSPGGEQYF	TCRBV28-01	TCRBJ02-07	111	0.0309482	0
CASSWQATNEKLFF	TCRBV05-01	TCRBJ01-04	111	0.0309482	0
CASSPQQGQAEQYF	TCRBV18-01	TCRBJ02-07	111	0.0309482	0
CASSQTGKHTEAFF	TCRBV07-02	TCRBJ01-01	111	0.0309482	0
CASSLGQGNTGELFF	TCRBV07-09	TCRBJ02-02	111	0.0309482	0
CASSRGLADLYEQYF	TCRBV07-09	TCRBJ02-07	111	0.0309482	0
CASSSGTGGYNQPQHF	TCRBV27-01	TCRBJ01-05	111	0.0309482	0
CASSQGRGLAQYF	TCRBV19-01	TCRBJ02-03	110	0.0306694	0
CASSIAEREFYEQYF	TCRBV19-01	TCRBJ02-07	110	0.0306694	0
CASSLGGTISSYEQYF	TCRBV05-06	TCRBJ02-07	110	0.0306694	0
CASSLERYGYTF	TCRBV07-09	TCRBJ01-02	110	0.0306694	0
CASSLRWAGVNEQYF	TCRBV11-02	TCRBJ02-07	110	0.0306694	0
CASGQGETQYF	TCRBV02-01	TCRBJ02-05	110	0.0306694	0
CASSFGQGGYEQYF	TCRBV05-05	TCRBJ02-07	110	0.0306694	0
CASSSYRDRGPYEQYF	TCRBV05-01	TCRBJ02-07	109	0.0303906	0
CASSQAGTHVTEAFF	TCRBV04-01	TCRBJ01-01	109	0.0303906	0
CASSFDRGSPYEQYF	TCRBV11-01	TCRBJ02-07	109	0.0303906	0
CASRSGRTNEKLFF	TCRBV05-01	TCRBJ01-04	109	0.0303906	0
CASSQGSYEQYF	TCRBV02-01	TCRBJ02-07	109	0.0303906	0
CASSLSLGPDTF	TCRBV07-02	TCRBJ01-02	109	0.0303906	0
CANPPGGYTF	TCRBV27-01	TCRBJ01-02	108	0.0301117	0
CASSGRSSDTQYF	TCRBV19-01	TCRBJ02-03	108	0.0301117	0
CASSKFAAGAMGEAFF	TCRBV25-01	TCRBJ01-01	108	0.0301117	0
CASSMGSRGTGELFF	TCRBV19-01	TCRBJ02-02	108	0.0301117	0
CASALRGRDEQYF	TCRBV06-01	TCRBJ02-07	108	0.0301117	0
CATGSGSTILLSYEQYF	TCRBV06-07	TCRBJ02-07	108	0.0301117	0
CASSQDSNYGYTF	TCRBV14-01	TCRBJ01-02	107	0.0298329	0
CASSQNGGEETQYF	TCRBV18-01	TCRBJ02-05	107	0.0298329	0
CASSPAVSSYNEQFF	TCRBV27-01	TCRBJ02-01	107	0.0298329	0
CASSSPGGQASNSPLHF	TCRBV05-01	TCRBJ01-06	106	0.0295541	0
CASSPDRNYGYTF	TCRBV18-01	TCRBJ01-02	106	0.0295541	0
CASSPIRGTGELFF	TCRBV11-03	TCRBJ02-02	106	0.0295541	0
CATKPWDTYNEQFF	TCRBV13-01	TCRBJ02-01	106	0.0295541	0
CASSPQTAADKQYF	TCRBV06-05	TCRBJ02-07	106	0.0295541	0
CASSLTGGRIVF	TCRBV04-01	TCRBJ01-05	106	0.0295541	0
CASSRRDTDTQYF	TCRBV05-06	TCRBJ02-03	106	0.0295541	0
CASSQTGLNEQFF	TCRBV07-03	TCRBJ02-01	106	0.0295541	0
CATSPTLETFTYEQYF	TCRBV19-01	TCRBJ02-07	105	0.0292753	0
CASSVNRGGEQYF	TCRBV06-01	TCRBJ02-07	105	0.0292753	0
CASSGGQNSNQPQHF	TCRBV19-01	TCRBJ01-05	105	0.0292753	0
CASSVRTGAYEQYF	TCRBV09-01	TCRBJ02-07	105	0.0292753	0
CASSLDGSNYGYTF	TCRBV05-04	TCRBJ01-02	105	0.0292753	0
CASSLMGNEQFF	TCRBV19-01	TCRBJ02-01	105	0.0292753	0
CASRPGTVFFHEQYF	TCRBV06-01	TCRBJ02-07	105	0.0292753	0
CASSRDTGGTEAFF	TCRBV14-01	TCRBJ01-01	105	0.0292753	0
CASSLGTGGSGYTF	TCRBV28-01	TCRBJ01-02	105	0.0292753	0
CASRTGTYEQYF	TCRBV25-01	TCRBJ02-07	105	0.0292753	0
CATSRGSGGNTIYF	TCRBV15-01	TCRBJ01-03	105	0.0292753	0
CASSISTEGGYEQYF	TCRBV19-01	TCRBJ02-07	104	0.0289965	0
CASSLGRFSNQPQHF	TCRBV07-09	TCRBJ01-05	104	0.0289965	0
CASSPTGRGGYEQYF	TCRBV07-02	TCRBJ02-07	104	0.0289965	0
CASTPPNREGGYTF	TCRBV28-01	TCRBJ01-02	104	0.0289965	0
CASSEVKGNEQYF	TCRBV06-01	TCRBJ02-07	104	0.0289965	0
CASSPRGANRYEQYF	TCRBV06-05	TCRBJ02-07	104	0.0289965	0
CASSQRTGENVGTEAFF	TCRBV07-07	TCRBJ01-01	104	0.0289965	0
CASSRLAGRQETQYF	TCRBV07-09	TCRBJ02-05	104	0.0289965	0
CASSYSADSPLHF	TCRBV06-05	TCRBJ01-06	104	0.0289965	0
CAISVFT*IQSRANVLTF	TCRBV10-03	TCRBJ02-06	104	0.0289965	0
CAIRDINYRYTF	TCRBV06-05	TCRBJ01-02	104	0.0289965	0
CASSLTTATYEQYF	TCRBV05-01	TCRBJ02-07	104	0.0289965	0
CASSFQGLYEQYF	TCRBV27-01	TCRBJ02-07	103	0.0287177	0
CASSRGLAHYNEQFF	TCRBV19-01	TCRBJ02-01	103	0.0287177	0
CASSQDTGLGGNEQFF	TCRBV04-01	TCRBJ02-01	103	0.0287177	0
CASSEGSLEQYF	TCRBV02-01	TCRBJ02-07	103	0.0287177	0
CASSIGGRPSTEAFF	TCRBV19-01	TCRBJ01-01	103	0.0287177	0
CASSSNQGNNEQFF	TCRBV05-04	TCRBJ02-01	103	0.0287177	0
CASSTTGPNSPLHF	TCRBV06-01	TCRBJ01-06	102	0.0284389	0
CASSPGGRLNTEAFF	TCRBV18-01	TCRBJ01-01	102	0.0284389	0
CASSEMGQGTNEQFF	TCRBV02-01	TCRBJ02-01	102	0.0284389	0
CASSLVSSGELFF	TCRBV05-05	TCRBJ02-02	102	0.0284389	0
CASSLGDGSNYEQYF	TCRBV05-01	TCRBJ02-07	102	0.0284389	0
CASSLTSGSYEQYF	TCRBV11-02	TCRBJ02-07	102	0.0284389	0
CASSLIRGRVQPQYF	TCRBV11-02	TCRBJ02-03	102	0.0284389	0
CASSLAGQGNGYTF	TCRBV05-01	TCRBJ01-02	102	0.0284389	0
CASSPRENTEAFF	TCRBV28-01	TCRBJ01-01	102	0.0284389	0
CAISDSRSGSLSGNEQFF	TCRBV10-03	TCRBJ02-01	102	0.0284389	0
CASSPSSGAYGYTF	TCRBV18-01	TCRBJ01-02	102	0.0284389	0
CASGPKTGAEKLFF	TCRBV10-02	TCRBJ01-04	102	0.0284389	0
CASSLGSN*RGHEQYF	TCRBV05-04	TCRBJ02-07	101	0.0281601	0
CASSDNESSYEQYF	TCRBV02-01	TCRBJ02-07	101	0.0281601	0
CASSLPPDYTGELFF	TCRBV28-01	TCRBJ02-02	101	0.0281601	0
CASRLFLGPDNSPLHF	TCRBV11-02	TCRBJ01-06	101	0.0281601	0
CASSEAGSSNEQFF	TCRBV06-01	TCRBJ02-01	101	0.0281601	0
CASSRHLAGASTDTQYF	TCRBV02-01	TCRBJ02-03	101	0.0281601	0
CASSL*GTAQALFF	TCRBV05-01	TCRBJ01-04	101	0.0281601	0
CASSSPGQAPQETQYF	TCRBV06-05	TCRBJ02-05	101	0.0281601	0
CASSLGTGNTEAFF	TCRBV07-03	TCRBJ01-01	101	0.0281601	0
CATSRGGWGGYTF	TCRBV15-01	TCRBJ01-02	101	0.0281601	0
CASSLTTLPTDGTGELFF	TCRBV27-01	TCRBJ02-02	100	0.0278812	0
CASPRGLTYNEQFF	TCRBV02-01	TCRBJ02-01	100	0.0278812	0
CAISAGLNYGYTF	TCRBV02-01	TCRBJ01-02	100	0.0278812	0
CASSYAAGITGELFF	TCRBV05-01	TCRBJ02-02	100	0.0278812	0
CASSLGTDLNSPLHF	TCRBV05-01	TCRBJ01-06	100	0.0278812	0
CASSPLQRGSNQPQHF	TCRBV04-01	TCRBJ01-05	100	0.0278812	0
CASGRDPTIYGYTF	TCRBV27-01	TCRBJ01-02	99	0.0276024	0
CASSVDRGGSPLHF	TCRBV05-01	TCRBJ01-06	99	0.0276024	0
CASSLGVRGEQFF	TCRBV07-02	TCRBJ02-01	99	0.0276024	0
CASSGLTGTIYF	TCRBV27-01	TCRBJ01-03	99	0.0276024	0
CASSWGRTENTEAFF	TCRBV11-02	TCRBJ01-01	99	0.0276024	0
CASSAQRNYEQYF	TCRBV02-01	TCRBJ02-07	99	0.0276024	0
CASSSGGREGAFF	TCRBV05-01	TCRBJ01-01	98	0.0273236	0
CASSWIVQGGPVEKLFF	TCRBV27-01	TCRBJ01-04	98	0.0273236	0
CASSQESNYGYTF	TCRBV04-01	TCRBJ01-02	98	0.0273236	0
CASSPTGFSYEQYF	TCRBV07-09	TCRBJ02-07	98	0.0273236	0
CASSATLAGGSEQYF	TCRBV19-01	TCRBJ02-07	98	0.0273236	0
CASSPPGHHYGYTF	TCRBV06-05	TCRBJ01-02	98	0.0273236	0
CASSADGGGPQHF	TCRBV05-05	TCRBJ01-05	98	0.0273236	0
CASSLSVGEKLFF	TCRBV27-01	TCRBJ01-04	98	0.0273236	0
CASSDWISGNTIYF	TCRBV25-01	TCRBJ01-03	98	0.0273236	0
CASSYRSIDTNYGYTF	TCRBV06-05	TCRBJ01-02	98	0.0273236	0
CASSKVRGIVSKNIQYF	TCRBV21-01	TCRBJ02-04	97	0.0270448	0
CASSLRDTGELFF	TCRBV05-04	TCRBJ02-02	97	0.0270448	0
CASREGGPQNTEAFF	TCRBV06-06	TCRBJ01-01	97	0.0270448	0
CASSHLTGPEAFF	TCRBV05-04	TCRBJ01-01	97	0.0270448	0
CASVNWAEAFF	TCRBV06-05	TCRBJ01-01	97	0.0270448	0
CASIPGGDTGELFF	TCRBV06-01	TCRBJ02-02	96	0.026766	0
CASSSPSTGELFF	TCRBV05-04	TCRBJ02-02	96	0.026766	0
CASTGTSGRRGELFF	TCRBV04-01	TCRBJ02-02	96	0.026766	0
CASRQRGDNEQFF	TCRBV04-01	TCRBJ02-01	96	0.026766	0
CASRSTASNYGYTF	TCRBV06-05	TCRBJ01-02	96	0.026766	0
CASSLGPYGYEQYF	TCRBV11-02	TCRBJ02-07	96	0.026766	0
CASSRGSAKQYF	TCRBV27-01	TCRBJ02-07	96	0.026766	0
CAISAEGGSYNSPLHF	TCRBV10-03	TCRBJ01-06	95	0.0264872	0
CASSPGRISYEQYF	TCRBV05-01	TCRBJ02-07	95	0.0264872	0
CASKEINRTE*KTYGYTF	TCRBV13-01	TCRBJ01-02	95	0.0264872	0
CASGGGGGNYEQYF	TCRBV07-09	TCRBJ02-07	95	0.0264872	0
CASSLGRQGFTEAFF	TCRBV05-01	TCRBJ01-01	95	0.0264872	0
CASSPQLAGGSGTQYF	TCRBV04-01	TCRBJ02-03	95	0.0264872	0
CASSLASSDSPLHF	TCRBV05-01	TCRBJ01-06	95	0.0264872	0
CASSGGQTRAGEQYF	TCRBV05-05	TCRBJ02-07	95	0.0264872	0
CASSESAFGTGGSGELFF	TCRBV10-01	TCRBJ02-02	95	0.0264872	0
CASSEWGLNEQFF	TCRBV25-01	TCRBJ02-01	95	0.0264872	0
CASREGLAVTGELFF	TCRBV05-01	TCRBJ02-02	95	0.0264872	0
CASSLETGLAHREQYF	TCRBV07-09	TCRBJ02-07	95	0.0264872	0
CASSIDPGQGVHEQYF	TCRBV19-01	TCRBJ02-07	95	0.0264872	0
CASSEGSTVISGYTF	TCRBV06-01	TCRBJ01-02	94	0.0262084	0
CASSPQGLSEKLFF	TCRBV07-08	TCRBJ01-04	94	0.0262084	0
CASSLDSGAGNTIYF	TCRBV11-02	TCRBJ01-03	94	0.0262084	0
CASSQGTGGFGQPQHF	TCRBV04-01	TCRBJ01-05	94	0.0262084	0
CASSQPGQGAYEQYF	TCRBV04-01	TCRBJ02-07	94	0.0262084	0
CASSLNSGGGLGYTF	TCRBV06-05	TCRBJ01-02	94	0.0262084	0
CASSRQGLEYEQYF	TCRBV18-01	TCRBJ02-07	94	0.0262084	0
CASSQEAAGALGDTQYF	TCRBV04-01	TCRBJ02-03	94	0.0262084	0
*LA*SGGDEQYF	TCRBV04-01	TCRBJ02-07	94	0.0262084	0
CSSTGSGTEAFF	TCRBV29-01	TCRBJ01-01	94	0.0262084	0
CASRAGGPWETQYF	TCRBV07-08	TCRBJ02-05	93	0.0259296	0
CASRIQGGAYEQYF	TCRBV06-05	TCRBJ02-07	93	0.0259296	0
CASSLALAGGPGELFF	TCRBV05-01	TCRBJ02-02	93	0.0259296	0
CASSLAFGSANTEAFF	TCRBV27-01	TCRBJ01-01	93	0.0259296	0
CATARGQNTEAFF	TCRBV10-02	TCRBJ01-01	93	0.0259296	0
CASSPRWGNDGYTF	TCRBV06-05	TCRBJ01-02	93	0.0259296	0
CASSPRQGADRQYF	TCRBV07-09	TCRBJ02-07	92	0.0256507	0
CASSLPGISYEQYF	TCRBV05-06	TCRBJ02-07	92	0.0256507	0
CASSLTRSSDTQYF	TCRBV07-02	TCRBJ02-03	92	0.0256507	0
CASMYGLNTGELFF	TCRBV19-01	TCRBJ02-02	92	0.0256507	0
CASSVGTLTANEKLFF	TCRBV09-01	TCRBJ01-04	92	0.0256507	0
CANCLRGGETQYF	TCRBV21-01	TCRBJ02-05	92	0.0256507	0
CASSSGINYGYTF	TCRBV28-01	TCRBJ01-02	92	0.0256507	0
CASSYSPGTGYEQYF	TCRBV06-06	TCRBJ02-07	92	0.0256507	0
CASSLTRLSSYEQYF	TCRBV07-02	TCRBJ02-07	92	0.0256507	0
CASSLSGSYNEQFF	TCRBV06-05	TCRBJ02-01	92	0.0256507	0
CASSLSVENTEAFF	TCRBV27-01	TCRBJ01-01	92	0.0256507	0
CASSEVGFNTEAFF	TCRBV25-01	TCRBJ01-01	91	0.0253719	0
CASSQEASYEQYF	TCRBV04-01	TCRBJ02-07	91	0.0253719	0
CASSLTTTGRDEQFF	TCRBV07-09	TCRBJ02-01	91	0.0253719	0
CASSVQGNPNEKLFF	TCRBV09-01	TCRBJ01-04	91	0.0253719	0
CASSQGVGVTEAFF	TCRBV04-01	TCRBJ01-01	91	0.0253719	0
CASILDRASEAFF	TCRBV02-01	TCRBJ01-01	91	0.0253719	0
CASRHWKNTGELFF	TCRBV13-01	TCRBJ02-02	91	0.0253719	0
CASSDGWGYEQYF	TCRBV06-04	TCRBJ02-07	91	0.0253719	0
CASSLETYQETQYF	TCRBV05-06	TCRBJ02-05	91	0.0253719	0
CATSIASSYEQYF	TCRBV15-01	TCRBJ02-07	90	0.0250931	0
CASSETGGPSDTQYF	TCRBV10-01	TCRBJ02-03	90	0.0250931	0
CASSYSTQTSATQYF	TCRBV06-05	TCRBJ02-05	90	0.0250931	0
CASTGADEKLFF	TCRBV02-01	TCRBJ01-04	90	0.0250931	0
CASSVQGGQTGELFF	TCRBV06-04	TCRBJ02-02	90	0.0250931	0
CASADTWTGSPYEQYF	TCRBV25-01	TCRBJ02-07	90	0.0250931	0
CASSFSGTDTQYF	TCRBV07-09	TCRBJ02-03	90	0.0250931	0
CATSRESGGGNQPQHF	TCRBV15-01	TCRBJ01-05	90	0.0250931	0
CASADRVDPYEQYF	TCRBV11-01	TCRBJ02-07	90	0.0250931	0
CASSDRPNTGELFF	TCRBV09-01	TCRBJ02-02	90	0.0250931	0
CASSVGRNMNTEAFF	TCRBV06-01	TCRBJ01-01	90	0.0250931	0
CASSLGQTSGYTGELFF	TCRBV07-02	TCRBJ02-02	89	0.0248143	0
CASSLLGGNIQYF	TCRBV28-01	TCRBJ02-04	89	0.0248143	0
CASSRWTGSYEQYF	TCRBV28-01	TCRBJ02-07	89	0.0248143	0
CASSLPPSGSQYF	TCRBV07-09	TCRBJ02-03	89	0.0248143	0
CAIRPQGAKETQYF	TCRBV10-03	TCRBJ02-05	89	0.0248143	0
CASSPGTGESYEQYF	TCRBV11-03	TCRBJ02-07	89	0.0248143	0
CASSLDRDRISYGYTF	TCRBV05-01	TCRBJ01-02	89	0.0248143	0
CASSQDRDSNQPQHF	TCRBV04-01	TCRBJ01-05	88	0.0245355	0
CASSLEIRNTEAFF	TCRBV07-09	TCRBJ01-01	88	0.0245355	0
CASSRGQVHSTNEKLFF	TCRBV05-06	TCRBJ01-04	88	0.0245355	0
CASSSGQSGTGELFF	TCRBV07-03	TCRBJ02-02	88	0.0245355	0
CASSLWWNEQFF	TCRBV28-01	TCRBJ02-01	88	0.0245355	0
CAISEEVMNTEAFF	TCRBV10-03	TCRBJ01-01	88	0.0245355	0
CASSSTGRGAPGEQYF	TCRBV05-01	TCRBJ02-07	87	0.0242567	0
CASSLEVEQYF	TCRBV07-09	TCRBJ02-07	87	0.0242567	0
CASSRVGGTLYEQYF	TCRBV18-01	TCRBJ02-07	87	0.0242567	0
CASSLTGGGTEAFF	TCRBV07-02	TCRBJ01-01	87	0.0242567	0
CASRPGLQVQFF	TCRBV07-09	TCRBJ02-01	87	0.0242567	0
CASSEVQGGYTF	TCRBV06-01	TCRBJ01-02	87	0.0242567	0
CASSTIGTGNGYTF	TCRBV19-01	TCRBJ01-02	87	0.0242567	0
CASRLPTGEVYGYTF	TCRBV12-02	TCRBJ01-02	87	0.0242567	0
CASGGQGQNEQYF	TCRBV28-01	TCRBJ02-07	87	0.0242567	0
CASSIVAWSGEQYF	TCRBV19-01	TCRBJ02-07	87	0.0242567	0
CASSRTGGLEEQYF	TCRBV07-09	TCRBJ02-07	87	0.0242567	0
CASSPVRGTEAFF	TCRBV07-09	TCRBJ01-01	87	0.0242567	0
CASSMTGGGQPQHF	TCRBV06-01	TCRBJ01-05	87	0.0242567	0
CATSRGGTGNTIYF	TCRBV15-01	TCRBJ01-03	87	0.0242567	0
CASSLERGASSYNSPLHF	TCRBV27-01	TCRBJ01-06	86	0.0239779	0
CASSPSGGTDTQYF	TCRBV05-04	TCRBJ02-03	86	0.0239779	0
CASSHPGQGSYEQYF	TCRBV04-01	TCRBJ02-07	86	0.0239779	0
CASSSGQGLVDIQYF	TCRBV05-06	TCRBJ02-04	86	0.0239779	0
CAIESSGVNTQYF	TCRBV10-03	TCRBJ02-03	86	0.0239779	0
CASSPPERNYEQYF	TCRBV09-01	TCRBJ02-07	86	0.0239779	0
CASSLTGNYGYTF	TCRBV27-01	TCRBJ01-02	86	0.0239779	0
CASSPLAGAGEQYF	TCRBV06-01	TCRBJ02-07	86	0.0239779	0
CASSSGLAGATGELFF	TCRBV07-09	TCRBJ02-02	86	0.0239779	0
CASSYILAGPYNEQFF	TCRBV07-09	TCRBJ02-01	86	0.0239779	0
CASSQRTDGYTF	TCRBV05-08	TCRBJ01-02	86	0.0239779	0
CASSLVLAGVYNEQFF	TCRBV05-01	TCRBJ02-01	86	0.0239779	0
CASSQDRGGYEQYF	TCRBV04-01	TCRBJ02-07	86	0.0239779	0
CASSLGPGAGGTHF	TCRBV05-04	TCRBJ02-03	85	0.0236991	0
CASSPRTLGGELFF	TCRBV28-01	TCRBJ02-02	85	0.0236991	0
CASRQQGGDTGELFF	TCRBV04-02	TCRBJ02-02	85	0.0236991	0
CASSLAPTGLNSPLHF	TCRBV07-09	TCRBJ01-06	85	0.0236991	0
CASSYGTSGTDTQYF	TCRBV06-06	TCRBJ02-03	85	0.0236991	0
CASTPRLACRYEQYF	TCRBV11-03	TCRBJ02-07	85	0.0236991	0
CASSLSAASGLPRFKLFF	TCRBV07-02	TCRBJ01-04	85	0.0236991	0
CASSLRGGAGTEAFF	TCRBV05-06	TCRBJ01-01	85	0.0236991	0
CATLPGGVGSQPQHF	TCRBV06-01	TCRBJ01-05	85	0.0236991	0
CASSLGDSPRSYEQYF	TCRBV05-04	TCRBJ02-07	85	0.0236991	0
CASSAQGSEAFF	TCRBV05-01	TCRBJ01-01	85	0.0236991	0
CAISEPHRDRAEGYGYTF	TCRBV10-03	TCRBJ01-02	85	0.0236991	0
CASSLGAGGQETQYF	TCRBV05-01	TCRBJ02-05	85	0.0236991	0
CASSKVRHPTEAFF	TCRBV21-01	TCRBJ01-01	85	0.0236991	0
CAISGQGEGYGYTF	TCRBV10-03	TCRBJ01-02	84	0.0234202	0
CASGDSSVYEQYF	TCRBV05-01	TCRBJ02-07	84	0.0234202	0
CASSGGRLAGADTQYF	TCRBV02-01	TCRBJ02-03	84	0.0234202	0
CASSSGLRIDTQYF	TCRBV19-01	TCRBJ02-03	84	0.0234202	0
CASSPVGQGAHGQYF	TCRBV04-01	TCRBJ02-07	84	0.0234202	0
CASSSTQGTEAFF	TCRBV11-01	TCRBJ01-01	84	0.0234202	0
CASSGTGPPEIEQFF	TCRBV02-01	TCRBJ02-01	84	0.0234202	0
CASSWTGTEAFF	TCRBV07-09	TCRBJ01-01	84	0.0234202	0
CASGFSDGPYGYTF	TCRBV12-05	TCRBJ01-02	84	0.0234202	0
CASSVLGHKGGLNTEAFF	TCRBV25-01	TCRBJ01-01	84	0.0234202	0
CASSLNFATNEKLFF	TCRBV06-01	TCRBJ01-04	84	0.0234202	0
CASAWSGGTEAFF	TCRBV27-01	TCRBJ01-01	84	0.0234202	0
CASEGAGNEQFF	TCRBV11-03	TCRBJ02-01	84	0.0234202	0
CASSHVSGGNYEQYF	TCRBV14-01	TCRBJ02-07	84	0.0234202	0
CASSRGDRIYGYTF	TCRBV05-04	TCRBJ01-02	84	0.0234202	0
CASSFSRSANYGYTF	TCRBV06-05	TCRBJ01-02	84	0.0234202	0
CSVSGGQESAGANVLTF	TCRBV29-01	TCRBJ02-06	83	0.0231414	0
CASSFGPDGYEQYF	TCRBV07-06	TCRBJ02-07	83	0.0231414	0
CASSQVPGTSSQFF	TCRBV04-01	TCRBJ02-01	83	0.0231414	0
CASSPTVTGELFF	TCRBV05-01	TCRBJ02-02	83	0.0231414	0
CASSLGRDQPQHF	TCRBV05-06	TCRBJ01-05	83	0.0231414	0
CASTQQGAIYGYTF	TCRBV19-01	TCRBJ01-02	83	0.0231414	0
CASSEAKLAGYEQYF	TCRBV06-01	TCRBJ02-07	83	0.0231414	0
CASSSVRDNEQFF	TCRBV07-08	TCRBJ02-01	83	0.0231414	0
CASSFTGTGDNEQFF	TCRBV13-01	TCRBJ02-01	83	0.0231414	0
CASSSKGTSVAYEQYF	TCRBV27-01	TCRBJ02-07	83	0.0231414	0
CASSEYSGQGVSPLHF	TCRBV25-01	TCRBJ01-06	83	0.0231414	0
CASSRTSGTPTPYEQYF	TCRBV04-01	TCRBJ02-07	83	0.0231414	0
CSVVPGQYNEQFF	TCRBV29-01	TCRBJ02-01	82	0.0228626	0
CASSLALEQFF	TCRBV11-02	TCRBJ02-01	82	0.0228626	0
CACGQGLFNYGYTF	TCRBV19-01	TCRBJ01-02	82	0.0228626	0
CASSEVWGTGANVLTF	TCRBV06-01	TCRBJ02-06	82	0.0228626	0
CASSPGLASYNEQFF	TCRBV11-02	TCRBJ02-01	82	0.0228626	0
CASSIFSTWGLTPYSNQPQHF	TCRBV19-01	TCRBJ01-05	82	0.0228626	0
CASSSSPSGGAVGTQYF	TCRBV05-01	TCRBJ02-05	82	0.0228626	0
CASTLADTDTQYF	TCRBV06-01	TCRBJ02-03	82	0.0228626	0
CSVYQAHSYGYTF	TCRBV29-01	TCRBJ01-02	82	0.0228626	0
CASSYTFSDEQYF	TCRBV28-01	TCRBJ02-07	82	0.0228626	0
CASSLSGREGTGELFF	TCRBV05-01	TCRBJ02-02	82	0.0228626	0
CASSLPGSYEQYF	TCRBV07-03	TCRBJ02-07	82	0.0228626	0
CASKRTGGSSYNSPLHF	TCRBV02-01	TCRBJ01-06	82	0.0228626	0
CASSLGGGGLAGHNEQFF	TCRBV07-09	TCRBJ02-01	81	0.0225838	0
CASSASRGGTYEQYF	TCRBV25-01	TCRBJ02-07	81	0.0225838	0
CASSLLPGPGTEQYF	TCRBV07-02	TCRBJ02-07	81	0.0225838	0
CASSLGTASINEQFF	TCRBV05-01	TCRBJ02-01	81	0.0225838	0
CASSPSGSYNEQFF	TCRBV07-09	TCRBJ02-01	81	0.0225838	0
CASSLFGTSNNEQFF	TCRBV07-02	TCRBJ02-01	81	0.0225838	0
CASSIHPPEAFF	TCRBV06-05	TCRBJ01-01	81	0.0225838	0
CASSFLDRDAFF	TCRBV28-01	TCRBJ01-01	81	0.0225838	0
CASSPNPGGKWGYTF	TCRBV27-01	TCRBJ01-02	81	0.0225838	0
CASSLGREYNSPLHF	TCRBV05-06	TCRBJ01-06	81	0.0225838	0
CASSPRGSYEQYF	TCRBV18-01	TCRBJ02-07	175	0.022305	0.148393
CASSEDYWGEQYF	TCRBV06-01	TCRBJ02-07	80	0.022305	0
CASTGLAGGGEQYF	TCRBV28-01	TCRBJ02-07	80	0.022305	0
CASSYGASGEKLFF	TCRBV06-05	TCRBJ01-04	80	0.022305	0
CASSGYVEC*QSRANVLTF	TCRBV06-01	TCRBJ02-06	80	0.022305	0
CASSSGVLPLHF	TCRBV07-09	TCRBJ01-06	80	0.022305	0
CASSVGNEAFF	TCRBV06-01	TCRBJ01-01	80	0.022305	0
CASSKGTTYNEQFF	TCRBV27-01	TCRBJ02-01	80	0.022305	0
CASSPRQGPYEQYF	TCRBV06-01	TCRBJ02-07	80	0.022305	0
CASRGQPFYEQYF	TCRBV27-01	TCRBJ02-07	80	0.022305	0
CASSFYGTSGSYEQYF	TCRBV05-06	TCRBJ02-07	80	0.022305	0
CASSYGTSDDEQFF	TCRBV07-08	TCRBJ02-01	80	0.022305	0
CASSERTDLDEQFF	TCRBV06-05	TCRBJ02-01	80	0.022305	0
CATSRDGWMNTEAFF	TCRBV15-01	TCRBJ01-01	79	0.0220262	0
CASSPLAGQAPMSSYEQYF	TCRBV14-01	TCRBJ02-07	79	0.0220262	0
CASSLAPGLAKSYNEQFF	TCRBV07-09	TCRBJ02-01	79	0.0220262	0
CASSRGTGEWQYF	TCRBV13-01	TCRBJ02-07	79	0.0220262	0
CASSPGGQGYEQYF	TCRBV18-01	TCRBJ02-07	79	0.0220262	0
CASRRTSGEQYF	TCRBV06-05	TCRBJ02-07	79	0.0220262	0
CASSVDGALGSEQYF	TCRBV09-01	TCRBJ02-07	79	0.0220262	0
CAISGLAGGETQYF	TCRBV10-03	TCRBJ02-05	79	0.0220262	0
CASSAVGSSTDTQYF	TCRBV07-09	TCRBJ02-03	79	0.0220262	0
CASRPGAGPSGELFF	TCRBV05-01	TCRBJ02-02	79	0.0220262	0
CASSFNRPMDTQYF	TCRBV07-09	TCRBJ02-03	79	0.0220262	0
CASSLGGAGADTQYF	TCRBV07-09	TCRBJ02-03	79	0.0220262	0
CASSQDGHTSDTQYF	TCRBV04-01	TCRBJ02-03	79	0.0220262	0
CASSFDRTYEQYF	TCRBV05-01	TCRBJ02-07	79	0.0220262	0
CASIPGTGNYEQYF	TCRBV28-01	TCRBJ02-07	79	0.0220262	0
CASRHPQPGLGGADNEQFF	TCRBV07-09	TCRBJ02-01	79	0.0220262	0
CASSPRDRAPLGKNIQYF	TCRBV07-09	TCRBJ02-04	78	0.0217474	0
CASTPTANYGYTF	TCRBV19-01	TCRBJ01-02	78	0.0217474	0
CASSRAGGRNEQFF	TCRBV19-01	TCRBJ02-01	78	0.0217474	0
CASSADYGYTF	TCRBV07-09	TCRBJ01-02	78	0.0217474	0
CASSLDGYGYTF	TCRBV07-09	TCRBJ01-02	78	0.0217474	0
CASSQTGVEAFF	TCRBV07-09	TCRBJ01-01	78	0.0217474	0
CASSLLAGLTGSPLHF	TCRBV28-01	TCRBJ01-06	78	0.0217474	0
CASSPAWQGYSGANVLTF	TCRBV07-02	TCRBJ02-06	77	0.0214686	0
CASSRDRGVNEKLFF	TCRBV28-01	TCRBJ01-04	77	0.0214686	0
CASSLAANTGELFF	TCRBV19-01	TCRBJ02-02	77	0.0214686	0
CASSYQKGTAGTQYF	TCRBV06-05	TCRBJ02-05	77	0.0214686	0
CASSLMGAGNTEAFF	TCRBV19-01	TCRBJ01-01	77	0.0214686	0
CASIPNAQETQYF	TCRBV02-01	TCRBJ02-05	77	0.0214686	0
CTSSQDDDSYEQYF	TCRBV01-01	TCRBJ02-07	77	0.0214686	0
CASSLTTGNSYEQYF	TCRBV11-02	TCRBJ02-07	77	0.0214686	0
CASSRDYNTGELFF	TCRBV07-03	TCRBJ02-02	76	0.0211897	0
CASSPEGGSYEQYF	TCRBV07-09	TCRBJ02-07	76	0.0211897	0
CASSYRLAGELFF	TCRBV11-03	TCRBJ02-02	76	0.0211897	0
CASSETIANTGELFF	TCRBV06-01	TCRBJ02-02	76	0.0211897	0
CASSAPGQGRVQPQHF	TCRBV21-01	TCRBJ01-05	76	0.0211897	0
CASSVGGTGGQNEKLFF	TCRBV09-01	TCRBJ01-04	76	0.0211897	0
CASSSPGLGYEQYF	TCRBV07-06	TCRBJ02-07	76	0.0211897	0
CASSGGYEPQHF	TCRBV18-01	TCRBJ01-05	76	0.0211897	0
CASSPGIRYEQYF	TCRBV05-01	TCRBJ02-07	76	0.0211897	0
CASSPDGTGRGYTF	TCRBV07-09	TCRBJ01-02	76	0.0211897	0
CASSQAAGFTGELFF	TCRBV18-01	TCRBJ02-02	76	0.0211897	0
CASSDTGQGRAEAFF	TCRBV06-04	TCRBJ01-01	76	0.0211897	0
CASSLESGQGAGRPFF	TCRBV07-09	TCRBJ02-01	75	0.0209109	0
CATSRDLGAGYGYTF	TCRBV15-01	TCRBJ01-02	75	0.0209109	0
CATSSAPEQVHNEKLFF	TCRBV15-01	TCRBJ01-04	75	0.0209109	0
CASCD*RVYNEQFF	TCRBV27-01	TCRBJ02-01	75	0.0209109	0
CAISRGSGETQYF	TCRBV10-03	TCRBJ02-05	75	0.0209109	0
CASSIVGYYGTGGTGELFF	TCRBV19-01	TCRBJ02-02	75	0.0209109	0
CASSFPPGLPSPAGGPDTQYF	TCRBV28-01	TCRBJ02-03	75	0.0209109	0
CASSLSQVVFGYTF	TCRBV28-01	TCRBJ01-02	75	0.0209109	0
CASSPVGRQGAWTEAFF	TCRBV13-01	TCRBJ01-01	75	0.0209109	0
CASSWGDEQFF	TCRBV05-04	TCRBJ02-01	75	0.0209109	0
CASSLGLWGSPLHF	TCRBV28-01	TCRBJ01-06	75	0.0209109	0
CASSEHRDRVYGYTF	TCRBV06-01	TCRBJ01-02	75	0.0209109	0
CASSYTGGPYEQYF	TCRBV07-03	TCRBJ02-07	75	0.0209109	0
CASSVQGANEQFF	TCRBV05-01	TCRBJ02-01	75	0.0209109	0
CASSFGGTLYEQYF	TCRBV05-04	TCRBJ02-07	75	0.0209109	0
CASSLALEQYF	TCRBV07-08	TCRBJ02-07	74	0.0206321	0
CASSSASGNTIYF	TCRBV05-05	TCRBJ01-03	74	0.0206321	0
CASSPQGLAYEQYF	TCRBV05-05	TCRBJ02-07	74	0.0206321	0
CASSTSNTGELFF	TCRBV27-01	TCRBJ02-02	74	0.0206321	0
CASSPTRDQPQHF	TCRBV07-02	TCRBJ01-05	74	0.0206321	0
CATQGWGAYEQYF	TCRBV10-02	TCRBJ02-07	74	0.0206321	0
CASSAAGEGQPQHF	TCRBV09-01	TCRBJ01-05	74	0.0206321	0
CASSFTRRGGNTEAFF	TCRBV28-01	TCRBJ01-01	74	0.0206321	0
CASSYAAGGTYEQYF	TCRBV06-05	TCRBJ02-07	74	0.0206321	0
CASGLVNLVGLTYGYTF	TCRBV12-05	TCRBJ01-02	74	0.0206321	0
CASSSGQTTNTEAFF	TCRBV09-01	TCRBJ01-01	73	0.0203533	0
CASRSENNSPLHF	TCRBV05-01	TCRBJ01-06	73	0.0203533	0
CASSPPSAPTYEQYF	TCRBV19-01	TCRBJ02-07	73	0.0203533	0
CASSFQGLSNYGYTF	TCRBV07-09	TCRBJ01-02	73	0.0203533	0
CASSLEFGGWGDEQYF	TCRBV11-02	TCRBJ02-07	73	0.0203533	0
CASSPGLSPWQQFF	TCRBV05-01	TCRBJ02-01	73	0.0203533	0
CASTSGTRNEQFF	TCRBV27-01	TCRBJ02-01	73	0.0203533	0
CASSPDTNYGYTF	TCRBV18-01	TCRBJ01-02	73	0.0203533	0
CASSSTRGTQYF	TCRBV02-01	TCRBJ02-03	73	0.0203533	0
CASSSRGRSGNTIYF	TCRBV05-04	TCRBJ01-03	72	0.0200745	0
CASSLGLTPTDTQYF	TCRBV06-05	TCRBJ02-03	72	0.0200745	0
CASSPWTGLHTEAFF	TCRBV05-01	TCRBJ01-01	72	0.0200745	0
CASSQDHGASSYNEQFF	TCRBV04-02	TCRBJ02-01	72	0.0200745	0
CASSLQDISSYNEQFF	TCRBV05-01	TCRBJ02-01	72	0.0200745	0
CASSYLTWGRHYGYTF	TCRBV06-05	TCRBJ01-02	72	0.0200745	0
CASSPSSRTGSYEQYF	TCRBV07-09	TCRBJ02-07	72	0.0200745	0
CASSITGIQETQYF	TCRBV19-01	TCRBJ02-05	72	0.0200745	0
CASSHGREVPYEQYF	TCRBV13-01	TCRBJ02-07	72	0.0200745	0
CASSQGGNSYNEQFF	TCRBV19-01	TCRBJ02-01	72	0.0200745	0
CATGEGARGRANEKLFF	TCRBV05-04	TCRBJ01-04	72	0.0200745	0
CASSIAGDYGYTF	TCRBV19-01	TCRBJ01-02	72	0.0200745	0
CASSASGTSQETQYF	TCRBV09-01	TCRBJ02-05	71	0.0197957	0
CASSPRDREDRKTQYF	TCRBV07-09	TCRBJ02-05	71	0.0197957	0
CATPGQGSTGELFF	TCRBV02-01	TCRBJ02-02	71	0.0197957	0
CASSPGQGGFYSPLHF	TCRBV18-01	TCRBJ01-06	71	0.0197957	0
CASSSVTDEQFF	TCRBV28-01	TCRBJ02-01	71	0.0197957	0
CASSEH*PFSCFNQPQHF	TCRBV06-01	TCRBJ01-05	71	0.0197957	0
CASSSPGGGVRIEQYF	TCRBV05-01	TCRBJ02-07	71	0.0197957	0
CASSVLTASYGYTF	TCRBV05-01	TCRBJ01-02	71	0.0197957	0
CASSLPTGGEQYF	TCRBV07-06	TCRBJ02-07	71	0.0197957	0
CASRPWGGQHSNQPQHF	TCRBV27-01	TCRBJ01-05	71	0.0197957	0
CASSPRGGRLNEQYF	TCRBV28-01	TCRBJ02-07	71	0.0197957	0
CASSPRQGGRDTEAFF	TCRBV11-02	TCRBJ01-01	71	0.0197957	0
CATLAPSSYNEQFF	TCRBV28-01	TCRBJ02-01	71	0.0197957	0
CASSLWGGP*EQYF	TCRBV07-03	TCRBJ02-07	71	0.0197957	0
CATSWATWCGKTYGYTF	TCRBV15-01	TCRBJ01-02	71	0.0197957	0
CASSPQGLAE*DTQYF	TCRBV07-02	TCRBJ02-03	71	0.0197957	0
CASSSNHRGRGETQYF	TCRBV05-01	TCRBJ02-05	71	0.0197957	0
CASSLEDRDRNEQFF	TCRBV05-01	TCRBJ02-01	71	0.0197957	0
CASSHPGQGFNNEQFF	TCRBV04-01	TCRBJ02-01	71	0.0197957	0
CASRMIAGAGTYEQYF	TCRBV02-01	TCRBJ02-07	70	0.0195169	0
CASSLDFGASTGELFF	TCRBV05-01	TCRBJ02-02	70	0.0195169	0
CASSSSRRPYNEQFF	TCRBV27-01	TCRBJ02-01	70	0.0195169	0
CATSSRGNSNQPQHF	TCRBV28-01	TCRBJ01-05	70	0.0195169	0
CASSLFQETQYF	TCRBV11-02	TCRBJ02-05	70	0.0195169	0
CASSQELRNNQPQHF	TCRBV04-02	TCRBJ01-05	70	0.0195169	0
CSVVTGERYEQYF	TCRBV29-01	TCRBJ02-07	70	0.0195169	0
CSTTDNYGYTF	TCRBV29-01	TCRBJ01-02	70	0.0195169	0
CASSPGTAPNTEAFF	TCRBV27-01	TCRBJ01-01	70	0.0195169	0
CATSRGRFSGNTIYF	TCRBV15-01	TCRBJ01-03	70	0.0195169	0
CASTPPSGRKNEQFF	TCRBV19-01	TCRBJ02-01	70	0.0195169	0
CASSFSRSSYNEQFF	TCRBV27-01	TCRBJ02-01	70	0.0195169	0
CASSWSGSRGGETQYF	TCRBV05-08	TCRBJ02-05	70	0.0195169	0
CALNRDLYGYTF	TCRBV02-01	TCRBJ01-02	70	0.0195169	0
CASSQEAAGVGGYTF	TCRBV04-02	TCRBJ01-02	70	0.0195169	0
CASSSGTGESEQYF	TCRBV07-06	TCRBJ02-07	70	0.0195169	0
CASNWDGGDGYTF	TCRBV19-01	TCRBJ01-02	69	0.0192381	0
CASSELFRGTASYEQYF	TCRBV25-01	TCRBJ02-07	69	0.0192381	0
CASARIQEDEQYF	TCRBV05-01	TCRBJ02-07	69	0.0192381	0
CASSEGDRGWTYEQYF	TCRBV10-02	TCRBJ02-07	69	0.0192381	0
CATSRDNGRGGYTF	TCRBV15-01	TCRBJ01-02	69	0.0192381	0
CASSLADEGYEQFF	TCRBV11-02	TCRBJ02-01	69	0.0192381	0
CASSGLFRAHEQFF	TCRBV06-01	TCRBJ02-01	69	0.0192381	0
CAIPGGFLRNEQFF	TCRBV06-01	TCRBJ02-01	69	0.0192381	0
CASSKAAGQFF	TCRBV05-05	TCRBJ02-01	69	0.0192381	0
CASSSDGNTGELFF	TCRBV07-06	TCRBJ02-02	69	0.0192381	0
CASSLDGTGRTDTQYF	TCRBV05-06	TCRBJ02-03	69	0.0192381	0
CASSQDKWDRGPYSYEQYF	TCRBV14-01	TCRBJ02-07	69	0.0192381	0
CATDTSGGPQETQYF	TCRBV15-01	TCRBJ02-05	69	0.0192381	0
CASSQNRGGQPQHF	TCRBV04-01	TCRBJ01-05	69	0.0192381	0
CASSSPGQGAWNEQFF	TCRBV27-01	TCRBJ02-01	69	0.0192381	0
CASSPPGRTTDTQYF	TCRBV14-01	TCRBJ02-03	69	0.0192381	0
CASSPVGGPNGYTF	TCRBV06-01	TCRBJ01-02	69	0.0192381	0
CASSLSGTSINIQYF	TCRBV07-03	TCRBJ02-04	69	0.0192381	0
CASSWAGGTGELFF	TCRBV11-02	TCRBJ02-02	69	0.0192381	0
CASSDSVGDVNEQFF	TCRBV06-04	TCRBJ02-01	69	0.0192381	0
CASSQELAGVVNEQFF	TCRBV04-01	TCRBJ02-01	69	0.0192381	0
CASGLVQGADHNEQFF	TCRBV12-05	TCRBJ02-01	69	0.0192381	0
CASRLGAAGANVLTF	TCRBV02-01	TCRBJ02-06	69	0.0192381	0
CASASLELAFF	TCRBV06-01	TCRBJ01-01	69	0.0192381	0
CASSPAGTGYGYTF	TCRBV27-01	TCRBJ01-02	68	0.0189592	0
CASRTGTGLYEQYF	TCRBV19-01	TCRBJ02-07	68	0.0189592	0
CASSIVIAVRETQYF	TCRBV19-01	TCRBJ02-05	68	0.0189592	0
CASSPGWGGSYGYTF	TCRBV05-05	TCRBJ01-02	68	0.0189592	0
CASSETSSSYEQYF	TCRBV06-04	TCRBJ02-07	68	0.0189592	0
CASSRMGGEPQHF	TCRBV04-01	TCRBJ01-05	68	0.0189592	0
CASSPPGRNYGYTF	TCRBV28-01	TCRBJ01-02	68	0.0189592	0
CASSPYPADTQYF	TCRBV07-03	TCRBJ02-03	68	0.0189592	0
CASSLEQGWTEAFF	TCRBV05-01	TCRBJ01-01	68	0.0189592	0
CASSQDGDYSYNEQFF	TCRBV04-01	TCRBJ02-01	68	0.0189592	0
CASSSTTPHEQYF	TCRBV28-01	TCRBJ02-07	68	0.0189592	0
CASSQDPGLEYGYTF	TCRBV04-01	TCRBJ01-02	68	0.0189592	0
CASSPLGQGFYEQYF	TCRBV11-02	TCRBJ02-07	68	0.0189592	0
CASSSGVGNEQFF	TCRBV25-01	TCRBJ02-01	68	0.0189592	0
CASSSQPQNRKTYGYTF	TCRBV04-01	TCRBJ01-02	68	0.0189592	0
CASSLPRGQETQYF	TCRBV07-09	TCRBJ02-05	68	0.0189592	0
CASSLVGQETQYF	TCRBV05-01	TCRBJ02-05	67	0.0186804	0
CASGGLNEQFF	TCRBV02-01	TCRBJ02-01	67	0.0186804	0
CARPR*SEITDTQYF	TCRBV21-01	TCRBJ02-03	67	0.0186804	0
CASRPTGVFTDTQYF	TCRBV02-01	TCRBJ02-03	67	0.0186804	0
CASSLQGPGSPADTQYF	TCRBV05-01	TCRBJ02-03	67	0.0186804	0
CASTQGETGELFF	TCRBV27-01	TCRBJ02-02	67	0.0186804	0
CASSEMGGRGSPLHF	TCRBV25-01	TCRBJ01-06	67	0.0186804	0
CASVPGGLLYNEQFF	TCRBV07-06	TCRBJ02-01	67	0.0186804	0
CASSISSSGANVLTF	TCRBV19-01	TCRBJ02-06	67	0.0186804	0
CASLATGPEAFF	TCRBV28-01	TCRBJ01-01	67	0.0186804	0
CASGENTDTQYF	TCRBV02-01	TCRBJ02-03	67	0.0186804	0
CASSQNLLAAVYEQYF	TCRBV04-01	TCRBJ02-07	67	0.0186804	0
CATSRVQMDGYTF	TCRBV15-01	TCRBJ01-02	66	0.0184016	0
CASSPGLPTGELFF	TCRBV07-06	TCRBJ02-02	66	0.0184016	0
CASSDVRDGSYEQYF	TCRBV06-01	TCRBJ02-07	66	0.0184016	0
CASSLQGARYEQYF	TCRBV05-01	TCRBJ02-07	66	0.0184016	0
CASSPNIANQPQHF	TCRBV18-01	TCRBJ01-05	66	0.0184016	0
CASSLLASGGLSSYNEQFF	TCRBV27-01	TCRBJ02-01	66	0.0184016	0
CASSPGVQYPNSPLHF	TCRBV05-01	TCRBJ01-06	66	0.0184016	0
CASSLGRLALSYEQYF	TCRBV11-02	TCRBJ02-07	66	0.0184016	0
CASSRQGPMNTEAFF	TCRBV27-01	TCRBJ01-01	66	0.0184016	0
CASSQDWVGYTF	TCRBV14-01	TCRBJ01-02	66	0.0184016	0
CASSPGTGGSYNEQFF	TCRBV27-01	TCRBJ02-01	66	0.0184016	0
CASSDPGLAGHHTDTQYF	TCRBV06-01	TCRBJ02-03	66	0.0184016	0
CASKGSSGANVLTF	TCRBV06-06	TCRBJ02-06	65	0.0181228	0
CASREGTHEGGYTF	TCRBV05-01	TCRBJ01-02	65	0.0181228	0
CASSLRQGGTGELFF	TCRBV25-01	TCRBJ02-02	65	0.0181228	0
CASS*QGAGANVLTF	TCRBV06-05	TCRBJ02-06	65	0.0181228	0
CASSAGDQETQYF	TCRBV04-01	TCRBJ02-05	65	0.0181228	0
CASSVTPSPYEQYF	TCRBV09-01	TCRBJ02-07	65	0.0181228	0
CASSLEDSTEAFF	TCRBV11-01	TCRBJ01-01	65	0.0181228	0
CASRRDYDPSYEQYF	TCRBV27-01	TCRBJ02-07	65	0.0181228	0
CASRITNTNDYYEQYF	TCRBV28-01	TCRBJ02-07	65	0.0181228	0
CASSTGTRNTDTQYF	TCRBV07-09	TCRBJ02-03	65	0.0181228	0
CASSLGPGGAAFF	TCRBV11-02	TCRBJ01-01	65	0.0181228	0
CASSQGLVRTDTQYF	TCRBV04-01	TCRBJ02-03	65	0.0181228	0
CASSSVGQGDGYTF	TCRBV07-03	TCRBJ01-02	65	0.0181228	0
CASSPPGETQYF	TCRBV09-01	TCRBJ02-05	65	0.0181228	0
CASRGV*SFPNTGELFF	TCRBV02-01	TCRBJ02-02	65	0.0181228	0
CASIFTGEGNTEAFF	TCRBV06-05	TCRBJ01-01	65	0.0181228	0
CASNSVHANYGYTF	TCRBV19-01	TCRBJ01-02	64	0.017844	0
CASRVGSTYEQYF	TCRBV05-01	TCRBJ02-07	64	0.017844	0
CASSQPQASLNTGELFF	TCRBV23-01	TCRBJ02-02	64	0.017844	0
CASSSQRWEQFF	TCRBV07-09	TCRBJ02-01	64	0.017844	0
CASSPQGTNTEAFF	TCRBV07-03	TCRBJ01-01	64	0.017844	0
CASSLPRTSGSTGELFF	TCRBV05-01	TCRBJ02-02	64	0.017844	0
CASSEMGGGKEQYF	TCRBV25-01	TCRBJ02-07	64	0.017844	0
CASSSWAPGSTGELFF	TCRBV05-04	TCRBJ02-02	64	0.017844	0
CASSPQRTSSLVASGLYNEQFF	TCRBV18-01	TCRBJ02-01	64	0.017844	0
CTSRQ*GLCTNRANVLTF	TCRBV01-01	TCRBJ02-06	64	0.017844	0
CASSLTGQTNSPLHF	TCRBV07-02	TCRBJ01-06	64	0.017844	0
CSVDRGREAFF	TCRBV29-01	TCRBJ01-01	64	0.017844	0
CASSYTGGRKNTEAFF	TCRBV09-01	TCRBJ01-01	64	0.017844	0
CSVETQGLYEQYF	TCRBV29-01	TCRBJ02-07	64	0.017844	0
CASSFQGGSNSPLHF	TCRBV05-04	TCRBJ01-06	64	0.017844	0
CASSIVPVNQPQHF	TCRBV28-01	TCRBJ01-05	63	0.0175652	0
CASTPGTSEYTDTQYF	TCRBV02-01	TCRBJ02-03	63	0.0175652	0
CASSPLGTEAFF	TCRBV11-02	TCRBJ01-01	63	0.0175652	0
CASSPGLAGTETQYF	TCRBV28-01	TCRBJ02-05	63	0.0175652	0
CSVEDGTSVNYGYTF	TCRBV29-01	TCRBJ01-02	63	0.0175652	0
CASSLQPPSSYEQYF	TCRBV28-01	TCRBJ02-07	63	0.0175652	0
CASSPQPDGYEQYF	TCRBV05-01	TCRBJ02-07	63	0.0175652	0
CASPLGGGGLQYF	TCRBV05-01	TCRBJ02-04	63	0.0175652	0
CASSSPDD*RDLNEQFF	TCRBV07-03	TCRBJ02-01	63	0.0175652	0
CASS*PVWVNYGYTF	TCRBV07-09	TCRBJ01-02	63	0.0175652	0
CASSLWGGGPNEQFF	TCRBV13-01	TCRBJ02-01	63	0.0175652	0
CASSYEASDGYTF	TCRBV06-05	TCRBJ01-02	63	0.0175652	0
CASSTNGNSPLHF	TCRBV09-01	TCRBJ01-06	63	0.0175652	0
CASSSGQGSEQYF	TCRBV28-01	TCRBJ02-07	62	0.0172864	0
CASSPLPPLSYNEQFF	TCRBV18-01	TCRBJ02-01	62	0.0172864	0
CASSLDRPETQYF	TCRBV05-01	TCRBJ02-05	62	0.0172864	0
CASSPTTGLPETQYF	TCRBV18-01	TCRBJ02-05	62	0.0172864	0
CASSSSTGESTGELFF	TCRBV05-01	TCRBJ02-02	62	0.0172864	0
CASSFSSGSTDTQYF	TCRBV11-02	TCRBJ02-03	62	0.0172864	0
CASSLEGRGPDTQYF	TCRBV05-01	TCRBJ02-03	62	0.0172864	0
CASSWGPTYNEQFF	TCRBV28-01	TCRBJ02-01	62	0.0172864	0
CASRKLAGGLAGANVLTF	TCRBV27-01	TCRBJ02-06	62	0.0172864	0
CASRTDSRGFGELFF	TCRBV06-04	TCRBJ02-02	62	0.0172864	0
CASTREGEQFF	TCRBV19-01	TCRBJ02-01	62	0.0172864	0
CPCTSGR*QSRANVLTF	TCRBVA-or09_02	TCRBJ02-06	62	0.0172864	0
CASSAPWGSYNEQFF	TCRBV28-01	TCRBJ02-01	62	0.0172864	0
CASSRSGSTTGELFF	TCRBV04-01	TCRBJ02-02	62	0.0172864	0
CASSQVGTYEQYF	TCRBV04-01	TCRBJ02-07	62	0.0172864	0
CASSSSGNEQFF	TCRBV11-01	TCRBJ02-01	62	0.0172864	0
CAMSGAGTDTQYF	TCRBV10-03	TCRBJ02-03	62	0.0172864	0
CASSAQTGFPEAFF	TCRBV09-01	TCRBJ01-01	62	0.0172864	0
CASSYTDRDMNGYTF	TCRBV06-05	TCRBJ01-02	62	0.0172864	0
CASTRRVVGDTEAFF	TCRBV07-09	TCRBJ01-01	62	0.0172864	0
CASLVGADYNEQFF	TCRBV06-01	TCRBJ02-01	62	0.0172864	0
CSVRGSYEQYF	TCRBV29-01	TCRBJ02-07	61	0.0170076	0
CASSQGMRSTGELFF	TCRBV04-01	TCRBJ02-02	61	0.0170076	0
CASSPGTLGQFF	TCRBV02-01	TCRBJ02-01	61	0.0170076	0
CATSRDKGNAYEQYF	TCRBV15-01	TCRBJ02-07	61	0.0170076	0
CASSFTGAAYGYTF	TCRBV05-01	TCRBJ01-02	61	0.0170076	0
CASSLDIATVLDEQYF	TCRBV21-01	TCRBJ02-07	61	0.0170076	0
CASSPNGIFTDTQYF	TCRBV18-01	TCRBJ02-03	61	0.0170076	0
CASSLVGGNSYEQYF	TCRBV05-01	TCRBJ02-07	61	0.0170076	0
CASSLRPALGTNTGELFF	TCRBV18-01	TCRBJ02-02	61	0.0170076	0
CASSGGSYNEQFF	TCRBV04-01	TCRBJ02-01	61	0.0170076	0
CASRRGAGELFF	TCRBV06-01	TCRBJ02-02	61	0.0170076	0
CASSVTWTSPTGELFF	TCRBV09-01	TCRBJ02-02	61	0.0170076	0
CASNPSGVYTGELFF	TCRBV02-01	TCRBJ02-02	61	0.0170076	0
CASSQTGPREQYF	TCRBV18-01	TCRBJ02-07	60	0.0167287	0
CASSDPLAGASGTQYF	TCRBV10-01	TCRBJ02-05	60	0.0167287	0
CASSLGGTDEQYF	TCRBV11-02	TCRBJ02-07	60	0.0167287	0
CASTLIRTPQETQYF	TCRBV06-06	TCRBJ02-05	60	0.0167287	0
CASSFNQGPGELFF	TCRBV05-01	TCRBJ02-02	60	0.0167287	0
CASSFGQDSPLHF	TCRBV05-01	TCRBJ01-06	60	0.0167287	0
CASSLDREGDTQYF	TCRBV05-01	TCRBJ02-03	60	0.0167287	0
CASSPDRGLGQPQHF	TCRBV04-01	TCRBJ01-05	60	0.0167287	0
CTSSQDPP*QGASGQFF	TCRBV01-01	TCRBJ02-01	60	0.0167287	0
CASSPQGGGAGNTEAFF	TCRBV09-01	TCRBJ01-01	60	0.0167287	0
CAWSPMGVTGGNTIYF	TCRBV30-01	TCRBJ01-03	60	0.0167287	0
CASSLIGRIAYEQYF	TCRBV07-03	TCRBJ02-07	60	0.0167287	0
CASSLTDTGELFF	TCRBV27-01	TCRBJ02-02	60	0.0167287	0
CASSLRVAYNEQFF	TCRBV27-01	TCRBJ02-01	60	0.0167287	0
CASRVRTNTEAFF	TCRBV05-01	TCRBJ01-01	59	0.0164499	0
CASSSGADTQYF	TCRBV05-01	TCRBJ02-03	59	0.0164499	0
CASSL*AGAYEQYF	TCRBV05-06	TCRBJ02-07	59	0.0164499	0
CASSKEQTGGMDEQFF	TCRBV05-06	TCRBJ02-01	59	0.0164499	0
CASSLGEGGGTEAFF	TCRBV13-01	TCRBJ01-01	59	0.0164499	0
CASSIDR*L*DTQYF	TCRBV19-01	TCRBJ02-03	59	0.0164499	0
CASKGGRNMNTEAFF	TCRBV19-01	TCRBJ01-01	59	0.0164499	0
CASSPLRGNYGYTF	TCRBV09-01	TCRBJ01-02	59	0.0164499	0
CASSL*NRQGEKLFF	TCRBV28-01	TCRBJ01-04	59	0.0164499	0
*RVREKLFF	TCRBV29-01	TCRBJ01-04	59	0.0164499	0
CASSQDRRLAGESTGELFF	TCRBV04-01	TCRBJ02-02	59	0.0164499	0
YASSITNFDGKIYGYTF	TCRBV26-01	TCRBJ01-02	59	0.0164499	0
CAWRRIVTGGLGNTIYF	TCRBV30-01	TCRBJ01-03	59	0.0164499	0
CASSLEGGFSTDTQYF	TCRBV05-04	TCRBJ02-03	59	0.0164499	0
CASSPSPGGEETQYF	TCRBV27-01	TCRBJ02-05	59	0.0164499	0
CASSQEPGGEQYF	TCRBV04-01	TCRBJ02-07	59	0.0164499	0
CATGASESDTQYF	TCRBV06-06	TCRBJ02-03	58	0.0161711	0
CASSDRTGGFEQFF	TCRBV06-04	TCRBJ02-01	58	0.0161711	0
CASSLSQGREQYF	TCRBV11-03	TCRBJ02-07	58	0.0161711	0
CSVEFDGRKTEAFF	TCRBV29-01	TCRBJ01-01	58	0.0161711	0
CSVVGGHSYEQYF	TCRBV29-01	TCRBJ02-07	58	0.0161711	0
CASSYRALNTEAFF	TCRBV19-01	TCRBJ01-01	58	0.0161711	0
CASSPGRELVGEQYF	TCRBV18-01	TCRBJ02-07	58	0.0161711	0
CASSLVWGGAPEAFF	TCRBV07-02	TCRBJ01-01	58	0.0161711	0
CASSLVGGETQYF	TCRBV05-06	TCRBJ02-05	58	0.0161711	0
CASRGGGAFTDTQYF	TCRBV02-01	TCRBJ02-03	58	0.0161711	0
CASSGQGETQYF	TCRBV06-05	TCRBJ02-05	58	0.0161711	0
CASSTGWTDQSGRPSYEQYF	TCRBV28-01	TCRBJ02-07	58	0.0161711	0
CSAPGGGYGYTF	TCRBV29-01	TCRBJ01-02	58	0.0161711	0
CASSFGGTYEQYF	TCRBV27-01	TCRBJ02-07	58	0.0161711	0
CASSLAYAGPTVF	TCRBV05-06	TCRBJ02-01	58	0.0161711	0
CASSLAETYEQYF	TCRBV07-02	TCRBJ02-07	58	0.0161711	0
CASSDWGNTEAFF	TCRBV25-01	TCRBJ01-01	58	0.0161711	0
CASSPGGGPQPQHF	TCRBV18-01	TCRBJ01-05	58	0.0161711	0
CASREQGTGTDTQYF	TCRBV06-06	TCRBJ02-03	58	0.0161711	0
CASSLETGDYEQYF	TCRBV05-04	TCRBJ02-07	58	0.0161711	0
CASSLFRTSSTTDTQYF	TCRBV27-01	TCRBJ02-03	58	0.0161711	0
CASRLGGPGNTEAFF	TCRBV07-03	TCRBJ01-01	58	0.0161711	0
CASSSVAGVDYNEQFF	TCRBV07-03	TCRBJ02-01	58	0.0161711	0
CASSLTGGVSSYNEQFF	TCRBV14-01	TCRBJ02-01	58	0.0161711	0
CSVGTGGNYGYTF	TCRBV29-01	TCRBJ01-02	57	0.0158923	0
CASSLVRDRGQETQYF	TCRBV11-02	TCRBJ02-05	57	0.0158923	0
CASTRDRASPLHF	TCRBV06-05	TCRBJ01-06	57	0.0158923	0
CASKLSSGGLDTGELFF	TCRBV09-01	TCRBJ02-02	57	0.0158923	0
CASSLGWGVDTQYF	TCRBV07-09	TCRBJ02-04	57	0.0158923	0
CAIETAGLGYTF	TCRBV28-01	TCRBJ01-02	57	0.0158923	0
CASSPGQGENEAFF	TCRBV05-04	TCRBJ01-01	57	0.0158923	0
CASSPTDREVGNEQFF	TCRBV07-09	TCRBJ02-01	57	0.0158923	0
CASSRGQGDPSSYNEQFF	TCRBV04-02	TCRBJ02-01	57	0.0158923	0
CASSRGLAGVRSYNEQFF	TCRBV07-09	TCRBJ02-01	57	0.0158923	0
CASSRSN*RAFTDTQYF	TCRBV21-01	TCRBJ02-03	57	0.0158923	0
CASSLDRAGGGTEQYF	TCRBV11-02	TCRBJ02-07	57	0.0158923	0
CASSDRVGEKLFF	TCRBV07-03	TCRBJ01-04	57	0.0158923	0
CASSRTGAVYEQYF	TCRBV09-01	TCRBJ02-07	56	0.0156135	0
CAGSYGGNTGELFF	TCRBV02-01	TCRBJ02-02	56	0.0156135	0
CASALRKATNEKLFF	TCRBV13-01	TCRBJ01-04	56	0.0156135	0
CASSPNAGTEQYF	TCRBV19-01	TCRBJ02-07	56	0.0156135	0
CASSPFSWGVGGYTF	TCRBV11-02	TCRBJ01-02	56	0.0156135	0
CASRWTVGAYEQYF	TCRBV28-01	TCRBJ02-07	56	0.0156135	0
CASSLGTIYGYTF	TCRBV28-01	TCRBJ01-02	56	0.0156135	0
CASTLGQPPETQYF	TCRBV05-04	TCRBJ02-05	56	0.0156135	0
CASSITPGSYEQYF	TCRBV19-01	TCRBJ02-07	56	0.0156135	0
CASSHRASGVYEQYF	TCRBV04-01	TCRBJ02-07	56	0.0156135	0
CASLAAAGTGELFF	TCRBV06-01	TCRBJ02-02	56	0.0156135	0
CASGLGTEYGYTF	TCRBV12-05	TCRBJ01-02	56	0.0156135	0
CASSQDWGRLHEPQHF	TCRBV04-01	TCRBJ01-05	55	0.0153347	0
CASSVRGGGTDTQYF	TCRBV06-04	TCRBJ02-03	55	0.0153347	0
CASSLAKFGNTEAFF	TCRBV07-08	TCRBJ01-01	55	0.0153347	0
CSRSQQGKPCEAFF	TCRBV29-01	TCRBJ01-01	55	0.0153347	0
CSGARSLNTEAFF	TCRBV29-01	TCRBJ01-01	55	0.0153347	0
CSVVRSNTQYF	TCRBV29-01	TCRBJ02-03	55	0.0153347	0
CASSLFSRASYEQYF	TCRBV28-01	TCRBJ02-07	55	0.0153347	0
CASGWGAGSNEQFF	TCRBV12-05	TCRBJ02-01	55	0.0153347	0
CASIGEGLNSPLHF	TCRBV23-01	TCRBJ01-06	55	0.0153347	0
CASSWPVPNNEQFF	TCRBV06-06	TCRBJ02-01	55	0.0153347	0
CASSLASYEQYF	TCRBV07-09	TCRBJ02-07	55	0.0153347	0
CASSIRSLNTEAFF	TCRBV19-01	TCRBJ01-01	55	0.0153347	0
CASSIGDEQFF	TCRBV19-01	TCRBJ02-01	55	0.0153347	0
CASSLVIGDSGELFF	TCRBV05-01	TCRBJ02-02	55	0.0153347	0
CASSWDSNEKLFF	TCRBV05-01	TCRBJ01-04	54	0.0150559	0
CASSQSKGAYEQYF	TCRBV23-01	TCRBJ02-07	54	0.0150559	0
CASRQAGLQETQYF	TCRBV02-01	TCRBJ02-05	54	0.0150559	0
CASSLYGTQYF	TCRBV27-01	TCRBJ02-03	54	0.0150559	0
CASSLNRRNTEAFF	TCRBV11-01	TCRBJ01-01	54	0.0150559	0
CASSSTGGATYEQYF	TCRBV05-04	TCRBJ02-07	54	0.0150559	0
CASSLRWDTEAFF	TCRBV09-01	TCRBJ01-01	54	0.0150559	0
CATEHWDRDTYGYTF	TCRBV18-01	TCRBJ01-02	54	0.0150559	0
CASSGASGSDCEQYF	TCRBV28-01	TCRBJ02-07	54	0.0150559	0
CASSTGQVHEQYF	TCRBV05-01	TCRBJ02-07	54	0.0150559	0
CASSQDLVAVYEQYF	TCRBV14-01	TCRBJ02-07	54	0.0150559	0
CASSLSPSGGWGTGELFF	TCRBV05-01	TCRBJ02-02	54	0.0150559	0
CASSLGTGVAKNIQYF	TCRBV11-02	TCRBJ02-04	54	0.0150559	0
CATSGTNNEQFF	TCRBV07-08	TCRBJ02-01	54	0.0150559	0
CASSPGLSYEQYF	TCRBV05-01	TCRBJ02-07	53	0.0147771	0
CATSTPRSTDTQYF	TCRBV15-01	TCRBJ02-03	53	0.0147771	0
CASSQETQYF	TCRBV27-01	TCRBJ02-05	53	0.0147771	0
CASSELYGSYEQYF	TCRBV25-01	TCRBJ02-07	53	0.0147771	0
CASSPRTGGSGEQYF	TCRBV09-01	TCRBJ02-07	53	0.0147771	0
CASSRDRGYNEQFF	TCRBV11-02	TCRBJ02-01	53	0.0147771	0
CASRQGWRETQYF	TCRBV27-01	TCRBJ02-05	53	0.0147771	0
CATAIRARHEQYF	TCRBV28-01	TCRBJ02-07	53	0.0147771	0
CASSKDREIGELFF	TCRBV11-03	TCRBJ02-02	52	0.0144982	0
CASRSGLENNEQFF	TCRBV19-01	TCRBJ02-01	52	0.0144982	0
CASSQKGDTQYF	TCRBV06-01	TCRBJ02-03	52	0.0144982	0
CASSSGTGVFDTEAFF	TCRBV05-01	TCRBJ01-01	52	0.0144982	0
CASSREVTEAFF	TCRBV18-01	TCRBJ01-01	52	0.0144982	0
CASSLQPTGTDTQYF	TCRBV07-02	TCRBJ02-03	52	0.0144982	0
CASSSSYEQYF	TCRBV05-04	TCRBJ02-07	52	0.0144982	0
CASSRGPFEETQYF	TCRBV04-01	TCRBJ02-05	52	0.0144982	0
CASSFYPGATEAFF	TCRBV27-01	TCRBJ01-01	52	0.0144982	0
CASSSLAGGLTDTQYF	TCRBV06-05	TCRBJ02-03	52	0.0144982	0
CASSPSLMGETQYF	TCRBV18-01	TCRBJ02-05	52	0.0144982	0
CASSMGVLTGATDTQYF	TCRBV19-01	TCRBJ02-03	52	0.0144982	0
CSARASEAQYF	TCRBV20-01	TCRBJ02-05	52	0.0144982	0
CASSELAGSYNEQFF	TCRBV06-01	TCRBJ02-01	52	0.0144982	0
CASRSWYQETQYF	TCRBV06-05	TCRBJ02-05	52	0.0144982	0
CASSVDSPGYGYTF	TCRBV05-01	TCRBJ01-02	52	0.0144982	0
CASSLRTGRVTEELFF	TCRBV07-08	TCRBJ02-02	51	0.0142194	0
CASSRPGTSGGAPGELFF	TCRBV05-01	TCRBJ02-02	51	0.0142194	0
CASRPDLAGELFF	TCRBV05-04	TCRBJ02-02	51	0.0142194	0
CASSSQGAGGANVLTF	TCRBV05-06	TCRBJ02-06	51	0.0142194	0
CASSSGLAGLNEQFF	TCRBV07-08	TCRBJ02-01	51	0.0142194	0
CSVYREGYEQYF	TCRBV29-01	TCRBJ02-07	51	0.0142194	0
CASSVTVIGEAFF	TCRBV07-06	TCRBJ01-01	51	0.0142194	0
CASSSSQGQETQYF	TCRBV28-01	TCRBJ02-05	51	0.0142194	0
CASSASPDLGEQYF	TCRBV09-01	TCRBJ02-07	51	0.0142194	0
CASSYGDYEQYF	TCRBV28-01	TCRBJ02-07	51	0.0142194	0
CASNLGPGELFF	TCRBV02-01	TCRBJ02-02	51	0.0142194	0
CASKKEREYTSRANVLTF	TCRBV05-02	TCRBJ02-06	51	0.0142194	0
CASSLTSGHEDSGYTF	TCRBV14-01	TCRBJ01-02	51	0.0142194	0
CASSERGNQETQYF	TCRBV06-01	TCRBJ02-05	51	0.0142194	0
CATSREGGGNQPQHF	TCRBV15-01	TCRBJ01-05	50	0.0139406	0
CASSPRDQETQYF	TCRBV05-01	TCRBJ02-05	50	0.0139406	0
CAWSSGGGLGEQFF	TCRBV30-01	TCRBJ02-01	50	0.0139406	0
CASSVEGQDRYTF	TCRBV09-01	TCRBJ01-02	50	0.0139406	0
CASSRGGVGGYTF	TCRBV07-02	TCRBJ01-02	50	0.0139406	0
CASSFTLATTARNTIYF	TCRBV21-01	TCRBJ01-03	50	0.0139406	0
CASRSAGVRADTQYF	TCRBV05-01	TCRBJ02-03	50	0.0139406	0
CASSLDQTQYF	TCRBV07-06	TCRBJ02-05	50	0.0139406	0
CASSFPVVPEAFF	TCRBV07-09	TCRBJ01-01	50	0.0139406	0
CATSRVKRPVGNQPQHF	TCRBV15-01	TCRBJ01-05	50	0.0139406	0
CASSSSGIRYNEQFF	TCRBV07-09	TCRBJ02-01	50	0.0139406	0
CASSLGPFSTDTQYF	TCRBV05-05	TCRBJ02-03	50	0.0139406	0
CASSLQGAIEQFF	TCRBV11-03	TCRBJ02-01	50	0.0139406	0
CASSRLGQGAETQYF	TCRBV05-01	TCRBJ02-05	50	0.0139406	0
CASRPDRLNEKLFF	TCRBV19-01	TCRBJ01-04	50	0.0139406	0
CASSWGRDTQYF	TCRBV07-08	TCRBJ02-03	50	0.0139406	0
CASSRLASGGASNEQYF	TCRBV18-01	TCRBJ02-07	50	0.0139406	0
CSARNEKLFF	TCRBV20-01	TCRBJ01-04	49	0.0136618	0
CASSQGLGRYGYTF	TCRBV04-01	TCRBJ01-02	49	0.0136618	0
CASSPGTSSYNSPLHF	TCRBV18-01	TCRBJ01-06	49	0.0136618	0
CASSRGNNNEQFF	TCRBV27-01	TCRBJ02-01	49	0.0136618	0
CASSPLPGGPTEAFF	TCRBV25-01	TCRBJ01-01	49	0.0136618	0
CASSSPKGISTDTQYF	TCRBV11-02	TCRBJ02-03	49	0.0136618	0
CASSFEGAEQFF	TCRBV05-01	TCRBJ02-01	49	0.0136618	0
CASSLGRNQETQYF	TCRBV05-01	TCRBJ02-05	49	0.0136618	0
CASSVGTGINQPQHF	TCRBV09-01	TCRBJ01-05	49	0.0136618	0
CASRLYTGTGPTEAFF	TCRBV02-01	TCRBJ01-01	49	0.0136618	0
CSVEDRHVHGYTF	TCRBV29-01	TCRBJ01-02	49	0.0136618	0
CASRGEGYTF	TCRBV02-01	TCRBJ01-02	49	0.0136618	0
CSTQGIGDTEAFF	TCRBV29-01	TCRBJ01-01	49	0.0136618	0
CASSFTFGGDRSTNYGYTF	TCRBV07-08	TCRBJ01-02	49	0.0136618	0
CASSVRMHI*KTYGYTF	TCRBV18-01	TCRBJ01-02	49	0.0136618	0
CASSLGRGGLDTQYF	TCRBV05-01	TCRBJ02-03	49	0.0136618	0
CASRLGQGGTEAFF	TCRBV28-01	TCRBJ01-01	49	0.0136618	0
CASILEGALNTEAFF	TCRBV02-01	TCRBJ01-01	49	0.0136618	0
CAWSPGQGSYEQYF	TCRBV30-01	TCRBJ02-07	48	0.013383	0
CASSLRTYEQFF	TCRBV07-09	TCRBJ02-01	48	0.013383	0
CATSRSGGRAYEQYF	TCRBV15-01	TCRBJ02-07	48	0.013383	0
CAWSKGRRTGHEQYF	TCRBV30-01	TCRBJ02-07	48	0.013383	0
CARRLRCTEAFF	TCRBV05-03	TCRBJ01-01	48	0.013383	0
CASSSSKKGTDTQYF	TCRBV28-01	TCRBJ02-03	48	0.013383	0
CASILPGKTYGYTF	TCRBV05-04	TCRBJ01-02	48	0.013383	0
CASRKAGTSTDTQYF	TCRBV09-01	TCRBJ02-03	48	0.013383	0
CASSLARGEGAKNIQYF	TCRBV07-02	TCRBJ02-04	48	0.013383	0
CSAEDRGSYEQYF	TCRBV29-01	TCRBJ02-07	48	0.013383	0
CASSGGHDTEAFF	TCRBV09-01	TCRBJ01-01	48	0.013383	0
CASSGRDSNYNEQFF	TCRBV11-02	TCRBJ02-01	48	0.013383	0
CASSLLAADTQYF	TCRBV07-09	TCRBJ02-03	48	0.013383	0
CASSPSRGDIYGYTF	TCRBV18-01	TCRBJ01-02	48	0.013383	0
CASSLSGSSTDTQYF	TCRBV05-06	TCRBJ02-03	47	0.0131042	0
CASSLQGLAGVVYNEQFF	TCRBV07-08	TCRBJ02-01	47	0.0131042	0
CAASGTGNTGELFF	TCRBV10-02	TCRBJ02-02	47	0.0131042	0
CASRGAGNIQYF	TCRBV28-01	TCRBJ02-04	47	0.0131042	0
CASSYSAGGSYNEQFF	TCRBV06-05	TCRBJ02-01	47	0.0131042	0
CASRGNSRTDTQYF	TCRBV06-06	TCRBJ02-03	47	0.0131042	0
CATSRDLGNSYEQYF	TCRBV15-01	TCRBJ02-07	47	0.0131042	0
CASTPGQNTGELFF	TCRBV19-01	TCRBJ02-02	47	0.0131042	0
CASKASGTICRLEQYF	TCRBV23-01	TCRBJ02-07	47	0.0131042	0
CASSHRGPYNEQFF	TCRBV19-01	TCRBJ02-01	47	0.0131042	0
CASTRPNMSLAEPYEQYF	TCRBV25-01	TCRBJ02-07	47	0.0131042	0
CGILIKITQSRANVLTF	TCRBV08-02	TCRBJ02-06	47	0.0131042	0
CASSESLRGRGVSGGNTIYF	TCRBV09-01	TCRBJ01-03	47	0.0131042	0
CASSLTSTGELFF	TCRBV04-02	TCRBJ02-02	47	0.0131042	0
CASSPLAGAYNEQFF	TCRBV19-01	TCRBJ02-01	47	0.0131042	0
CASSESKDP*LASDEQFF	TCRBV25-01	TCRBJ02-01	46	0.0128254	0
CASSLVVGETQYF	TCRBV28-01	TCRBJ02-05	46	0.0128254	0
CASSLGDYEQYF	TCRBV04-01	TCRBJ02-07	46	0.0128254	0
CASSLGTSEDEQFF	TCRBV07-06	TCRBJ02-01	46	0.0128254	0
CASSLGGITDTQYF	TCRBV11-03	TCRBJ02-03	46	0.0128254	0
CASGARTGASYGYTF	TCRBV12-05	TCRBJ01-02	46	0.0128254	0
CASSLGTGSGGYNEQFF	TCRBV05-01	TCRBJ02-01	46	0.0128254	0
CACARGTGELFF	TCRBV05-04	TCRBJ02-02	46	0.0128254	0
CASSVKVGPSEQYF	TCRBV09-01	TCRBJ02-07	46	0.0128254	0
CASSLTQGGEQFF	TCRBV05-01	TCRBJ02-01	46	0.0128254	0
CASSLKYRGTNTEAFF	TCRBV28-01	TCRBJ01-01	46	0.0128254	0
CASSYSGTGIDTQYF	TCRBV06-05	TCRBJ02-03	46	0.0128254	0
CASSWKPGQGRSPLHF	TCRBV05-06	TCRBJ01-06	46	0.0128254	0
CASSVAPGTLETQYF	TCRBV09-01	TCRBJ02-05	46	0.0128254	0
CASSPLGTGRVGTDTQYF	TCRBV18-01	TCRBJ02-03	46	0.0128254	0
CASSVVTRSRKIYGYTF	TCRBV10-01	TCRBJ01-02	46	0.0128254	0
CASSLWGREARETQYF	TCRBV07-02	TCRBJ02-05	46	0.0128254	0
CASSPGTPGSYGYTF	TCRBV05-04	TCRBJ01-02	46	0.0128254	0
CASSIQPTTNEKLFF	TCRBV19-01	TCRBJ01-04	46	0.0128254	0
CASSPRAGSSYNEQFF	TCRBV07-09	TCRBJ02-01	46	0.0128254	0
CANSL*AGAYEQYF	TCRBV05-06	TCRBJ02-07	46	0.0128254	0
CASSLHRDREETQYF	TCRBV07-09	TCRBJ02-05	45	0.0125466	0
CASSFSGAAYEQYF	TCRBV27-01	TCRBJ02-07	45	0.0125466	0
CASSLGRTSGSQETQYF	TCRBV07-09	TCRBJ02-05	45	0.0125466	0
CASSLLLAGGEQYF	TCRBV27-01	TCRBJ02-07	45	0.0125466	0
CASSVSLFTYEQYF	TCRBV09-01	TCRBJ02-07	45	0.0125466	0
CASSRNLGTGLSGANVLTF	TCRBV28-01	TCRBJ02-06	45	0.0125466	0
CASSLEGGLAGVFNEQFF	TCRBV11-02	TCRBJ02-01	45	0.0125466	0
CAWSTGQGLNQPQHF	TCRBV30-01	TCRBJ01-05	45	0.0125466	0
CASSVDPGTNYGYTF	TCRBV09-01	TCRBJ01-02	45	0.0125466	0
CASSLTGYVDQPQHF	TCRBV06-05	TCRBJ01-05	45	0.0125466	0
CASSLGLASTDTQYF	TCRBV27-01	TCRBJ02-03	45	0.0125466	0
CSVSPGQGGDEQYF	TCRBV29-01	TCRBJ02-07	45	0.0125466	0
CASSLDIGVITGANVLTF	TCRBV19-01	TCRBJ02-06	44	0.0122677	0
CSVERD*RDFPLGEQYF	TCRBV29-01	TCRBJ02-07	44	0.0122677	0
CASSSSGTLYGYTF	TCRBV19-01	TCRBJ01-02	44	0.0122677	0
CASSPRGDYYNEQFF	TCRBV05-01	TCRBJ02-01	44	0.0122677	0
CASRSGATHTDTQYF	TCRBV06-01	TCRBJ02-03	44	0.0122677	0
CASVMGGTDCFSGNTIYF	TCRBV07-04	TCRBJ01-03	44	0.0122677	0
CASSPTGTRYEQYF	TCRBV18-01	TCRBJ02-07	44	0.0122677	0
CTSSRQGPMNTEAFF	TCRBV27-01	TCRBJ01-01	44	0.0122677	0
CASSPAGGRAKGEQFF	TCRBV05-05	TCRBJ02-01	44	0.0122677	0
CASSLGTARREKLFF	TCRBV07-08	TCRBJ01-04	44	0.0122677	0
CASSVNGQAVFYGYTF	TCRBV19-01	TCRBJ01-02	43	0.0119889	0
CASSPGTPSFYEQYF	TCRBV09-01	TCRBJ02-07	43	0.0119889	0
CSVDDRFANEQFF	TCRBV29-01	TCRBJ02-01	43	0.0119889	0
CASSLKPGRSTDTQYF	TCRBV05-04	TCRBJ02-03	43	0.0119889	0
CASSYPTGGGNEKLFF	TCRBV25-01	TCRBJ01-04	43	0.0119889	0
CASSADRSETQYF	TCRBV02-01	TCRBJ02-05	43	0.0119889	0
CASSISGGIQETQYF	TCRBV05-04	TCRBJ02-05	43	0.0119889	0
CASSLQLGGQETQYF	TCRBV13-01	TCRBJ02-05	43	0.0119889	0
CATSTGLAGYEQYF	TCRBV15-01	TCRBJ02-07	43	0.0119889	0
CASSYAFRGIQYF	TCRBV06-05	TCRBJ02-04	43	0.0119889	0
CASSPYVSGGEQYF	TCRBV09-01	TCRBJ02-07	43	0.0119889	0
CASSSRQRSPETQYF	TCRBV05-04	TCRBJ02-05	43	0.0119889	0
CASSSPGQGARKTQYF	TCRBV05-04	TCRBJ02-05	43	0.0119889	0
CAIRIGAGAVNTGELFF	TCRBV10-03	TCRBJ02-02	42	0.0117101	0
CASSLLKQNPNEKLFF	TCRBV07-09	TCRBJ01-04	42	0.0117101	0
CAWSAVAGTNEQFF	TCRBV30-01	TCRBJ02-01	42	0.0117101	0
CASSGTSGGARDTQYF	TCRBV06-01	TCRBJ02-03	42	0.0117101	0
CASSVTGTDTQYF	TCRBV07-09	TCRBJ02-03	42	0.0117101	0
CASSQDGSDYQPQHF	TCRBV04-01	TCRBJ01-05	42	0.0117101	0
CAWRMTGGKDEQYF	TCRBV30-01	TCRBJ02-07	42	0.0117101	0
CASSPQPLFGDIQYF	TCRBV07-06	TCRBJ02-04	42	0.0117101	0
CASSLGGRTDTQYF	TCRBV07-03	TCRBJ02-03	42	0.0117101	0
CASSPRTVSSYNEQFF	TCRBV05-01	TCRBJ02-01	42	0.0117101	0
CASGGD*PRTDTQYF	TCRBV21-01	TCRBJ02-03	42	0.0117101	0
CSVDFSASGGYEQYF	TCRBV29-01	TCRBJ02-07	42	0.0117101	0
CASSSGTGNGHNEQFF	TCRBV28-01	TCRBJ02-01	42	0.0117101	0
CASSFTSSYEQYF	TCRBV27-01	TCRBJ02-07	42	0.0117101	0
CASSPLGVAYGYTF	TCRBV11-02	TCRBJ01-02	42	0.0117101	0
CASSLAVVLPDTQYF	TCRBV05-01	TCRBJ02-03	42	0.0117101	0
CASSLVRPSTDTQYF	TCRBV07-09	TCRBJ02-03	42	0.0117101	0
CASFQAGGEAFF	TCRBV04-01	TCRBJ01-01	42	0.0117101	0
CASSGWGLQETQYF	TCRBV19-01	TCRBJ02-05	42	0.0117101	0
CASSSNLADTQYF	TCRBV11-02	TCRBJ02-03	41	0.0114313	0
CASRRLAGVYNEQFF	TCRBV02-01	TCRBJ02-01	41	0.0114313	0
CASRALETQYF	TCRBV02-01	TCRBJ02-05	41	0.0114313	0
CASSTGSRTDTQYF	TCRBV05-01	TCRBJ02-03	41	0.0114313	0
CASSLTSGIEETQYF	TCRBV11-03	TCRBJ02-05	41	0.0114313	0
CASSDLGETQYF	TCRBV09-01	TCRBJ02-05	41	0.0114313	0
CASSSSGADTQYF	TCRBV07-03	TCRBJ02-03	41	0.0114313	0
CASRGNWQFPDTQYF	TCRBV06-01	TCRBJ02-03	41	0.0114313	0
CASFPGGLAVLNEQFF	TCRBV02-01	TCRBJ02-01	41	0.0114313	0
CASRPGQGLDNEQFF	TCRBV05-01	TCRBJ02-01	41	0.0114313	0
CASSLSGASYNEQFF	TCRBV07-02	TCRBJ02-01	41	0.0114313	0
CASSLGRTDTQYF	TCRBV11-03	TCRBJ02-03	41	0.0114313	0
CASSLSPGGDEYNEQFF	TCRBV27-01	TCRBJ02-01	41	0.0114313	0
CASSQEPVLSEQFF	TCRBV04-01	TCRBJ02-01	41	0.0114313	0
CASRSSVFSTDTQYF	TCRBV28-01	TCRBJ02-03	41	0.0114313	0
CASNAISGANVLTF	TCRBV06-05	TCRBJ02-06	41	0.0114313	0
CASSIAGGSYNEQFF	TCRBV06-01	TCRBJ02-01	41	0.0114313	0
CASSSMGETQYF	TCRBV07-09	TCRBJ02-05	40	0.0111525	0
CASKLAGDNEQFF	TCRBV06-01	TCRBJ02-01	40	0.0111525	0
CASSLSGVNSPLHF	TCRBV07-09	TCRBJ01-06	40	0.0111525	0
CAISESTGSDTQYF	TCRBV10-03	TCRBJ02-03	40	0.0111525	0
CASGVSFAGELFF	TCRBV02-01	TCRBJ02-02	40	0.0111525	0
CASIRDTGDTEAFF	TCRBV02-01	TCRBJ01-01	40	0.0111525	0
CASSPRQVFYGYTF	TCRBV28-01	TCRBJ01-02	40	0.0111525	0
CASSEVVGQGARTGELFF	TCRBV02-01	TCRBJ02-02	40	0.0111525	0
CASSLLPETQYF	TCRBV05-01	TCRBJ02-05	40	0.0111525	0
CASSVRTMGTPQHF	TCRBV27-01	TCRBJ01-05	40	0.0111525	0
CASLT*FSGANVLTF	TCRBV05-04	TCRBJ02-06	40	0.0111525	0
CASSLYSLAGGREQYF	TCRBV11-02	TCRBJ02-07	39	0.0108737	0
CASSYGVRKYYGYTF	TCRBV28-01	TCRBJ01-02	39	0.0108737	0
CASSGIGGGAAGELFF	TCRBV11-02	TCRBJ02-02	39	0.0108737	0
CASSQVHPSGEQFF	TCRBV04-01	TCRBJ02-01	39	0.0108737	0
CASSAQGPVTDTQYF	TCRBV07-09	TCRBJ02-03	39	0.0108737	0
CASSLFWTGATNEKLFF	TCRBV27-01	TCRBJ01-04	39	0.0108737	0
CASSE*GRNEQYF	TCRBV06-04	TCRBJ02-07	39	0.0108737	0
CASSLVPGGITDTQYF	TCRBV05-01	TCRBJ02-03	39	0.0108737	0
CASSPRTGGDTQYF	TCRBV13-01	TCRBJ02-03	39	0.0108737	0
CSVAGTGEGHMNTEAFF	TCRBV29-01	TCRBJ01-01	39	0.0108737	0
CASSLDSS*KTYGYTF	TCRBV04-02	TCRBJ01-02	39	0.0108737	0
CASSWRGARGYTF	TCRBV27-01	TCRBJ01-02	39	0.0108737	0
CASSLIGNTEAFF	TCRBV27-01	TCRBJ01-01	39	0.0108737	0
CASSLEHSRGPYF	TCRBV07-08	TCRBJ02-05	39	0.0108737	0
CASSQIRQETQYF	TCRBV04-02	TCRBJ02-05	39	0.0108737	0
CASSTTGGAWPGELFF	TCRBV07-03	TCRBJ02-02	38	0.0105949	0
CASSISPLISDNYGYTF	TCRBV09-01	TCRBJ01-02	38	0.0105949	0
CSVAFETGGQPQHF	TCRBV29-01	TCRBJ01-05	38	0.0105949	0
CASSLSGGAYNEQFF	TCRBV07-03	TCRBJ02-01	38	0.0105949	0
CASSSPGATDTQYF	TCRBV28-01	TCRBJ02-03	38	0.0105949	0
CASSPSSDRFVDTGELFF	TCRBV09-01	TCRBJ02-02	38	0.0105949	0
CASSSDPELSRGRCTEAFF	TCRBV27-01	TCRBJ01-01	38	0.0105949	0
CASSEGWGSGELFF	TCRBV06-01	TCRBJ02-02	38	0.0105949	0
CASSIGAGAHFTGANVLTF	TCRBV19-01	TCRBJ02-06	38	0.0105949	0
CASSLDGITGELFF	TCRBV07-07	TCRBJ02-02	38	0.0105949	0
CASSVGGGTYEQYF	TCRBV09-01	TCRBJ02-07	38	0.0105949	0
CASSLRIRRETQYF	TCRBV05-06	TCRBJ02-05	38	0.0105949	0
CSVGTGGEYGYTF	TCRBV29-01	TCRBJ01-02	38	0.0105949	0
CASSPAGGLVVDTQYF	TCRBV28-01	TCRBJ02-03	38	0.0105949	0
CASSLIQGDAGELFF	TCRBV05-01	TCRBJ02-02	38	0.0105949	0
CARDPGTSRRGEQFF	TCRBV06-01	TCRBJ02-01	38	0.0105949	0
CASIAGHLNTEAFF	TCRBV19-01	TCRBJ01-01	38	0.0105949	0
CSAGQGPEQYF	TCRBV20-01	TCRBJ02-07	38	0.0105949	0
CSVDTHGQGEQFF	TCRBV29-01	TCRBJ02-01	38	0.0105949	0
CASSLGGRTSSDTQYF	TCRBV05-06	TCRBJ02-03	38	0.0105949	0
CASSSFRASTDTQYF	TCRBV07-06	TCRBJ02-03	37	0.0103161	0
CATAMGPFQFF	TCRBV27-01	TCRBJ02-01	37	0.0103161	0
CASTPRDWGNTEAFF	TCRBV19-01	TCRBJ01-01	37	0.0103161	0
CASSPTETGTEAFF	TCRBV19-01	TCRBJ01-01	37	0.0103161	0
CASSLEGSVYEQYF	TCRBV07-02	TCRBJ02-07	37	0.0103161	0
CASSLWAGNIQYF	TCRBV05-01	TCRBJ02-04	37	0.0103161	0
CASSLVVGRTSNEQFF	TCRBV07-02	TCRBJ02-01	37	0.0103161	0
CASSHWGATQETQYF	TCRBV14-01	TCRBJ02-05	37	0.0103161	0
CASSFRVVKTGELFF	TCRBV07-09	TCRBJ02-02	37	0.0103161	0
CASSARGGPDPLYGYTF	TCRBV05-01	TCRBJ01-02	37	0.0103161	0
CASSWTSGDLRDF	TCRBV19-01	TCRBJ02-03	37	0.0103161	0
CASSLYLSFEGLPWGEQFF	TCRBV07-02	TCRBJ02-01	37	0.0103161	0
CSAAAGGGTQYF	TCRBV29-01	TCRBJ02-05	37	0.0103161	0
CASSLGGQNGELFF	TCRBV28-01	TCRBJ02-02	37	0.0103161	0
CASSQDTSTDTQYF	TCRBV04-01	TCRBJ02-03	37	0.0103161	0
CASSQDAPPTDTQYF	TCRBV04-01	TCRBJ02-03	37	0.0103161	0
CASSWTSGVEQFF	TCRBV07-02	TCRBJ02-01	37	0.0103161	0
CASRERGPQHTQYF	TCRBV06-01	TCRBJ02-03	36	0.0100372	0
CASSFQLALAGSDTQYF	TCRBV07-02	TCRBJ02-03	36	0.0100372	0
CASSDPGQGARGYNEQFF	TCRBV02-01	TCRBJ02-01	36	0.0100372	0
CASSPRGGQNNEQFF	TCRBV06-05	TCRBJ02-01	36	0.0100372	0
CASSHLKDTQYF	TCRBV18-01	TCRBJ02-03	36	0.0100372	0
CASSTDRGQGYGYTF	TCRBV19-01	TCRBJ01-02	36	0.0100372	0
CASSVGAGAHFTGANVLTF	TCRBV19-01	TCRBJ02-06	36	0.0100372	0
CASSLLYSGSTDTQYF	TCRBV28-01	TCRBJ02-03	36	0.0100372	0
CAWSVRTSGVLTDTQYF	TCRBV30-01	TCRBJ02-03	36	0.0100372	0
CASRPSGGSNEQFF	TCRBV04-01	TCRBJ02-01	36	0.0100372	0
CSVPRGGPLNEQFF	TCRBV29-01	TCRBJ02-01	36	0.0100372	0
CAWSGKDRREKLFF	TCRBV30-01	TCRBJ01-04	36	0.0100372	0
CASRQRGWLVNTEAFF	TCRBV06-06	TCRBJ01-01	36	0.0100372	0
CASSLKGPVRANQPQHF	TCRBV28-01	TCRBJ01-05	35	0.00975844	0
CASSSGTTNTGELFF	TCRBV18-01	TCRBJ02-02	35	0.00975844	0
CASSLKLPLAKNIQYF	TCRBV07-09	TCRBJ02-04	35	0.00975844	0
CASIEGVQETQYF	TCRBV02-01	TCRBJ02-05	35	0.00975844	0
CASSLGRGRLTDTQYF	TCRBV05-01	TCRBJ02-03	35	0.00975844	0
CASRLGDASGRAFYNEQFF	TCRBV12-02	TCRBJ02-01	35	0.00975844	0
CASSTGTAYEQYF	TCRBV06-05	TCRBJ02-07	35	0.00975844	0
CASSLGLADEETQYF	TCRBV07-09	TCRBJ02-05	35	0.00975844	0
CASSFLSGRARDTQYF	TCRBV28-01	TCRBJ02-03	35	0.00975844	0
CASSEGPIGRADTQYF	TCRBV02-01	TCRBJ02-03	35	0.00975844	0
CASSDTSGRHLSTDTQYF	TCRBV27-01	TCRBJ02-03	35	0.00975844	0
CASSETPGRPSGANVLTF	TCRBV25-01	TCRBJ02-06	35	0.00975844	0
CASSSLPGQPQHF	TCRBV25-01	TCRBJ01-05	35	0.00975844	0
CSKEDRARGEAFF	TCRBV29-01	TCRBJ01-01	35	0.00975844	0
CASSPSTGTGYYNEQFF	TCRBV18-01	TCRBJ02-01	35	0.00975844	0
CASSLGGARETQYF	TCRBV11-03	TCRBJ02-05	35	0.00975844	0
CASAGTGTNYNEQFF	TCRBV30-01	TCRBJ02-01	35	0.00975844	0
CASSLRGNGETQYF	TCRBV07-09	TCRBJ02-05	35	0.00975844	0
CASSSQGAPGAGELFF	TCRBV05-01	TCRBJ02-02	34	0.00947962	0
CASSFGGQGYF	TCRBV07-09	TCRBJ02-07	34	0.00947962	0
CASSVERGAYTDTQYF	TCRBV06-04	TCRBJ02-03	34	0.00947962	0
CASSFLVPGHEQFF	TCRBV07-06	TCRBJ02-01	34	0.00947962	0
CASSLRPGQTTDTQYF	TCRBV05-01	TCRBJ02-03	34	0.00947962	0
CASSPWDTKETQYF	TCRBV28-01	TCRBJ02-05	34	0.00947962	0
CASSPTGGPEETQYF	TCRBV05-01	TCRBJ02-05	34	0.00947962	0
CASSLGRATDTQYF	TCRBV07-03	TCRBJ02-03	34	0.00947962	0
CSVATGGLSYNEQFF	TCRBV29-01	TCRBJ02-01	34	0.00947962	0
CATARLAGAYNEQFF	TCRBV06-01	TCRBJ02-01	34	0.00947962	0
CASRTTSLAGNNEQFF	TCRBV04-01	TCRBJ02-01	34	0.00947962	0
CTSRTCSPQDNNSPLHF	TCRBV01-01	TCRBJ01-06	34	0.00947962	0
CASSEATRVSGNTIYF	TCRBV06-01	TCRBJ01-03	34	0.00947962	0
CASSTGIWLAEKETQYF	TCRBV28-01	TCRBJ02-05	34	0.00947962	0
CASSLIEYTEAFF	TCRBV07-08	TCRBJ01-01	34	0.00947962	0
CASSLAVGSSYNEQFF	TCRBV05-06	TCRBJ02-01	34	0.00947962	0
CASTPQGSGANVLTF	TCRBV04-01	TCRBJ02-06	34	0.00947962	0
CAVLAGGNQETQYF	TCRBV10-01	TCRBJ02-05	34	0.00947962	0
CASSEGGGGQPQHF	TCRBV06-01	TCRBJ01-05	34	0.00947962	0
CASSVEDGSNYGYTF	TCRBV09-01	TCRBJ01-02	34	0.00947962	0
CASSVYTSGGALEQFF	TCRBV09-01	TCRBJ02-01	34	0.00947962	0
CAWSGDRADQPQHF	TCRBV30-01	TCRBJ01-05	34	0.00947962	0
CAARPAASNSPLHF	TCRBV06-06	TCRBJ01-06	34	0.00947962	0
CASSNWDREADTQYF	TCRBV02-01	TCRBJ02-03	34	0.00947962	0
CASGLVTDRLNTGELFF	TCRBV12-05	TCRBJ02-02	33	0.00920081	0
CARGAGGPYNEQFF	TCRBV05-03	TCRBJ02-01	33	0.00920081	0
CSVSGTPTDEQFF	TCRBV29-01	TCRBJ02-01	33	0.00920081	0
CASSPTTAKGETQYF	TCRBV18-01	TCRBJ02-05	33	0.00920081	0
CTIRDINYRYTF	TCRBV06-05	TCRBJ01-02	33	0.00920081	0
CAISRQTSYNEQFF	TCRBV06-06	TCRBJ02-01	33	0.00920081	0
CSVEFVGQGPGYTF	TCRBV29-01	TCRBJ01-02	33	0.00920081	0
CASSPAGGLFSGNIQYF	TCRBV05-01	TCRBJ02-04	33	0.00920081	0
CASSFGQGVYNEQFF	TCRBV07-08	TCRBJ02-01	33	0.00920081	0
CASSPGHSTDTQYF	TCRBV05-01	TCRBJ02-03	33	0.00920081	0
CSARGSNIQYF	TCRBV20-01	TCRBJ02-04	33	0.00920081	0
CASSFPDREETQYF	TCRBV07-02	TCRBJ02-05	32	0.008922	0
CASSLGRLPTGELFF	TCRBV11-02	TCRBJ02-02	32	0.008922	0
CAARGDTDTQYF	TCRBV10-03	TCRBJ02-03	32	0.008922	0
CATSGDYRHGTSTDTQYF	TCRBV15-01	TCRBJ02-03	32	0.008922	0
CASSPSVLGNEQFF	TCRBV19-01	TCRBJ02-01	32	0.008922	0
CASSEDPGQRTGELFF	TCRBV07-09	TCRBJ02-02	32	0.008922	0
CASSPQTGRETQYF	TCRBV25-01	TCRBJ02-05	32	0.008922	0
CASFSQKTSGSTDTQYF	TCRBV27-01	TCRBJ02-03	32	0.008922	0
CASSLTGGGGHSYNEQFF	TCRBV07-03	TCRBJ02-01	32	0.008922	0
CASSERSYNEQFF	TCRBV07-03	TCRBJ02-01	32	0.008922	0
CASSLYSLMTQYF	TCRBV28-01	TCRBJ02-05	32	0.008922	0
CASSVGGMPTDTQYF	TCRBV09-01	TCRBJ02-03	32	0.008922	0
CASSRLTYEQFF	TCRBV18-01	TCRBJ02-01	32	0.008922	0
CASSLLAGGPIPQYF	TCRBV27-01	TCRBJ02-03	32	0.008922	0
CASSMPGQSSGANVLTF	TCRBV07-06	TCRBJ02-06	32	0.008922	0
CSVSDRAYNEQFF	TCRBV29-01	TCRBJ02-01	32	0.008922	0
CASSLGGRETQYF	TCRBV07-07	TCRBJ02-05	32	0.008922	0
CASSGGGGMNTEAFF	TCRBV05-01	TCRBJ01-01	32	0.008922	0
CASSRLAAYNEQFF	TCRBV05-06	TCRBJ02-01	31	0.00864319	0
CASTQRGGGNSQRSYNEQFF	TCRBV04-01	TCRBJ02-01	31	0.00864319	0
CASCTGLAEDNEQFF	TCRBV06-06	TCRBJ02-01	31	0.00864319	0
CASSFADLPAQETQYF	TCRBV05-01	TCRBJ02-05	31	0.00864319	0
CASSDSPQNEQFF	TCRBV06-04	TCRBJ02-01	31	0.00864319	0
CASSGDRLTDTQYF	TCRBV28-01	TCRBJ02-03	31	0.00864319	0
CAWRVPDTQYF	TCRBV30-01	TCRBJ02-03	31	0.00864319	0
CASNSGYSGANVLTF	TCRBV02-01	TCRBJ02-06	31	0.00864319	0
CASSKAQDSRFKNIQYF	TCRBV21-01	TCRBJ02-04	31	0.00864319	0
CASSVRLATDTQYF	TCRBV09-01	TCRBJ02-03	31	0.00864319	0
CASSTYGGETQYF	TCRBV19-01	TCRBJ02-05	31	0.00864319	0
CASCRQNLGYEQFF	TCRBV06-05	TCRBJ02-01	31	0.00864319	0
CASSPPAQETQYF	TCRBV09-01	TCRBJ02-05	31	0.00864319	0
CASSVAGYGYTF	TCRBV09-01	TCRBJ01-02	31	0.00864319	0
CASRDRGGAGELFF	TCRBV07-03	TCRBJ02-02	31	0.00864319	0
CASSHALRDRGPSAKNIQYF	TCRBV28-01	TCRBJ02-04	31	0.00864319	0
CASSYLTGDYGYTF	TCRBV06-05	TCRBJ01-02	31	0.00864319	0
CASSRGEGQTQYF	TCRBV07-09	TCRBJ02-05	31	0.00864319	0
CASSGGTGRITMYGYTF	TCRBV25-01	TCRBJ01-02	30	0.00836437	0
CASSLGGPRETQYF	TCRBV07-09	TCRBJ02-05	30	0.00836437	0
CASTARPAGASYNEQFF	TCRBV07-09	TCRBJ02-01	30	0.00836437	0
CASSSPRGAWEQFF	TCRBV11-02	TCRBJ02-01	30	0.00836437	0
CASSFTGTSGMNEQFF	TCRBV05-01	TCRBJ02-01	30	0.00836437	0
CSAGTGQSDTQYF	TCRBV29-01	TCRBJ02-03	30	0.00836437	0
CASTWGEMGTGELFF	TCRBV09-01	TCRBJ02-02	30	0.00836437	0
CAWSVPSYEQYF	TCRBV30-01	TCRBJ02-07	30	0.00836437	0
CASSPQSGGRNEQFF	TCRBV18-01	TCRBJ02-01	30	0.00836437	0
CASSQGSGRAGPTRHNEQFF	TCRBV04-01	TCRBJ02-01	30	0.00836437	0
CASSSLRGVGEQFF	TCRBV11-02	TCRBJ02-01	30	0.00836437	0
CSVEGREPGYTF	TCRBV29-01	TCRBJ01-02	29	0.00808556	0
CASSPGGLIQETQYF	TCRBV09-01	TCRBJ02-05	29	0.00808556	0
CASSVRVGGTEAFF	TCRBV06-01	TCRBJ01-01	29	0.00808556	0
CASSRDGQGRRNEQFF	TCRBV11-03	TCRBJ02-01	29	0.00808556	0
CASRRTRVQETQYF	TCRBV05-01	TCRBJ02-05	29	0.00808556	0
CASSINHFNEQFF	TCRBV19-01	TCRBJ02-01	29	0.00808556	0
CASSLLVSYGKTYGYTF	TCRBV06-09	TCRBJ01-02	29	0.00808556	0
CASSLLAAEETQYF	TCRBV07-06	TCRBJ02-05	29	0.00808556	0
CASSNRTGAGELFF	TCRBV19-01	TCRBJ02-02	29	0.00808556	0
CASSFRDRDLYYEQYF	TCRBV11-02	TCRBJ02-07	29	0.00808556	0
CASTEYNEQFF	TCRBV06-06	TCRBJ02-01	29	0.00808556	0
CASTLPGGVTGELFF	TCRBV06-05	TCRBJ02-02	29	0.00808556	0
CSVEDSVGSGEQYF	TCRBV29-01	TCRBJ02-07	29	0.00808556	0
CSVLRTQLSYEQYF	TCRBV29-01	TCRBJ02-07	29	0.00808556	0
CASFHGRGLAGGPETQYF	TCRBV07-08	TCRBJ02-05	28	0.00780675	0
CASSSGVGAGGEETQYF	TCRBV07-09	TCRBJ02-05	28	0.00780675	0
CASSIGGLEQETQYF	TCRBV19-01	TCRBJ02-05	28	0.00780675	0
CASSYGAGSHYEQYF	TCRBV06-05	TCRBJ02-07	28	0.00780675	0
CASSSRGGGAADTQYF	TCRBV06-06	TCRBJ02-03	28	0.00780675	0
CASSLSTQLGRTEAFF	TCRBV27-01	TCRBJ01-01	28	0.00780675	0
CASSRGSRIPTDTQYF	TCRBV27-01	TCRBJ02-03	28	0.00780675	0
CASSQDSGGGEQFF	TCRBV14-01	TCRBJ02-01	28	0.00780675	0
CASSQVGQGDTQYF	TCRBV14-01	TCRBJ02-03	28	0.00780675	0
CASSPSSSRSPYNEQFF	TCRBV14-01	TCRBJ02-01	28	0.00780675	0
CASTLGRGETQYF	TCRBV28-01	TCRBJ02-05	28	0.00780675	0
CASSARTGRTGTDNEQFF	TCRBV04-01	TCRBJ02-01	28	0.00780675	0
CASSLQGQTYNEQFF	TCRBV11-02	TCRBJ02-01	28	0.00780675	0
CASSLGWGGTDTQYF	TCRBV05-01	TCRBJ02-03	28	0.00780675	0
CASSTGLAVVNEQFF	TCRBV07-09	TCRBJ02-01	28	0.00780675	0
CASSPLYAGGPTDTQYF	TCRBV07-06	TCRBJ02-03	27	0.00752794	0
CASSLSSQETQYF	TCRBV27-01	TCRBJ02-05	27	0.00752794	0
CSAPTKYEQYF	TCRBV20-01	TCRBJ02-07	27	0.00752794	0
CASSSLPKCHKSRANVLTF	TCRBV07-07	TCRBJ02-06	27	0.00752794	0
CASSLAPGQRGTDTQYF	TCRBV18-01	TCRBJ02-03	27	0.00752794	0
CASSSPGGANVLTF	TCRBV07-03	TCRBJ02-06	27	0.00752794	0
CASRLSGAD*REGHEQFF	TCRBV12-02	TCRBJ02-01	27	0.00752794	0
CASSLSPSGLEQYF	TCRBV07-02	TCRBJ02-07	27	0.00752794	0
CASSLAE*ETQYF	TCRBV05-01	TCRBJ02-05	27	0.00752794	0
CASSLGNSGANVLTF	TCRBV05-08	TCRBJ02-06	27	0.00752794	0
CARRETQYF	TCRBV06-06	TCRBJ02-05	27	0.00752794	0
CASSEGTGGADTQYF	TCRBV06-01	TCRBJ02-03	26	0.00724912	0
CASSLDSGRRTDTQYF	TCRBV07-09	TCRBJ02-03	26	0.00724912	0
CSVDNSDYGYTF	TCRBV29-01	TCRBJ01-02	26	0.00724912	0
CASSLAGGGSRETQYF	TCRBV05-04	TCRBJ02-05	26	0.00724912	0
CASSGLAAYNEQFF	TCRBV27-01	TCRBJ02-01	26	0.00724912	0
CASGDLGGEDEKLFF	TCRBV27-01	TCRBJ01-04	26	0.00724912	0
CASSSRGGLSTDTQYF	TCRBV07-09	TCRBJ02-03	26	0.00724912	0
CASKARSFADTQYF	TCRBV19-01	TCRBJ02-03	26	0.00724912	0
CASSQVAGGKTQYF	TCRBV04-01	TCRBJ02-05	26	0.00724912	0
CASSLAGEGANVLTF	TCRBV02-01	TCRBJ02-06	26	0.00724912	0
CASSAPGHQETQYF	TCRBV07-08	TCRBJ02-05	26	0.00724912	0
CASSYSGSTEKLFF	TCRBV06-05	TCRBJ01-04	25	0.00697031	0
CASSVGYNEQFF	TCRBV09-01	TCRBJ02-01	25	0.00697031	0
CASSMSQSRVETQYF	TCRBV19-01	TCRBJ02-05	25	0.00697031	0
CASSYIRGRGTDTQYF	TCRBV06-06	TCRBJ02-03	25	0.00697031	0
CASSLKETQYF	TCRBV28-01	TCRBJ02-05	25	0.00697031	0
CASSVEGQSGSPLHF	TCRBV02-01	TCRBJ01-06	25	0.00697031	0
CASSLYLQETQYF	TCRBV13-01	TCRBJ02-05	25	0.00697031	0
CASSVNQETQYF	TCRBV09-01	TCRBJ02-05	25	0.00697031	0
CASSGGTRREHEQFF	TCRBV06-01	TCRBJ02-01	24	0.0066915	0
CASSLSRRAGGPDTQYF	TCRBV07-03	TCRBJ02-03	24	0.0066915	0
CASSQERGGQETQYF	TCRBV04-02	TCRBJ02-05	24	0.0066915	0
CSVRKDTYNEQFF	TCRBV29-01	TCRBJ02-01	24	0.0066915	0
CASSWTFNEQFF	TCRBV07-02	TCRBJ02-01	24	0.0066915	0
CASSTTTGRQETQYF	TCRBV07-09	TCRBJ02-05	24	0.0066915	0
CASSFRTGRSGWETQYF	TCRBV13-01	TCRBJ02-05	24	0.0066915	0
CASSSGSGGGDTQYF	TCRBV05-01	TCRBJ02-03	24	0.0066915	0
CASSRGGPFTDTQYF	TCRBV14-01	TCRBJ02-03	24	0.0066915	0
CAWSPRDREQFF	TCRBV30-01	TCRBJ02-01	24	0.0066915	0
CASSYPGTQETQYF	TCRBV06-01	TCRBJ02-05	24	0.0066915	0
CASSIP*RSTDTQYF	TCRBV21-01	TCRBJ02-03	24	0.0066915	0
CAWTTAIG*ANEKLFF	TCRBV30-01	TCRBJ01-04	24	0.0066915	0
CASSKGHGTQETQYF	TCRBV28-01	TCRBJ02-05	24	0.0066915	0
CASGDRSRGTQYF	TCRBV12-05	TCRBJ02-03	24	0.0066915	0
CSVEVRLAKKKGAADTQYF	TCRBV29-01	TCRBJ02-03	24	0.0066915	0
CASSTDRGVNTEAFF	TCRBV07-07	TCRBJ01-01	24	0.0066915	0
CASRPLVSNEQFF	TCRBV19-01	TCRBJ02-01	24	0.0066915	0
CALTGSASTDTQYF	TCRBV21-01	TCRBJ02-03	24	0.0066915	0
CASSLQGAMGYTF	TCRBV07-03	TCRBJ01-02	24	0.0066915	0
CAGD*RGGGPNEQFF	TCRBV05-01	TCRBJ02-01	24	0.0066915	0
CATKRTLPDNEQFF	TCRBV19-01	TCRBJ02-01	24	0.0066915	0
CASSPWTGSSYNEQFF	TCRBV13-01	TCRBJ02-01	24	0.0066915	0
CTSSQEINRQSTEAFF	TCRBV01-01	TCRBJ01-01	24	0.0066915	0
CSVEGGGTDTQYF	TCRBV29-01	TCRBJ02-03	23	0.00641269	0
CASSPSQGTLNSPLHF	TCRBV28-01	TCRBJ01-06	23	0.00641269	0
CASSFPIAGELYNEQFF	TCRBV28-01	TCRBJ02-01	23	0.00641269	0
CASRNSGTQYF	TCRBV02-01	TCRBJ02-05	23	0.00641269	0
CSFSRGTNTGELFF	TCRBV29-01	TCRBJ02-02	23	0.00641269	0
CATSRGLAGGTYNEQFF	TCRBV15-01	TCRBJ02-01	23	0.00641269	0
CSARWGYEQYF	TCRBV20-01	TCRBJ02-07	23	0.00641269	0
CSARDRYEQYF	TCRBV20-01	TCRBJ02-07	23	0.00641269	0
CASSLIDMNTEAFF	TCRBV05-04	TCRBJ01-01	23	0.00641269	0
CASSPGTGTTDTQYF	TCRBV18-01	TCRBJ02-03	23	0.00641269	0
CASSIPGAGTQYF	TCRBV07-08	TCRBJ02-05	23	0.00641269	0
CASSVSTDFLNTGELFF	TCRBV09-01	TCRBJ02-02	22	0.00613387	0
CASSQVSSGGDGQFF	TCRBV05-01	TCRBJ02-01	22	0.00613387	0
CASSLAGIAVETQYF	TCRBV05-01	TCRBJ02-05	22	0.00613387	0
CASSLALAGPRGTDTQYF	TCRBV07-09	TCRBJ02-03	22	0.00613387	0
CATSRDVLGRDTQYF	TCRBV15-01	TCRBJ02-03	22	0.00613387	0
CASSPPRIQETQYF	TCRBV14-01	TCRBJ02-05	22	0.00613387	0
CASSQDLSSDYTDTQYF	TCRBV04-01	TCRBJ02-03	22	0.00613387	0
CASSLARGGGAYNEQFF	TCRBV11-02	TCRBJ02-01	22	0.00613387	0
CASSHPVFRELFF	TCRBV04-01	TCRBJ02-02	22	0.00613387	0
CASSPGTGGNSPLHF	TCRBV19-01	TCRBJ01-06	22	0.00613387	0
CASSLGFPGQGGRETQYF	TCRBV27-01	TCRBJ02-05	21	0.00585506	0
CASSLTSGRTGELFF	TCRBV05-01	TCRBJ02-02	21	0.00585506	0
CASSVGASGGPETQYF	TCRBV09-01	TCRBJ02-05	21	0.00585506	0
CASSVGRLGAFF	TCRBV25-01	TCRBJ01-01	21	0.00585506	0
CSVEAGTGETQYF	TCRBV29-01	TCRBJ02-05	21	0.00585506	0
CASSTTGLAGTDTQYF	TCRBV07-02	TCRBJ02-03	21	0.00585506	0
CASSLGAGTQETQYF	TCRBV05-01	TCRBJ02-05	21	0.00585506	0
CASSVETGGNTEAFF	TCRBV09-01	TCRBJ01-01	21	0.00585506	0
CASSDQGLGSPLHF	TCRBV25-01	TCRBJ01-06	21	0.00585506	0
CASSVAELVTDEQFF	TCRBV09-01	TCRBJ02-01	21	0.00585506	0
CASTRGQETQYF	TCRBV07-09	TCRBJ02-05	21	0.00585506	0
CASSQSKLAGLAGGGQFF	TCRBV23-01	TCRBJ02-01	21	0.00585506	0
CASSAGPNSRDEQFF	TCRBV09-01	TCRBJ02-01	21	0.00585506	0
CARKGSPNYNEQFF	TCRBV06-05	TCRBJ02-01	21	0.00585506	0
CASSLSLDRAGGANVLTF	TCRBV28-01	TCRBJ02-06	21	0.00585506	0
CASSAGWGGYNEQFF	TCRBV07-02	TCRBJ02-01	20	0.00557625	0
CASSLAGTTYEQYF	TCRBV27-01	TCRBJ02-07	20	0.00557625	0
CASSYPGPYNEQFF	TCRBV27-01	TCRBJ02-01	20	0.00557625	0
CASSVKKGSRKTYGYTF	TCRBV10-01	TCRBJ01-02	20	0.00557625	0
CAWNRGAGADTQYF	TCRBV30-01	TCRBJ02-03	20	0.00557625	0
CASSSLVLGVDSPLHF	TCRBV27-01	TCRBJ01-06	20	0.00557625	0
CASSPAVPAGDSYGQYF	TCRBV21-01	TCRBJ02-07	20	0.00557625	0
CASSDLAGGTDTQYF	TCRBV06-01	TCRBJ02-03	20	0.00557625	0
CATSRDGQGQETQYF	TCRBV15-01	TCRBJ02-05	20	0.00557625	0
CASSDSGGSYNEQFF	TCRBV09-01	TCRBJ02-01	20	0.00557625	0
CASRETGGSGYNEQFF	TCRBV11-02	TCRBJ02-01	20	0.00557625	0
CASPRAKHPRTQYF	TCRBV07-07	TCRBJ02-05	20	0.00557625	0
CASSLATSGSGGETQYF	TCRBV07-09	TCRBJ02-05	20	0.00557625	0
CASSVVPGINTDTQYF	TCRBV09-01	TCRBJ02-03	20	0.00557625	0
CASSLSGFTSTDTQYF	TCRBV07-03	TCRBJ02-03	20	0.00557625	0
CASSYRPSTGTSTDTQYF	TCRBV07-06	TCRBJ02-03	20	0.00557625	0
CASSRGTGWETQYF	TCRBV06-05	TCRBJ02-05	19	0.00529744	0
CASSDSRDGSPLHF	TCRBV06-04	TCRBJ01-06	19	0.00529744	0
CASSPLRGTDTQYF	TCRBV28-01	TCRBJ02-03	19	0.00529744	0
CASSQERLAGGYTQYF	TCRBV04-02	TCRBJ02-03	19	0.00529744	0
CASSQVSSGGDEQFF	TCRBV05-01	TCRBJ02-01	19	0.00529744	0
CSVEDSGIITDTQYF	TCRBV29-01	TCRBJ02-03	19	0.00529744	0
CSAVAGETQYF	TCRBV20-01	TCRBJ02-05	19	0.00529744	0
CASSKVRRRNSGANVLTF	TCRBV21-01	TCRBJ02-06	19	0.00529744	0
CSVEMGTSGANVLTF	TCRBV29-01	TCRBJ02-06	19	0.00529744	0
CASGTGTGVWDTQYF	TCRBV04-01	TCRBJ02-03	19	0.00529744	0
CASSLSGANVLTF	TCRBV07-03	TCRBJ02-06	19	0.00529744	0
CASSPWGRPGWSNQPQHF	TCRBV28-01	TCRBJ01-05	18	0.00501862	0
CASSVGGGYTDTQYF	TCRBV09-01	TCRBJ02-03	18	0.00501862	0
CAIRDGQNSPLHF	TCRBV10-03	TCRBJ01-06	18	0.00501862	0
CASKGRASYNEQFF	TCRBV28-01	TCRBJ02-01	18	0.00501862	0
CASSETPDTQYF	TCRBV05-05	TCRBJ02-03	18	0.00501862	0
CASSLRGQETQYF	TCRBV05-01	TCRBJ02-05	18	0.00501862	0
CASSFPTSGGPDTQYF	TCRBV09-01	TCRBJ02-03	18	0.00501862	0
CATSFSGRDDTQYF	TCRBV10-03	TCRBJ02-03	18	0.00501862	0
CASKKGVYNEQFF	TCRBV28-01	TCRBJ02-01	18	0.00501862	0
CARTLRDSQETQYF	TCRBV30-01	TCRBJ02-05	18	0.00501862	0
CASSFIPSGQGKNEQFF	TCRBV05-01	TCRBJ02-01	18	0.00501862	0
CASSNRGFNYGYTF	TCRBV09-01	TCRBJ01-02	18	0.00501862	0
CASSKSGQGGFSQTQYF	TCRBV27-01	TCRBJ02-05	18	0.00501862	0
CAGDRVELFF	TCRBV21-01	TCRBJ02-02	18	0.00501862	0
CASSLRVETQYF	TCRBV28-01	TCRBJ02-05	18	0.00501862	0
CASSVYGRDTDTQYF	TCRBV09-01	TCRBJ02-03	18	0.00501862	0
CASSVWSGGLYNEQFF	TCRBV09-01	TCRBJ02-01	17	0.00473981	0
CASSKRGNQPQHF	TCRBV21-01	TCRBJ01-05	17	0.00473981	0
CASSRGLAGVKNTGELFF	TCRBV11-02	TCRBJ02-02	17	0.00473981	0
RATPGQGSTGELFF	TCRBV02-01	TCRBJ02-02	17	0.00473981	0
CSVDDEQFF	TCRBV29-01	TCRBJ02-01	17	0.00473981	0
CASSPGGDPPWAQYF	TCRBV18-01	TCRBJ02-05	17	0.00473981	0
CASRRGGEGETQYF	TCRBV05-01	TCRBJ02-05	17	0.00473981	0
CASSLGVGAKALHF	TCRBV07-02	TCRBJ01-06	17	0.00473981	0
CASSAGTNTDTQYF	TCRBV05-01	TCRBJ02-03	17	0.00473981	0
CATSRNTQASGANVLTF	TCRBV15-01	TCRBJ02-06	17	0.00473981	0
CAWSPLRDQNTQYF	TCRBV30-01	TCRBJ02-03	16	0.004461	0
CASSQERHYGYTF	TCRBV06-01	TCRBJ01-02	16	0.004461	0
CASSPYPGGVNDLGETQYF	TCRBV14-01	TCRBJ02-05	16	0.004461	0
CGTGRAVRTDTQYF	TCRBV28-01	TCRBJ02-03	16	0.004461	0
CASSRDRGNNSPLHF	TCRBV04-01	TCRBJ01-06	16	0.004461	0
CASSEVLFQETQYF	TCRBV07-08	TCRBJ02-05	16	0.004461	0
CASSPTGGVQETQYF	TCRBV05-01	TCRBJ02-05	16	0.004461	0
CASSLQANTEAFF	TCRBV05-04	TCRBJ01-01	15	0.00418219	0
CASSFRASGSLTDTQYF	TCRBV05-05	TCRBJ02-03	15	0.00418219	0
CACLGTGGTYEQYF	TCRBV06-05	TCRBJ02-07	15	0.00418219	0
CASSSEGLASTDAQYF	TCRBV05-06	TCRBJ02-03	15	0.00418219	0
CATSPQAGEETQYF	TCRBV15-01	TCRBJ02-05	15	0.00418219	0
CASSKDGKGQTSDRGAGELFF	TCRBV21-01	TCRBJ02-02	15	0.00418219	0
CASSQEAGNSYEQYF	TCRBV04-02	TCRBJ02-07	15	0.00418219	0
CASSARLRYTDTQYF	TCRBV09-01	TCRBJ02-03	15	0.00418219	0
CASSVGSSYNEQFF	TCRBV09-01	TCRBJ02-01	15	0.00418219	0
CASSLGDGRDEQFF	TCRBV05-01	TCRBJ02-01	15	0.00418219	0
CASSISLAGAPPINNEQFF	TCRBV19-01	TCRBJ02-01	14	0.00390337	0
CSVDVAGATDTQYF	TCRBV29-01	TCRBJ02-03	14	0.00390337	0
CASSPSDTQYF	TCRBV07-06	TCRBJ02-03	14	0.00390337	0
CASSPRLARAQGTDTQYF	TCRBV07-09	TCRBJ02-03	14	0.00390337	0
CASSAQGLGKKNQPQHF	TCRBV19-01	TCRBJ01-05	14	0.00390337	0
CASSQDGSWGTDTQYF	TCRBV04-01	TCRBJ02-03	14	0.00390337	0
CASSQERHYGYTF	TCRBV06-06	TCRBJ01-02	14	0.00390337	0
CASSLAGGETQYF	TCRBV05-01	TCRBJ02-05	14	0.00390337	0
CASGPYRVFKETQYF	TCRBV27-01	TCRBJ02-05	14	0.00390337	0
CASSEDRGSTDTQYF	TCRBV06-01	TCRBJ02-03	14	0.00390337	0
CASSTSGRSYEQYF	TCRBV06-05	TCRBJ02-07	14	0.00390337	0
CASTLPRGGTDTQYF	TCRBV06-06	TCRBJ02-03	14	0.00390337	0
CASSRTQSSYNSPLHF	TCRBV04-01	TCRBJ01-06	14	0.00390337	0
CASRTDRDRQETQYF	TCRBV06-01	TCRBJ02-05	14	0.00390337	0
CASSPRGSGSGGNEQFF	TCRBV09-01	TCRBJ02-01	14	0.00390337	0
CASSLRPFGGETQYF	TCRBV05-01	TCRBJ02-05	13	0.00362456	0
CSVFIRDTQYF	TCRBV20-01	TCRBJ02-03	13	0.00362456	0
CASSHLADATVFQYF	TCRBV06-01	TCRBJ02-04	13	0.00362456	0
CASTRLAGSQETQYF	TCRBV05-01	TCRBJ02-05	13	0.00362456	0
CASSDLANNRGNTQYF	TCRBV10-01	TCRBJ02-03	13	0.00362456	0
CASSYPDREG*SPLHF	TCRBV06-05	TCRBJ01-06	13	0.00362456	0
CASSSPGLADVRSYNEQFF	TCRBV28-01	TCRBJ02-01	13	0.00362456	0
CASTTSGRAIHNEQFF	TCRBV27-01	TCRBJ02-01	13	0.00362456	0
CASSQDWTGEGTQYF	TCRBV14-01	TCRBJ02-05	13	0.00362456	0
CASSPEGTGVQRESYNEQFF	TCRBV05-05	TCRBJ02-01	13	0.00362456	0
CASSFEGGEQFF	TCRBV05-01	TCRBJ02-01	13	0.00362456	0
CASSSNPGTGPDTQYF	TCRBV19-01	TCRBJ02-03	13	0.00362456	0
CASSFGLSTDTQYF	TCRBV11-03	TCRBJ02-03	13	0.00362456	0
CASSWGQGVYSPLHF	TCRBV07-08	TCRBJ01-06	13	0.00362456	0
CASSPENSPLHF	TCRBV18-01	TCRBJ01-06	13	0.00362456	0
CASSVAYNSPLHF	TCRBV25-01	TCRBJ01-06	13	0.00362456	0
CSVEASSKTQYF	TCRBV29-01	TCRBJ02-05	13	0.00362456	0
CATPAPPGVGDTQYF	TCRBV15-01	TCRBJ02-03	12	0.00334575	0
CASSPRSPEETQYF	TCRBV18-01	TCRBJ02-05	12	0.00334575	0
CASSHLTDATVFQYF	TCRBV06-01	TCRBJ02-04	12	0.00334575	0
CASSFGGGEGVQFF	TCRBV07-02	TCRBJ02-01	12	0.00334575	0
CASSLVGATGELFF	TCRBV05-08	TCRBJ02-02	12	0.00334575	0
CASSVRGEADTQYF	TCRBV09-01	TCRBJ02-03	12	0.00334575	0
CASSESSSGGQETQYF	TCRBV10-01	TCRBJ02-05	12	0.00334575	0
CASSESRRGETQYF	TCRBV02-01	TCRBJ02-05	12	0.00334575	0
CASSRETGAGGPDTQYF	TCRBV28-01	TCRBJ02-03	12	0.00334575	0
CASTPGGGFHEQFF	TCRBV09-01	TCRBJ02-01	12	0.00334575	0
CASSFPGAGDNSPLHF	TCRBV28-01	TCRBJ01-06	12	0.00334575	0
CASTQKGDTTDTQYF	TCRBV09-01	TCRBJ02-03	12	0.00334575	0
CSVVWPAGDPKREQFF	TCRBV29-01	TCRBJ02-01	12	0.00334575	0
CASSRPLATYNEQFF	TCRBV04-01	TCRBJ02-01	12	0.00334575	0
CASSAIGTGISGAVSETQYF	TCRBV18-01	TCRBJ02-05	12	0.00334575	0
CSARVSNIQYF	TCRBV20-01	TCRBJ02-04	12	0.00334575	0
CASSTAGTEHRETQYF	TCRBV05-06	TCRBJ02-05	11	0.00306694	0
CASSLWASGGTGGETQYF	TCRBV13-01	TCRBJ02-05	11	0.00306694	0
CASSQGDLGSPLHF	TCRBV04-01	TCRBJ01-06	11	0.00306694	0
CASSLAAGADTQYF	TCRBV11-02	TCRBJ02-03	11	0.00306694	0
CASSLEGGGSYNEQFF	TCRBV18-01	TCRBJ02-01	11	0.00306694	0
CASRASSGRQFF	TCRBV06-01	TCRBJ02-01	10	0.00278812	0
CASSYSGQSNSPLHF	TCRBV06-06	TCRBJ01-06	10	0.00278812	0
CASSIAGGQETQYF	TCRBV19-01	TCRBJ02-05	10	0.00278812	0
CASSPRVGLAGGSSYNEQFF	TCRBV14-01	TCRBJ02-01	10	0.00278812	0
CASSLALEDTEAFF	TCRBV05-05	TCRBJ01-01	10	0.00278812	0
CASSFRGNSPLHF	TCRBV27-01	TCRBJ01-06	10	0.00278812	0
CASSTQTVR*SSYNSPLHF	TCRBV05-07	TCRBJ01-06	10	0.00278812	0
CASSQNLAGGPVRETQYF	TCRBV05-01	TCRBJ02-05	10	0.00278812	0
CASSSFDRISTDTQYF	TCRBV07-02	TCRBJ02-03	10	0.00278812	0
CASGGLALSYNEQFF	TCRBV02-01	TCRBJ02-01	10	0.00278812	0
CSGGKGLVDQETQYF	TCRBV29-01	TCRBJ02-05	10	0.00278812	0
CASNGLALNTGELFF	TCRBV02-01	TCRBJ02-02	10	0.00278812	0
CASSLGTAVETQYF	TCRBV27-01	TCRBJ02-05	10	0.00278812	0
CASSAETGGYNSPLHF	TCRBV09-01	TCRBJ01-06	10	0.00278812	0
CASSYLAGSSYEQYF	TCRBV06-05	TCRBJ02-07	9	0.00250931	0
CASHMTISRKTYGYTF	TCRBV05-05	TCRBJ01-02	9	0.00250931	0
CASSHQGGGRNNEQFF	TCRBV07-02	TCRBJ02-01	9	0.00250931	0
CASSVVSGPYNEQFF	TCRBV07-09	TCRBJ02-01	9	0.00250931	0
CASSLTGQTNSPLHI	TCRBV07-02	TCRBJ01-06	9	0.00250931	0
CASSVAGGGQETQYF	TCRBV09-01	TCRBJ02-05	9	0.00250931	0
CASSPSNTDTQYF	TCRBV09-01	TCRBJ02-03	9	0.00250931	0
CATRGPAAETQYF	TCRBV15-01	TCRBJ02-05	9	0.00250931	0
CASSPSTGELFF	TCRBV06-05	TCRBJ02-02	9	0.00250931	0
CASSLASGGGNEQFF	TCRBV07-09	TCRBJ02-01	9	0.00250931	0
CASSQDRGGYEQYF	TCRBV04-01	TCRBJ02-05	9	0.00250931	0
CASS*LRVYYNEKLFF	TCRBV05-05	TCRBJ01-04	8	0.0022305	0
CASSGRRLTRKTYGYTF	TCRBV07-08	TCRBJ01-02	8	0.0022305	0
CASSLGETAYSPLHF	TCRBV28-01	TCRBJ01-06	8	0.0022305	0
CASSPTGFSYEQYF	TCRBV07-09	TCRBJ02-05	8	0.0022305	0
CASSYADRGNSPLHF	TCRBV06-09	TCRBJ01-06	8	0.0022305	0
CAWSLNVLGQGEAFF	TCRBV30-01	TCRBJ01-01	8	0.0022305	0
CASSLRPSPTYEQYF	TCRBV06-06	TCRBJ02-07	8	0.0022305	0
CASSLARGTEAFF	TCRBV07-03	TCRBJ01-01	8	0.0022305	0
CASSGARTSGGPYGANVLTF	TCRBV19-01	TCRBJ02-06	8	0.0022305	0
CASGLRRLRETQYF	TCRBV12-05	TCRBJ02-05	8	0.0022305	0
CASSYADRGNSPLHF	TCRBV06-05	TCRBJ01-06	8	0.0022305	0
CASSYQDNYEQYF	TCRBV06-06	TCRBJ02-05	8	0.0022305	0
CASSYLAGSSYEQYF	TCRBV06-09	TCRBJ02-07	8	0.0022305	0
CASSLFSRADTQYF	TCRBV05-06	TCRBJ02-03	8	0.0022305	0
CASRDNEGYTF	TCRBV07-08	TCRBJ01-02	7	0.00195169	0
CASSLKGLALGTQYF	TCRBV21-01	TCRBJ02-03	7	0.00195169	0
CASRGGETQYF	TCRBV19-01	TCRBJ02-05	7	0.00195169	0
CTSGLGTEYGYTF	TCRBV12-05	TCRBJ01-02	7	0.00195169	0
CASSIAEREFYEQYF	TCRBV19-01	TCRBJ02-05	7	0.00195169	0
CASRDNEGYTF	TCRBV07-05	TCRBJ01-02	7	0.00195169	0
CASSRGQQYF	TCRBV06-06	TCRBJ02-07	7	0.00195169	0
CASSPSQGERAPLHF	TCRBV18-01	TCRBJ01-06	7	0.00195169	0
CASRGRPTVETQYF	TCRBV27-01	TCRBJ02-05	7	0.00195169	0
CASSSPGQGVYGYTF	TCRBV06-06	TCRBJ01-02	7	0.00195169	0
CASSKNIAGFSTDTQYF	TCRBV21-01	TCRBJ02-03	7	0.00195169	0
CASNSIREYTKSGQRPDF	TCRBV05-02	TCRBJ02-06	7	0.00195169	0
CASSQGAGGNTIYF	TCRBV06-06	TCRBJ01-03	7	0.00195169	0
CASSPPVGPLYNEQFF	TCRBV07-09	TCRBJ02-01	7	0.00195169	0
CASSADNMNTEAFF	TCRBV11-02	TCRBJ01-01	6	0.00167287	0
CASSLVPSEQYF	TCRBV11-03	TCRBJ02-07	6	0.00167287	0
CASRDNEGYTF	TCRBV07-09	TCRBJ01-02	6	0.00167287	0
CASSMVGTGNSQPQHF	TCRBV19-01	TCRBJ01-05	6	0.00167287	0
CASSRVGGTLYEQYF	TCRBV18-01	TCRBJ02-05	6	0.00167287	0
CASSFSTSPYEQYF	TCRBV07-05	TCRBJ02-07	6	0.00167287	0
CASSFPREGGYQETQYF	TCRBV11-03	TCRBJ02-05	6	0.00167287	0
CASSKGTGLGGELFF	TCRBV06-01	TCRBJ02-02	6	0.00167287	0
CASSFRGSTGLGGDTQYF	TCRBV07-03	TCRBJ02-03	6	0.00167287	0
CASSLARGTEAFF	TCRBV07-02	TCRBJ01-01	6	0.00167287	0
CASSYEPSGGNEQFF	TCRBV06-05	TCRBJ02-01	6	0.00167287	0
CASSSRDTQYF	TCRBV06-01	TCRBJ02-03	6	0.00167287	0
RASSREVTEAFF	TCRBV18-01	TCRBJ01-01	6	0.00167287	0
CASSIDPGQGVHEQYF	TCRBV19-01	TCRBJ02-05	6	0.00167287	0
CASSFSTSPYEQYF	TCRBV07-02	TCRBJ02-07	6	0.00167287	0
CASSQETGNSYEQYF	TCRBV05-05	TCRBJ02-07	5	0.00139406	0
CASSLVAGGGISGNTIYF	TCRBV07-09	TCRBJ01-03	5	0.00139406	0
CASSFGLEVTDTQYF	TCRBV07-09	TCRBJ02-03	5	0.00139406	0
CARSSKRTGTGKGRGLNTEAFF	TCRBV05-03	TCRBJ01-01	5	0.00139406	0
CASSRRGGQPQHF	TCRBV06-05	TCRBJ01-05	5	0.00139406	0
CASSLAETTDADTQYF	TCRBV05-01	TCRBJ02-03	5	0.00139406	0
CASRDNEGYTF	TCRBV07-04	TCRBJ01-02	5	0.00139406	0
CASSVGGSGNEQFF	TCRBV09-01	TCRBJ02-01	5	0.00139406	0
CASSGGVYNEQFF	TCRBV07-08	TCRBJ02-01	5	0.00139406	0
CASSHNGPDADTQYF	TCRBV09-01	TCRBJ02-03	5	0.00139406	0
CASLDTPYEQYF	TCRBV11-03	TCRBJ02-07	5	0.00139406	0
CASSLRTGGTGNTIYF	TCRBV07-09	TCRBJ01-03	5	0.00139406	0
CASSGGNLYSPLHF	TCRBV05-01	TCRBJ01-06	5	0.00139406	0
CASSLDFVSGGIEQYF	TCRBV11-02	TCRBJ02-07	5	0.00139406	0
CASSRLTRSRKIYGYTF	TCRBV06-08	TCRBJ01-02	5	0.00139406	0
CASSPTDRAYGDTQYF	TCRBV07-04	TCRBJ02-03	5	0.00139406	0
CASSIDSGGETQYF	TCRBV19-01	TCRBJ02-05	5	0.00139406	0
CSVGSGTKNSPLHF	TCRBV29-01	TCRBJ01-06	5	0.00139406	0
CASSPGHQETQYF	TCRBV11-03	TCRBJ02-05	5	0.00139406	0
CASSLQALDGNEKLFF	TCRBV11-01	TCRBJ01-04	5	0.00139406	0
CASSLDIATVLDGQYF	TCRBV21-01	TCRBJ02-07	5	0.00139406	0
CASRIFLAGVYEQYF	TCRBV06-06	TCRBJ02-07	5	0.00139406	0
CASSVRGGGERGYTF	TCRBV02-01	TCRBJ01-02	4	0.00111525	0
CASSRLNLDSHYEQYF	TCRBV04-03	TCRBJ02-07	4	0.00111525	0
CASRSGGEAFF	TCRBV06-06	TCRBJ01-01	4	0.00111525	0
CASSWDPSHEQYF	TCRBV07-03	TCRBJ02-07	4	0.00111525	0
CASSSTGNYGYTF	TCRBV05-03	TCRBJ01-02	4	0.00111525	0
WASSPGWGGSYGYTF	TCRBV05-05	TCRBJ01-02	4	0.00111525	0
CASSLTGGLETQYF	TCRBV07-09	TCRBJ02-05	4	0.00111525	0
CASRLGTGGEKLFF	TCRBV06-01	TCRBJ01-04	4	0.00111525	0
CASSPGRLSYEQYF	TCRBV06-08	TCRBJ02-07	4	0.00111525	0
CASSSSYEQYF	TCRBV05-04	TCRBJ02-05	4	0.00111525	0
CASSPKMGGTEAFF	TCRBV07-09	TCRBJ01-01	4	0.00111525	0
CASSFGLEVTDTQYF	TCRBV11-02	TCRBJ02-03	4	0.00111525	0
CASSETSSSYEQYF	TCRBV06-04	TCRBJ02-05	4	0.00111525	0
APAEKTGGPLGYTF	TCRBV05-01	TCRBJ01-02	4	0.00111525	0
CASSVGQFITTNEKLFF	TCRBV28-01	TCRBJ01-04	4	0.00111525	0
CASSPNAGTEQYF	TCRBV19-01	TCRBJ02-05	4	0.00111525	0
CASRQVSYNEQFF	TCRBV05-04	TCRBJ02-01	4	0.00111525	0
CAGSRGYNEQFF	TCRBV11-03	TCRBJ02-01	4	0.00111525	0
CASSVDGITGELFF	TCRBV07-07	TCRBJ02-02	4	0.00111525	0
CASSLALEDTEAFF	TCRBV04-02	TCRBJ01-01	4	0.00111525	0
CASSRGQQYF	TCRBV06-09	TCRBJ02-07	4	0.00111525	0
CASSFSTSPYEQYF	TCRBV11-01	TCRBJ02-07	4	0.00111525	0
CASTTPGRYAEAFF	TCRBV06-06	TCRBJ01-01	4	0.00111525	0
CASSLGPSNTGELFF	TCRBV11-01	TCRBJ02-02	4	0.00111525	0
CATLKGRGNTGELFF	TCRBV10-03	TCRBJ02-02	4	0.00111525	0
CARVGLEAFF	TCRBV05-04	TCRBJ01-01	4	0.00111525	0
CASSPSGGADGYTF	TCRBV06-05	TCRBJ01-02	4	0.00111525	0
CASSSTGNYGYTF	TCRBV04-02	TCRBJ01-02	4	0.00111525	0
CASRQVSYNEQFF	TCRBV05-03	TCRBJ02-01	4	0.00111525	0
CASSYSTATNEKLFF	TCRBV06-06	TCRBJ01-04	4	0.00111525	0
CASSSPSATGVSYEQYF	TCRBV11-01	TCRBJ02-07	4	0.00111525	0
CASSLGGAYRDTQYF	TCRBV11-02	TCRBJ02-03	4	0.00111525	0
CASSFSTSPYEQYF	TCRBV07-04	TCRBJ02-07	4	0.00111525	0
CASRLGADNSPLHF	TCRBV06-06	TCRBJ01-06	4	0.00111525	0
CASSSTPGQVMGNEQFF	TCRBV07-09	TCRBJ02-01	4	0.00111525	0
CASSQGRGAYEQYF	TCRBV04-03	TCRBJ02-07	4	0.00111525	0
CASSWDPSHEQYF	TCRBV07-06	TCRBJ02-07	4	0.00111525	0
CASSDEGLRETQYF	TCRBV10-01	TCRBJ02-05	4	0.00111525	0
CASSLRPSPTYEQYF	TCRBV06-01	TCRBJ02-07	4	0.00111525	0
CASRLGTGGEKLFF	TCRBV06-06	TCRBJ01-04	4	0.00111525	0
CASSPGRLSYEQYF	TCRBV06-05	TCRBJ02-07	4	0.00111525	0
CASSLLGWGGYTF	TCRBV27-01	TCRBJ01-02	4	0.00111525	0
CASSLSGSFYEQYF	TCRBV05-01	TCRBJ01-02	4	0.00111525	0
CASSLGQGNLEKLFF	TCRBV07-02	TCRBJ01-04	4	0.00111525	0
CASLLLGSEKNTEAFF	TCRBV06-09	TCRBJ01-01	4	0.00111525	0
CASMVGFEAFF	TCRBV07-06	TCRBJ01-01	4	0.00111525	0
CASSLALEDTEAFF	TCRBV11-01	TCRBJ01-01	4	0.00111525	0
CASSLLGNEQFF	TCRBV06-01	TCRBJ02-01	4	0.00111525	0
CASSLVGGEYNEQFF	TCRBV05-01	TCRBJ02-01	4	0.00111525	0
CASSFSTSPYEQYF	TCRBV07-03	TCRBJ02-07	4	0.00111525	0
CASSLVPSEQYF	TCRBV11-01	TCRBJ02-07	4	0.00111525	0
CASSPGPLAGKETQYF	TCRBV11-02	TCRBJ02-05	4	0.00111525	0
CAGSRGYNEQFF	TCRBV11-01	TCRBJ02-01	4	0.00111525	0
CACLGTGGTYEQYF	TCRBV06-09	TCRBJ02-07	4	0.00111525	0
CASSVDQGGGAETQYF	TCRBV09-01	TCRBJ02-05	4	0.00111525	0
CASSLALEDTEAFF	TCRBV05-06	TCRBJ01-01	4	0.00111525	0
CASSSGQGNYGYTF	TCRBV11-02	TCRBJ01-02	4	0.00111525	0
CASSPQGHVYGYTF	TCRBV07-05	TCRBJ01-02	4	0.00111525	0
CASSQGVWRANEKLFF	TCRBV04-03	TCRBJ01-04	4	0.00111525	0
CASSPKMGGTEAFF	TCRBV11-02	TCRBJ01-01	4	0.00111525	0
CASSLVGGVYEQYF	TCRBV11-03	TCRBJ02-07	3	0.000836437	0
CASCFGGGQGEQYF	TCRBV05-08	TCRBJ02-07	3	0.000836437	0
CASSYRRHHGKTYGYTF	TCRBV07-09	TCRBJ01-02	3	0.000836437	0
CASSYAGREQYF	TCRBV06-06	TCRBJ02-07	3	0.000836437	0
CASTPRLACRYEQYF	TCRBV11-02	TCRBJ02-07	3	0.000836437	0
CASSPGGFAEAFF	TCRBV07-04	TCRBJ01-01	3	0.000836437	0
CASSERTDLDEQFF	TCRBV06-06	TCRBJ02-01	3	0.000836437	0
CATSTGLAGYEQYF	TCRBV15-01	TCRBJ02-05	3	0.000836437	0
CASSRRLAGGDTQYF	TCRBV04-02	TCRBJ02-03	3	0.000836437	0
CASSLALEDTEALF	TCRBV05-04	TCRBJ01-01	3	0.000836437	0
CASGTYGYTF	TCRBV06-01	TCRBJ01-02	3	0.000836437	0
CASSLDSGAGNTIYF	TCRBV11-01	TCRBJ01-03	3	0.000836437	0
CASSYSAQGNQPQHF	TCRBV06-06	TCRBJ01-05	3	0.000836437	0
CASSSLAGGLDEQYF	TCRBV11-03	TCRBJ02-07	3	0.000836437	0
CASSEGANSPLHF	TCRBV06-05	TCRBJ01-06	3	0.000836437	0
CASSFHRTSGEQFF	TCRBV07-09	TCRBJ02-01	3	0.000836437	0
CASSVGGGEVTDTQYF	TCRBV09-01	TCRBJ02-03	3	0.000836437	0
CASSYSRYSNQPQHF	TCRBV06-08	TCRBJ01-05	3	0.000836437	0
CASSQERHYGYTF	TCRBV06-09	TCRBJ01-02	3	0.000836437	0
CASSLVVQGEKLFF	TCRBV07-03	TCRBJ01-04	3	0.000836437	0
CASSLGWGSTEAFF	TCRBV07-02	TCRBJ01-01	3	0.000836437	0
CASSLDAKPNQPQHF	TCRBV05-04	TCRBJ01-05	3	0.000836437	0
CTSSE*GRNEQYF	TCRBV06-04	TCRBJ02-07	3	0.000836437	0
CASSSRDTQYF	TCRBV06-08	TCRBJ02-03	3	0.000836437	0
CASSEGETQYF	TCRBV06-06	TCRBJ02-05	3	0.000836437	0
CASSLDAKPNQPQHF	TCRBV05-08	TCRBJ01-05	3	0.000836437	0
CASSGRSSYEQYF	TCRBV19-01	TCRBJ02-07	3	0.000836437	0
CASSLPGSGNTIYF	TCRBV05-04	TCRBJ01-03	3	0.000836437	0
CASSQDPGNSGNTIYF	TCRBV04-03	TCRBJ01-03	3	0.000836437	0
CASSLAADYTTDTQYF	TCRBV05-04	TCRBJ02-03	2	0.000557625	0
CASGDSSVYEQHF	TCRBV05-01	TCRBJ02-05	2	0.000557625	0
CASGASCHR*KTYGYTF	TCRBV02-01	TCRBJ01-02	2	0.000557625	0
CASSPDRGLGQPQHF	TCRBV04-03	TCRBJ01-05	2	0.000557625	0
CASRPSGGSNEQFF	TCRBV04-03	TCRBJ02-01	2	0.000557625	0
CASSSPGQGARKTQYF	TCRBV04-02	TCRBJ02-05	2	0.000557625	0
CASSRLQGDYGYTF	TCRBV04-03	TCRBJ01-02	2	0.000557625	0
CASSLGMDYTF	TCRBV07-08	TCRBJ01-02	2	0.000557625	0
CASSPPYSLREGSYGQYF	TCRBV14-01	TCRBJ02-05	2	0.000557625	0
CASSPTGGPHTEAFF	TCRBV11-01	TCRBJ01-01	2	0.000557625	0
CASRDNEGYTF	TCRBV07-02	TCRBJ01-02	2	0.000557625	0
CSVEDSYEHYF	TCRBV29-01	TCRBJ02-07	2	0.000557625	0
CASSLGWGSTEAFF	TCRBV11-01	TCRBJ01-01	2	0.000557625	0
CASTESGWPYEQYF	TCRBV04-03	TCRBJ02-07	2	0.000557625	0
CASSPGHQETQYF	TCRBV11-01	TCRBJ02-05	2	0.000557625	0
CASSGQGRINEKLFF	TCRBV11-03	TCRBJ01-04	2	0.000557625	0
CASSYSRYSNQPQHF	TCRBV06-06	TCRBJ01-05	2	0.000557625	0
CASSLARGTEAFF	TCRBV07-04	TCRBJ01-01	2	0.000557625	0
CASSPSGTGLGYTF	TCRBV04-02	TCRBJ01-02	2	0.000557625	0
CSVERD*RDFPLGEQYF	TCRBV29-01	TCRBJ02-05	2	0.000557625	0
CASSERVVQPQHF	TCRBV06-09	TCRBJ01-05	2	0.000557625	0
CASSLAPRSYSEQLF	TCRBV09-01	TCRBJ02-01	2	0.000557625	0
[truncated: 562 more rows]

## Sheet: Fig5B-gT+hDCvs6MdT+hDC+IL2
aminoAcid	vGeneName	jGeneName	total	gT+hDC	6MdT+hDC+IL2
CASSIRASNEKLFF	TCRBV19-01	TCRBJ01-04	3347	0.933185	0
CASSFSTSPYEQYF	TCRBV07-09	TCRBJ02-07	2941	0.819988	0
CASSLSGSFYEQYF	TCRBV05-01	TCRBJ02-07	2782	0.775656	0
CASSIRSSYEQYF	TCRBV19-01	TCRBJ02-07	2602	0.72547	0
CASRDNEGYTF	TCRBV07-03	TCRBJ01-02	2463	0.686715	0
CASSLALEDTEAFF	TCRBV05-04	TCRBJ01-01	2405	0.670544	0
CASRQVSYNEQFF	TCRBV05-05	TCRBJ02-01	1875	0.522773	0
CACLGTGGTYEQYF	TCRBV06-01	TCRBJ02-07	1753	0.488758	0
CASSEGQGAVREKLFF	TCRBV02-01	TCRBJ01-04	1665	0.464223	0
CASSYLAGSSYEQYF	TCRBV06-06	TCRBJ02-07	1646	0.458925	0
CASSTSGRSYEQYF	TCRBV06-06	TCRBJ02-07	1585	0.441918	0
CASSIDGAREQYF	TCRBV19-01	TCRBJ02-07	1556	0.433832	0
CASNFMRQGASVNTEAFF	TCRBV27-01	TCRBJ01-01	1485	0.414037	0
CASSLGQGNLEKLFF	TCRBV07-09	TCRBJ01-04	1337	0.372772	0
CASMVGFEAFF	TCRBV07-09	TCRBJ01-01	1257	0.350467	0
CASSLARGTEAFF	TCRBV07-08	TCRBJ01-01	1235	0.344333	0
CATQQGGPIQYF	TCRBV10-03	TCRBJ02-04	1224	0.341266	0
CATSTLRAGEAFF	TCRBV15-01	TCRBJ01-01	1185	0.330393	0
CAR*DQPQHF	TCRBV19-01	TCRBJ01-05	1175	0.327605	0
CASLLLGSEKNTEAFF	TCRBV06-06	TCRBJ01-01	1146	0.319519	0
CASSLVGATGELFF	TCRBV05-06	TCRBJ02-02	1134	0.316173	0
CASSPSTGELFF	TCRBV06-06	TCRBJ02-02	1131	0.315337	0
CASSLQALDGNEKLFF	TCRBV07-09	TCRBJ01-04	1128	0.3145	0
CASS*LRVYYNEKLFF	TCRBV05-07	TCRBJ01-04	1086	0.30279	0
CASSLVQGAREQFF	TCRBV28-01	TCRBJ02-01	1080	0.301117	0
CASSPNSGTEAFF	TCRBV18-01	TCRBJ01-01	1068	0.297772	0
CASSLGPSNTGELFF	TCRBV07-09	TCRBJ02-02	1061	0.29582	0
CASTSERDEQYF	TCRBV02-01	TCRBJ02-07	1029	0.286898	0
CASSEIGGPEQFF	TCRBV07-03	TCRBJ02-01	986	0.274909	0
CASSQERHYGYTF	TCRBV06-05	TCRBJ01-02	926	0.25818	0
CASSSRSSYEQYF	TCRBV19-01	TCRBJ02-07	922	0.257065	0
CASSIRSAYEQYF	TCRBV19-01	TCRBJ02-07	890	0.248143	0
CASSLPGSGNTIYF	TCRBV05-05	TCRBJ01-03	874	0.243682	0
CASSFPFYPEDEQFF	TCRBV07-09	TCRBJ02-01	871	0.242846	0
CASRSLGGAHGYTF	TCRBV07-09	TCRBJ01-02	841	0.234481	0
CASSRGQQYF	TCRBV06-01	TCRBJ02-07	807	0.225002	0
CASSQGLDWELFF	TCRBV18-01	TCRBJ02-02	798	0.222492	0
CASSLSLGADEQYF	TCRBV05-01	TCRBJ02-07	790	0.220262	0
CASSSLVAGAAYEQYF	TCRBV28-01	TCRBJ02-07	789	0.219983	0
CASSLDFVSGGIEQYF	TCRBV07-02	TCRBJ02-07	785	0.218868	0
CASSLGNEQYF	TCRBV05-01	TCRBJ02-07	773	0.215522	0
CSVAGLAANSGANVLTF	TCRBV29-01	TCRBJ02-06	702	0.195726	0
CASSPSGGADGYTF	TCRBV06-06	TCRBJ01-02	701	0.195448	0
CASSYADRGNSPLHF	TCRBV06-06	TCRBJ01-06	690	0.192381	0
CASSNPIRINYGYTF	TCRBV19-01	TCRBJ01-02	676	0.188477	0
CATATGDYGYTF	TCRBV19-01	TCRBJ01-02	658	0.183459	0
CASSPGRLSYEQYF	TCRBV06-01	TCRBJ02-07	647	0.180392	0
CASSQAWGEDEKLFF	TCRBV07-06	TCRBJ01-04	646	0.180113	0
CASSPKMGGTEAFF	TCRBV11-01	TCRBJ01-01	645	0.179834	0
CASSYSTATNEKLFF	TCRBV06-05	TCRBJ01-04	640	0.17844	0
CASSRLNLDSHYEQYF	TCRBV04-01	TCRBJ02-07	634	0.176767	0
CASSLMGTGRNEQYF	TCRBV07-03	TCRBJ02-07	634	0.176767	0
CASSPRGGRLFYEQYF	TCRBV07-02	TCRBJ02-07	628	0.175094	0
CASSGERGGYNSPLHF	TCRBV07-09	TCRBJ01-06	609	0.169797	0
CASSLTFGTRLGRELFF	TCRBV14-01	TCRBJ02-02	599	0.167009	0
CASSLTGGLETQYF	TCRBV07-03	TCRBJ02-05	592	0.165057	0
CASRRMGESGNTIYF	TCRBV06-01	TCRBJ01-03	591	0.164778	0
CASSLVPSEQYF	TCRBV11-02	TCRBJ02-07	591	0.164778	0
CASSFLGQGSGYTF	TCRBV28-01	TCRBJ01-02	580	0.161711	0
CAISGDSGTVSYEQYF	TCRBV10-03	TCRBJ02-07	544	0.151674	0
CAWEGQADGLFF	TCRBV30-01	TCRBJ01-04	543	0.151395	0
CASSLVVQGEKLFF	TCRBV07-02	TCRBJ01-04	534	0.148886	0
CASSPGGGQSSYNSPLHF	TCRBV04-01	TCRBJ01-06	534	0.148886	0
CASSPQGHVYGYTF	TCRBV07-09	TCRBJ01-02	531	0.148049	0
CASSLGGRPTEAFF	TCRBV07-09	TCRBJ01-01	530	0.147771	0
CASSSTGNYGYTF	TCRBV05-04	TCRBJ01-02	526	0.146655	0
CASSSTGSSFPQHF	TCRBV19-01	TCRBJ01-05	519	0.144704	0
CASSLGWGGYTF	TCRBV28-01	TCRBJ01-02	519	0.144704	0
CASSQGVWRANEKLFF	TCRBV04-01	TCRBJ01-04	503	0.140243	0
CASSLDAKPNQPQHF	TCRBV05-06	TCRBJ01-05	497	0.13857	0
CASSQDRRNTEAFF	TCRBV04-01	TCRBJ01-01	496	0.138291	0
CASSLSRGGMNTEAFF	TCRBV27-01	TCRBJ01-01	488	0.13606	0
CASSLALVEVLDGYTF	TCRBV05-01	TCRBJ01-02	483	0.134666	0
CAGSRGYNEQFF	TCRBV11-02	TCRBJ02-01	481	0.134109	0
CAISDRDRGNNEQFF	TCRBV10-03	TCRBJ02-01	479	0.133551	0
CATRIGGAIANEKLFF	TCRBV10-03	TCRBJ01-04	471	0.131321	0
CASSWDPSHEQYF	TCRBV07-09	TCRBJ02-07	459	0.127975	0
CSVGRDRGITEAFF	TCRBV29-01	TCRBJ01-01	457	0.127417	0
CASR**GSNQPQHF	TCRBV07-09	TCRBJ01-05	448	0.124908	0
CASSSPSATGVSYEQYF	TCRBV07-09	TCRBJ02-07	442	0.123235	0
CASSADNMNTEAFF	TCRBV11-03	TCRBJ01-01	441	0.122956	0
CASSQLNQPQHF	TCRBV13-01	TCRBJ01-05	435	0.121283	0
CASSLSNREHEQFF	TCRBV05-08	TCRBJ02-01	430	0.119889	0
CASNLPGGWQPQHF	TCRBV28-01	TCRBJ01-05	426	0.118774	0
CASSQGRGAYEQYF	TCRBV04-01	TCRBJ02-07	422	0.117659	0
CAISAGVGGGPPDTQYF	TCRBV10-03	TCRBJ02-03	418	0.116544	0
CATEGDKPTEAFF	TCRBV10-03	TCRBJ01-01	411	0.114592	0
CASSQDPGNSGNTIYF	TCRBV04-01	TCRBJ01-03	410	0.114313	0
CASTTPGRYAEAFF	TCRBV06-05	TCRBJ01-01	404	0.11264	0
CAIRDVTDTQYF	TCRBV10-03	TCRBJ02-03	397	0.110689	0
CASLDTPYEQYF	TCRBV11-02	TCRBJ02-07	397	0.110689	0
CASSLAGEEQPQHF	TCRBV05-04	TCRBJ01-05	397	0.110689	0
CASSFGQGGFDEQFF	TCRBV05-01	TCRBJ02-01	393	0.109573	0
CASSFGLEVTDTQYF	TCRBV11-01	TCRBJ02-03	388	0.108179	0
CASSTGQGNTIYF	TCRBV06-06	TCRBJ01-03	387	0.1079	0
CASSLGGADEAFF	TCRBV05-01	TCRBJ01-01	374	0.104276	0
CASSPTQGFGTDTQYF	TCRBV18-01	TCRBJ02-03	368	0.102603	0
CASSLDTSSYNEQFF	TCRBV07-06	TCRBJ02-01	368	0.102603	0
CASSLGWGSTEAFF	TCRBV11-02	TCRBJ01-01	362	0.10093	0
Total clonal types				99	0
CASGTGEGRQPQHF	TCRBV27-01	TCRBJ01-05	355	0.0989784	0
CASSPSGTGLGYTF	TCRBV04-01	TCRBJ01-02	355	0.0989784	0
CASSQQLADTGELFF	TCRBV04-02	TCRBJ02-02	348	0.0970267	0
CASRPTGGSNEQFF	TCRBV07-03	TCRBJ02-01	347	0.0967479	0
CASRENGGNQPQHF	TCRBV07-02	TCRBJ01-05	345	0.0961903	0
CASSVGWQGNSPLHF	TCRBV09-01	TCRBJ01-06	335	0.0934022	0
CATWFGNEQFF	TCRBV25-01	TCRBJ02-01	329	0.0917293	0
CASSLVTDTQYF	TCRBV05-01	TCRBJ02-03	329	0.0917293	0
CASSPSGTYNEQFF	TCRBV27-01	TCRBJ02-01	326	0.0908929	0
CASSLGPLQETQYF	TCRBV07-02	TCRBJ02-05	324	0.0903352	0
CASRKEGAKLFF	TCRBV07-09	TCRBJ01-04	322	0.0897776	0
CASTENPGNTIYF	TCRBV02-01	TCRBJ01-03	321	0.0894988	0
CASSNPLNTEAFF	TCRBV07-09	TCRBJ01-01	319	0.0889412	0
CASSVSPQEPHNEQFF	TCRBV09-01	TCRBJ02-01	318	0.0886624	0
CASRDREDNEQFF	TCRBV02-01	TCRBJ02-01	314	0.0875471	0
CASSLAPRSYNEQFF	TCRBV09-01	TCRBJ02-01	301	0.0839226	0
CASSFHRTSGEQFF	TCRBV09-01	TCRBJ02-01	301	0.0839226	0
CASSPQGGVQPQHF	TCRBV18-01	TCRBJ01-05	300	0.0836437	0
CSVGGPFYGYTF	TCRBV29-01	TCRBJ01-02	297	0.0828073	0
CASSTRTKETQYF	TCRBV05-01	TCRBJ02-05	296	0.0825285	0
CASSLAPSGSYEQYF	TCRBV05-01	TCRBJ02-07	295	0.0822497	0
CASSESPG*RPLRSYNEQFF	TCRBV10-01	TCRBJ02-01	291	0.0811344	0
CASSTSSEWGGQYF	TCRBV19-01	TCRBJ02-07	289	0.0805768	0
CASRGTTYNEQFF	TCRBV19-01	TCRBJ02-01	289	0.0805768	0
CASSADRGVEYF	TCRBV07-06	TCRBJ02-07	285	0.0794616	0
CASLGGKAYEQYF	TCRBV02-01	TCRBJ02-07	285	0.0794616	0
CASSYD*REGDPYEQYF	TCRBV07-09	TCRBJ02-07	283	0.0789039	0
CASSIGRKLFF	TCRBV25-01	TCRBJ01-04	282	0.0786251	0
CAISEGAQPQHF	TCRBV10-03	TCRBJ01-05	280	0.0780675	0
CSVKEGRAMNTEAFF	TCRBV29-01	TCRBJ01-01	274	0.0763946	0
CASSSNLALTDTEAFF	TCRBV11-02	TCRBJ01-01	273	0.0761158	0
CAWSVARGGSPLHF	TCRBV30-01	TCRBJ01-06	273	0.0761158	0
CASSFLVSNDGFSGNTIYF	TCRBV05-08	TCRBJ01-03	271	0.0755582	0
CASSPTGGPHTEAFF	TCRBV07-09	TCRBJ01-01	270	0.0752794	0
CASSLGDGNYEQYF	TCRBV05-06	TCRBJ02-07	269	0.0750006	0
CARRNTGELFF	TCRBV19-01	TCRBJ02-02	268	0.0747217	0
CSVEDSYEQYF	TCRBV29-01	TCRBJ02-07	265	0.0738853	0
CASSDNRATEAFF	TCRBV02-01	TCRBJ01-01	264	0.0736065	0
CASTPNTEAFF	TCRBV10-01	TCRBJ01-01	262	0.0730489	0
CASSPAENYGYTF	TCRBV18-01	TCRBJ01-02	258	0.0719336	0
CASSIDRTGPGYTF	TCRBV19-01	TCRBJ01-02	254	0.0708184	0
CATQHSNGEGGQYF	TCRBV10-03	TCRBJ02-03	253	0.0705396	0
CASSLQGTSEKLFF	TCRBV28-01	TCRBJ01-04	253	0.0705396	0
CAISPGQGSNQPQHF	TCRBV10-03	TCRBJ01-05	252	0.0702607	0
CASSSRDTQYF	TCRBV06-05	TCRBJ02-03	250	0.0697031	0
CASRWGINEQFF	TCRBV19-01	TCRBJ02-01	249	0.0694243	0
CASSETRVGELFF	TCRBV10-02	TCRBJ02-02	247	0.0688667	0
CASS*SSGRGIQYF	TCRBV06-08	TCRBJ02-04	246	0.0685879	0
CASSSTPGQVMGNEQFF	TCRBV11-01	TCRBJ02-01	244	0.0680302	0
CASSPEPGSSYEQYF	TCRBV06-01	TCRBJ02-07	243	0.0677514	0
CASSFPREGGYQETQYF	TCRBV11-02	TCRBJ02-05	242	0.0674726	0
CARIGTAPYEQYF	TCRBV21-01	TCRBJ02-07	240	0.066915	0
CATTGTGRGEQYF	TCRBV06-06	TCRBJ02-07	240	0.066915	0
CASSYDAGNTIYF	TCRBV06-06	TCRBJ01-03	238	0.0663574	0
CASSQGVVPSNGYTF	TCRBV04-01	TCRBJ01-02	237	0.0660786	0
CASSLAGHTEAFF	TCRBV07-09	TCRBJ01-01	236	0.0657997	0
CASVVGETQYF	TCRBV25-01	TCRBJ02-05	235	0.0655209	0
CASAIHRDEKLFF	TCRBV06-01	TCRBJ01-04	235	0.0655209	0
CAIRGLAETQYF	TCRBV10-03	TCRBJ02-05	231	0.0644057	0
CASSYSRYSNQPQHF	TCRBV06-05	TCRBJ01-05	230	0.0641269	0
CASSLGQGPSYEQYF	TCRBV07-08	TCRBJ02-07	230	0.0641269	0
CASSWEGVRDTIYF	TCRBV05-04	TCRBJ01-03	230	0.0641269	0
CASSQGAGGNTIYF	TCRBV06-05	TCRBJ01-03	229	0.0638481	0
CASSEGANSPLHF	TCRBV06-01	TCRBJ01-06	228	0.0635692	0
CASNGGADQPQHF	TCRBV07-09	TCRBJ01-05	228	0.0635692	0
CASQGVGEKLFF	TCRBV27-01	TCRBJ01-04	226	0.0630116	0
CAISVGGGNTEAFF	TCRBV10-03	TCRBJ01-01	226	0.0630116	0
CASSSPAWTGASTEQYF	TCRBV19-01	TCRBJ02-07	226	0.0630116	0
CASSYSATDSYEQYF	TCRBV06-06	TCRBJ02-07	221	0.0616176	0
CASSASNTGELFF	TCRBV02-01	TCRBJ02-02	220	0.0613387	0
CASSRQLASTDTQYF	TCRBV14-01	TCRBJ02-03	220	0.0613387	0
CASRNGHRYEQYF	TCRBV06-01	TCRBJ02-07	220	0.0613387	0
CASSPNYGVTGAGNTIYF	TCRBV18-01	TCRBJ01-03	218	0.0607811	0
CASSLEAGGNTIYF	TCRBV05-04	TCRBJ01-03	218	0.0607811	0
CASSYGTSGKSEQYF	TCRBV06-06	TCRBJ02-07	217	0.0605023	0
CASSLNSGGELFF	TCRBV07-02	TCRBJ02-02	214	0.0596659	0
CASSERVVQPQHF	TCRBV06-01	TCRBJ01-05	211	0.0588294	0
CASSGPLAQGETQYF	TCRBV02-01	TCRBJ02-05	209	0.0582718	0
CASSYPLAGEVYGYTF	TCRBV06-06	TCRBJ01-02	208	0.057993	0
CASSYSGDEQYF	TCRBV06-06	TCRBJ02-07	207	0.0577142	0
CASRLGTGGEKLFF	TCRBV06-05	TCRBJ01-04	207	0.0577142	0
CASSPTDRAYGDTQYF	TCRBV07-03	TCRBJ02-03	206	0.0574354	0
CASSEVSVLAGGAYEQYF	TCRBV04-01	TCRBJ02-07	205	0.0571566	0
CASSLPGLENEQYF	TCRBV28-01	TCRBJ02-07	205	0.0571566	0
CASSEAGRADDEQYF	TCRBV06-01	TCRBJ02-07	204	0.0568777	0
CASSPPWAVGPEQYF	TCRBV07-09	TCRBJ02-07	204	0.0568777	0
CASGTYGYTF	TCRBV06-06	TCRBJ01-02	204	0.0568777	0
CASGGESSYEQYF	TCRBV02-01	TCRBJ02-07	204	0.0568777	0
CASSSDRVGNTIYF	TCRBV04-01	TCRBJ01-03	203	0.0565989	0
CASSSSQSRANVLTF	TCRBV07-04	TCRBJ02-06	202	0.0563201	0
CASHGRINQPQHF	TCRBV02-01	TCRBJ01-05	202	0.0563201	0
CASSLDSGRGETQYF	TCRBV05-01	TCRBJ02-05	199	0.0554837	0
CASSMLPVGTVSTDTQYF	TCRBV19-01	TCRBJ02-03	199	0.0554837	0
CASSIVLRDTEAFF	TCRBV19-01	TCRBJ01-01	198	0.0552049	0
CASSFGARTVHTEAFF	TCRBV05-01	TCRBJ01-01	195	0.0543684	0
CASIVEGAPNTGELFF	TCRBV25-01	TCRBJ02-02	192	0.053532	0
CASSAGQGKGDYEQYF	TCRBV02-01	TCRBJ02-07	192	0.053532	0
CASSSPGQGYEQYF	TCRBV05-01	TCRBJ02-07	191	0.0532532	0
CASSLEAGGPYNEQFF	TCRBV05-01	TCRBJ02-01	191	0.0532532	0
CASRTGPYQPQHF	TCRBV02-01	TCRBJ01-05	191	0.0532532	0
CASSNQTGASNGYTF	TCRBV21-01	TCRBJ01-02	189	0.0526956	0
CASSDRGSNTGELFF	TCRBV02-01	TCRBJ02-02	189	0.0526956	0
CASSLLAGGSEQFF	TCRBV02-01	TCRBJ02-01	188	0.0524167	0
CASSLGGGEGVQFF	TCRBV07-02	TCRBJ02-01	187	0.0521379	0
CASRAYRKTYGYTF	TCRBV21-01	TCRBJ01-02	187	0.0521379	0
CASASPSGGNIQYF	TCRBV28-01	TCRBJ02-04	187	0.0521379	0
CATSTGSPTSGSFLETQYF	TCRBV15-01	TCRBJ02-05	186	0.0518591	0
CASSHTPGTYPYEQYF	TCRBV06-06	TCRBJ02-07	186	0.0518591	0
CASSPRQVRTDTQYF	TCRBV06-05	TCRBJ02-03	184	0.0513015	0
CASSPDNTGELFF	TCRBV18-01	TCRBJ02-02	183	0.0510227	0
CASQKGTANTGELFF	TCRBV07-07	TCRBJ02-02	183	0.0510227	0
CASSEVGNEQFF	TCRBV02-01	TCRBJ02-01	183	0.0510227	0
CASSPGGWEQYF	TCRBV02-01	TCRBJ02-07	182	0.0507439	0
CASTNYQGDEKLFF	TCRBV07-08	TCRBJ01-04	182	0.0507439	0
CASSLDRNQPQHF	TCRBV05-06	TCRBJ01-05	182	0.0507439	0
CASRFGLATRVDEQYF	TCRBV21-01	TCRBJ02-07	182	0.0507439	0
CASSLEGSQQETQYF	TCRBV07-09	TCRBJ02-05	182	0.0507439	0
CASSPPYSLREGSYEQYF	TCRBV14-01	TCRBJ02-07	182	0.0507439	0
CASSEDRNTIYF	TCRBV06-01	TCRBJ01-03	182	0.0507439	0
CAIMRQAKGDTEAFF	TCRBV10-03	TCRBJ01-01	181	0.0504651	0
CASSQDHYEQYF	TCRBV07-09	TCRBJ02-07	181	0.0504651	0
CASSPPGRWSSYNEQFF	TCRBV07-03	TCRBJ02-01	180	0.0501862	0
CASSERWTGWASNQPQHF	TCRBV02-01	TCRBJ01-05	179	0.0499074	0
CASRSGGEAFF	TCRBV06-05	TCRBJ01-01	178	0.0496286	0
CASSFRGTGTYEQYF	TCRBV05-05	TCRBJ02-07	177	0.0493498	0
CASSERGLNTGELFF	TCRBV10-02	TCRBJ02-02	177	0.0493498	0
CASTRTDYGYTF	TCRBV06-01	TCRBJ01-02	176	0.049071	0
CASKDPWCSNQPQHF	TCRBV06-04	TCRBJ01-05	175	0.0487922	0
CASGQGGTEAFF	TCRBV19-01	TCRBJ01-01	174	0.0485134	0
CAISEPVAGVYQETQYF	TCRBV10-03	TCRBJ02-05	174	0.0485134	0
CASSYLGRGGPYEQYF	TCRBV06-06	TCRBJ02-07	173	0.0482346	0
CASSSPGQGAKYEQYF	TCRBV05-04	TCRBJ02-07	172	0.0479557	0
CASSFSNTGELFF	TCRBV05-04	TCRBJ02-02	171	0.0476769	0
CASSEVGGQAGGQYF	TCRBV06-01	TCRBJ02-07	170	0.0473981	0
CASSLTTMPYEQYF	TCRBV27-01	TCRBJ02-07	170	0.0473981	0
CASSLAADYTTDTQYF	TCRBV05-06	TCRBJ02-03	170	0.0473981	0
CASSEGTGSYNEQFF	TCRBV25-01	TCRBJ02-01	169	0.0471193	0
CASSPWTGGSYEQYF	TCRBV11-01	TCRBJ02-07	169	0.0471193	0
CAISVDFGTDNEQFF	TCRBV10-03	TCRBJ02-01	169	0.0471193	0
CASSQGQGVSWKLFF	TCRBV27-01	TCRBJ01-04	169	0.0471193	0
CASSPGTGNTIYF	TCRBV07-03	TCRBJ01-03	168	0.0468405	0
CAISEGRTEPWEQYF	TCRBV10-03	TCRBJ02-07	167	0.0465617	0
CASSEGGGEKLFF	TCRBV05-04	TCRBJ01-04	167	0.0465617	0
CASHPAGEVNEQFF	TCRBV19-01	TCRBJ02-01	166	0.0462829	0
CASGRLMNTEAFF	TCRBV07-09	TCRBJ01-01	166	0.0462829	0
CAMRGTDTQYF	TCRBV10-03	TCRBJ02-03	165	0.0460041	0
CASRSPGQIRNTIYF	TCRBV11-02	TCRBJ01-03	165	0.0460041	0
CASSQIGQGINTEAFF	TCRBV14-01	TCRBJ01-01	165	0.0460041	0
CASSSGTDFNYGYTF	TCRBV07-09	TCRBJ01-02	164	0.0457252	0
CASSSGQGNYGYTF	TCRBV07-02	TCRBJ01-02	163	0.0454464	0
CASRRDLEQYF	TCRBV02-01	TCRBJ02-07	163	0.0454464	0
CASSLQKLFF	TCRBV06-06	TCRBJ01-04	163	0.0454464	0
CAISGTANQPQHF	TCRBV10-03	TCRBJ01-05	163	0.0454464	0
CASSESVTSGSSNEQYF	TCRBV10-01	TCRBJ02-07	163	0.0454464	0
CASSPTGGTSSYEQYF	TCRBV14-01	TCRBJ02-07	162	0.0451676	0
CASSYRLAGIYEQYF	TCRBV06-05	TCRBJ02-07	161	0.0448888	0
CASSLRRQREGLTGELFF	TCRBV07-03	TCRBJ02-02	160	0.04461	0
CASSLALAGAKNIQYF	TCRBV21-01	TCRBJ02-04	160	0.04461	0
CASSIQTGGTEAFF	TCRBV07-09	TCRBJ01-01	160	0.04461	0
CAISAGGQPQHF	TCRBV10-03	TCRBJ01-05	160	0.04461	0
CASSEVGELFF	TCRBV25-01	TCRBJ02-02	160	0.04461	0
CASSHWTGGDTEAFF	TCRBV07-09	TCRBJ01-01	160	0.04461	0
CASSQFWLSSGNTIYF	TCRBV14-01	TCRBJ01-03	160	0.04461	0
CASSLAPRDRGAYEQYF	TCRBV18-01	TCRBJ02-07	159	0.0443312	0
CASSEGQGNSPLHF	TCRBV06-01	TCRBJ01-06	159	0.0443312	0
CASSDPGTVENTIYF	TCRBV25-01	TCRBJ01-03	159	0.0443312	0
CASSRRYEQYF	TCRBV05-06	TCRBJ02-07	158	0.0440524	0
CASRLGADNSPLHF	TCRBV06-05	TCRBJ01-06	158	0.0440524	0
CASSQVQGNEAFF	TCRBV04-01	TCRBJ01-01	158	0.0440524	0
CASSRLQGDYGYTF	TCRBV04-01	TCRBJ01-02	157	0.0437736	0
CASTRMGEGLYGYTF	TCRBV06-01	TCRBJ01-02	157	0.0437736	0
CASGTYEQYF	TCRBV27-01	TCRBJ02-07	157	0.0437736	0
CASVEGNTIYF	TCRBV25-01	TCRBJ01-03	157	0.0437736	0
CASSLRPSPTYEQYF	TCRBV06-05	TCRBJ02-07	157	0.0437736	0
CASSEGGYEQYF	TCRBV06-01	TCRBJ02-07	157	0.0437736	0
CASKAGDYGYTF	TCRBV02-01	TCRBJ01-02	156	0.0434947	0
CASSLTWGADTNTEAFF	TCRBV05-04	TCRBJ01-01	155	0.0432159	0
CASSLGGAYRDTQYF	TCRBV11-03	TCRBJ02-03	155	0.0432159	0
CASSYAGREQYF	TCRBV06-05	TCRBJ02-07	155	0.0432159	0
CASSHPDSTYEQYF	TCRBV07-09	TCRBJ02-07	155	0.0432159	0
CASSYREGYGYTF	TCRBV27-01	TCRBJ01-02	154	0.0429371	0
CAISVDLLEQYF	TCRBV10-03	TCRBJ02-07	154	0.0429371	0
CASTLETPYGYTF	TCRBV06-06	TCRBJ01-02	154	0.0429371	0
CASSESGTSGRADTQYF	TCRBV10-02	TCRBJ02-03	153	0.0426583	0
CASSE*TQGANTEAFF	TCRBV10-01	TCRBJ01-01	153	0.0426583	0
CASSESPTGELFF	TCRBV10-01	TCRBJ02-02	153	0.0426583	0
CASRQGGQGQPQHF	TCRBV06-05	TCRBJ01-05	152	0.0423795	0
CASTPPSGELFF	TCRBV11-02	TCRBJ02-02	152	0.0423795	0
CASSLVSFEYEQYF	TCRBV07-09	TCRBJ02-07	151	0.0421007	0
CASGGGQVNYEQYF	TCRBV06-01	TCRBJ02-07	151	0.0421007	0
CASTLVMSQPQHF	TCRBV02-01	TCRBJ01-05	151	0.0421007	0
CASRRTGVSGNTIYF	TCRBV07-08	TCRBJ01-03	151	0.0421007	0
CASSLDDRSGNTIYF	TCRBV05-04	TCRBJ01-03	151	0.0421007	0
CASRGARAEKLFF	TCRBV06-01	TCRBJ01-04	150	0.0418219	0
CASSSEGLASTDTQYF	TCRBV05-06	TCRBJ02-03	150	0.0418219	0
CASSEARGLGNQPQHF	TCRBV06-01	TCRBJ01-05	150	0.0418219	0
CASSLGQIQNEQYF	TCRBV05-01	TCRBJ02-07	150	0.0418219	0
CASSYVGVRPQHF	TCRBV06-06	TCRBJ01-05	150	0.0418219	0
CASSGTGNPYEQYF	TCRBV09-01	TCRBJ02-07	150	0.0418219	0
CASSYSTGLSTYEQYF	TCRBV06-05	TCRBJ02-07	149	0.0415431	0
CASSPGQGAGGYTF	TCRBV28-01	TCRBJ01-02	149	0.0415431	0
CASSQVVRGGKDQPQHF	TCRBV04-01	TCRBJ01-05	149	0.0415431	0
CASSLDRVDGYTF	TCRBV07-09	TCRBJ01-02	148	0.0412642	0
CAISELAGSTDTQYF	TCRBV10-03	TCRBJ02-03	148	0.0412642	0
CASSLGGADTEAFF	TCRBV11-03	TCRBJ01-01	147	0.0409854	0
CASSYSGTGITYEQYF	TCRBV27-01	TCRBJ02-07	147	0.0409854	0
CASRGLAGGPSYNEQFF	TCRBV10-01	TCRBJ02-01	146	0.0407066	0
CASSDRSPSQGISYEQYF	TCRBV06-01	TCRBJ02-07	146	0.0407066	0
CASRRLEDGPDQPQHF	TCRBV27-01	TCRBJ01-05	146	0.0407066	0
CASSHRLQLNTEAFF	TCRBV14-01	TCRBJ01-01	146	0.0407066	0
CASSASGGYTQYF	TCRBV02-01	TCRBJ02-03	146	0.0407066	0
CASTYRPGPEAFF	TCRBV02-01	TCRBJ01-01	145	0.0404278	0
CASSEGTGSYEQYF	TCRBV02-01	TCRBJ02-07	145	0.0404278	0
CAISERQVQNNYGYTF	TCRBV10-03	TCRBJ01-02	145	0.0404278	0
CASSIGFGFSTDTQYF	TCRBV19-01	TCRBJ02-03	145	0.0404278	0
CASSLTGRETQYF	TCRBV07-03	TCRBJ02-05	145	0.0404278	0
CASSLNWGLAGRYEQYF	TCRBV11-03	TCRBJ02-07	145	0.0404278	0
CASSQTGTGGEKLFF	TCRBV04-01	TCRBJ01-04	145	0.0404278	0
CASSLDKAGRTDTQYF	TCRBV11-03	TCRBJ02-03	144	0.040149	0
CASSLVGSGTGELFF	TCRBV05-01	TCRBJ02-02	144	0.040149	0
CASSLSSGASSGNTIYF	TCRBV05-01	TCRBJ01-03	144	0.040149	0
CASSMVAGDPYEQYF	TCRBV19-01	TCRBJ02-07	144	0.040149	0
CASSTRWGDYGYTF	TCRBV05-08	TCRBJ01-02	144	0.040149	0
CASMPGLATDTQYF	TCRBV05-01	TCRBJ02-03	143	0.0398702	0
CASSWGNEQYF	TCRBV07-09	TCRBJ02-07	143	0.0398702	0
CASSLVAAEAFF	TCRBV05-06	TCRBJ01-01	143	0.0398702	0
CASSFPGNSALHF	TCRBV06-01	TCRBJ01-06	143	0.0398702	0
CASTDRDPLSYEQYF	TCRBV06-05	TCRBJ02-07	143	0.0398702	0
CASSWDRGRYGYTF	TCRBV07-09	TCRBJ01-02	142	0.0395914	0
CASTKYNEQFF	TCRBV06-05	TCRBJ02-01	142	0.0395914	0
CASSPRAEPYNEQFF	TCRBV09-01	TCRBJ02-01	142	0.0395914	0
CASSLGMDYTF	TCRBV11-02	TCRBJ01-02	142	0.0395914	0
CASTESGWPYEQYF	TCRBV04-01	TCRBJ02-07	142	0.0395914	0
CASRAGFAEKLFF	TCRBV28-01	TCRBJ01-04	142	0.0395914	0
CASSSLPGGYEQYF	TCRBV07-02	TCRBJ02-07	141	0.0393126	0
CASSESYEQYF	TCRBV02-01	TCRBJ02-07	141	0.0393126	0
CASSYWGPWAGDGYTF	TCRBV06-05	TCRBJ01-02	141	0.0393126	0
CASSLTPGLYNEQFF	TCRBV27-01	TCRBJ02-01	141	0.0393126	0
CASSKSLWSYEQYF	TCRBV04-01	TCRBJ02-07	140	0.0390337	0
CASSLYKGAGELFF	TCRBV07-06	TCRBJ02-02	140	0.0390337	0
CASSLLTGYEQYF	TCRBV27-01	TCRBJ02-07	140	0.0390337	0
CASSLTRLAGVRDCEQYF	TCRBV07-03	TCRBJ02-07	140	0.0390337	0
CASSKA*GDRGNTIYF	TCRBV21-01	TCRBJ01-03	140	0.0390337	0
CASSPGGFAEAFF	TCRBV07-03	TCRBJ01-01	139	0.0387549	0
CASSFYGSYEQYF	TCRBV13-01	TCRBJ02-07	139	0.0387549	0
CASSPGPTTNEKLFF	TCRBV02-01	TCRBJ01-04	139	0.0387549	0
CASSLAGLAGSTDTQYF	TCRBV18-01	TCRBJ02-03	139	0.0387549	0
CASSLDGTSVREQYF	TCRBV05-01	TCRBJ02-07	139	0.0387549	0
CASSTQENTEAFF	TCRBV06-06	TCRBJ01-01	139	0.0387549	0
CASSQLAETNTGELFF	TCRBV04-01	TCRBJ02-02	138	0.0384761	0
CASSLEAWSYEQYF	TCRBV06-01	TCRBJ02-07	138	0.0384761	0
CASTGLAGAYNEQFF	TCRBV28-01	TCRBJ02-01	138	0.0384761	0
CASSLGTNFVDGYTF	TCRBV07-09	TCRBJ01-02	138	0.0384761	0
CASSANAGWGSPLHF	TCRBV02-01	TCRBJ01-06	138	0.0384761	0
CASSYGQGVYGYTF	TCRBV06-05	TCRBJ01-02	138	0.0384761	0
CASSPGHQETQYF	TCRBV11-02	TCRBJ02-05	138	0.0384761	0
CASSLLRNSPLHF	TCRBV27-01	TCRBJ01-06	138	0.0384761	0
CASSSFQLKFF	TCRBV19-01	TCRBJ02-01	138	0.0384761	0
CASSATSGGYEQFF	TCRBV25-01	TCRBJ02-01	137	0.0381973	0
CASSLSSSAYGYTF	TCRBV07-02	TCRBJ01-02	137	0.0381973	0
CASSELGNTEAFF	TCRBV10-01	TCRBJ01-01	137	0.0381973	0
CASRPSGQGDYEQYF	TCRBV19-01	TCRBJ02-07	136	0.0379185	0
CASSLASPTEAFF	TCRBV11-02	TCRBJ01-01	136	0.0379185	0
CASSFRLAGGSSYEQYF	TCRBV02-01	TCRBJ02-07	136	0.0379185	0
CASGL*GGLRNTIYF	TCRBV12-05	TCRBJ01-03	135	0.0376397	0
CASSLDGFNSPLHF	TCRBV07-09	TCRBJ01-06	135	0.0376397	0
CASSLVGGVYEQYF	TCRBV11-02	TCRBJ02-07	135	0.0376397	0
CASSRGTPNTEAFF	TCRBV19-01	TCRBJ01-01	135	0.0376397	0
CASKETGNTEAFF	TCRBV05-01	TCRBJ01-01	135	0.0376397	0
CASSSTGIGDAPLHF	TCRBV05-04	TCRBJ01-06	135	0.0376397	0
CASSPEEDSNQPQHF	TCRBV21-01	TCRBJ01-05	135	0.0376397	0
CASSLGANQPQHF	TCRBV18-01	TCRBJ01-05	134	0.0373609	0
CASSLRSGLTYEQYF	TCRBV27-01	TCRBJ02-07	134	0.0373609	0
CASSPDTESSSYEQYF	TCRBV05-04	TCRBJ02-07	134	0.0373609	0
CASSEVQDNQPQHF	TCRBV02-01	TCRBJ01-05	134	0.0373609	0
CASSPPAVGTLRTFF	TCRBV18-01	TCRBJ01-01	134	0.0373609	0
CASSSTAYQETQYF	TCRBV13-01	TCRBJ02-05	134	0.0373609	0
CASSSTTKTYEQYF	TCRBV07-09	TCRBJ02-07	134	0.0373609	0
CASSLNRGLCTF	TCRBV05-06	TCRBJ01-02	134	0.0373609	0
CASSYLPGTGISPLHF	TCRBV06-05	TCRBJ01-06	133	0.0370821	0
CASSAGRLGSYNEQFF	TCRBV11-01	TCRBJ02-01	133	0.0370821	0
CASSQPAGQASSYEQYF	TCRBV04-01	TCRBJ02-07	133	0.0370821	0
CASSLDAVGQYF	TCRBV05-04	TCRBJ02-07	132	0.0368032	0
CASQGDGTDTQYF	TCRBV10-02	TCRBJ02-03	132	0.0368032	0
CAISGRGGSEAFF	TCRBV10-03	TCRBJ01-01	132	0.0368032	0
CASSFRREGKQYF	TCRBV28-01	TCRBJ02-07	132	0.0368032	0
CATSGQGPLLTEAFF	TCRBV18-01	TCRBJ01-01	132	0.0368032	0
CASRYRDRGTYEQYF	TCRBV06-01	TCRBJ02-07	132	0.0368032	0
CASSIDPNTQYF	TCRBV19-01	TCRBJ02-03	131	0.0365244	0
CASSAGGSQGGGNTIYF	TCRBV09-01	TCRBJ01-03	131	0.0365244	0
CASSLSSGELFF	TCRBV27-01	TCRBJ02-02	131	0.0365244	0
CASSSPGTTPYEQYF	TCRBV07-09	TCRBJ02-07	131	0.0365244	0
CASSPQDSIYEQYF	TCRBV05-01	TCRBJ02-07	131	0.0365244	0
CASSADLGSYEQYF	TCRBV13-01	TCRBJ02-07	131	0.0365244	0
CASSQVGGGGLYEQYF	TCRBV04-02	TCRBJ02-07	131	0.0365244	0
CASSIRTGPYTEAFF	TCRBV19-01	TCRBJ01-01	131	0.0365244	0
CASSRDRARRDEQYF	TCRBV18-01	TCRBJ02-07	130	0.0362456	0
CAIRARTGEGYGYTF	TCRBV10-03	TCRBJ01-02	130	0.0362456	0
CASSYLRGQQNQPQHF	TCRBV06-06	TCRBJ01-05	130	0.0362456	0
CASSFGGSYNSPLHF	TCRBV27-01	TCRBJ01-06	130	0.0362456	0
CASRIQGAADEQYF	TCRBV27-01	TCRBJ02-07	130	0.0362456	0
CASSGQGRINEKLFF	TCRBV11-02	TCRBJ01-04	130	0.0362456	0
CASSKGPRDLLASGYTF	TCRBV21-01	TCRBJ01-02	130	0.0362456	0
CASSREVLREADTQYF	TCRBV07-02	TCRBJ02-03	129	0.0359668	0
CASTVRPTEAFF	TCRBV02-01	TCRBJ01-01	129	0.0359668	0
CASSPPFQLNTGELFF	TCRBV18-01	TCRBJ02-02	129	0.0359668	0
CASSLLPGGGPSYEQYF	TCRBV27-01	TCRBJ02-07	128	0.035688	0
CASSVGLNTEAFF	TCRBV02-01	TCRBJ01-01	128	0.035688	0
CASEAGPYEQYF	TCRBV28-01	TCRBJ02-07	127	0.0354092	0
CASSSAWGGQPQHF	TCRBV05-05	TCRBJ01-05	127	0.0354092	0
CASSRSGEGDEQYF	TCRBV07-09	TCRBJ02-07	127	0.0354092	0
CASSQWGNNEQFF	TCRBV23-01	TCRBJ02-01	127	0.0354092	0
CASSLRRWGHEKLFF	TCRBV05-05	TCRBJ01-04	127	0.0354092	0
CASPGGRYEQYF	TCRBV21-01	TCRBJ02-07	126	0.0351304	0
CASSLAGGTYEQYF	TCRBV05-05	TCRBJ02-07	126	0.0351304	0
CASTVTVSSYEQYF	TCRBV02-01	TCRBJ02-07	126	0.0351304	0
CASSYSVSGAYNEQFF	TCRBV06-05	TCRBJ02-01	126	0.0351304	0
CASSRNGQTEKLFF	TCRBV04-01	TCRBJ01-04	126	0.0351304	0
CASGLDYGYTF	TCRBV19-01	TCRBJ01-02	126	0.0351304	0
CASSLDPWGYTF	TCRBV05-06	TCRBJ01-02	126	0.0351304	0
CASSMTGENSYEQYF	TCRBV19-01	TCRBJ02-07	125	0.0348516	0
CASSKGRGLAGVHNEQFF	TCRBV21-01	TCRBJ02-01	125	0.0348516	0
CAISEDTEAFF	TCRBV10-03	TCRBJ01-01	125	0.0348516	0
CASSRPGTTLEEQYF	TCRBV13-01	TCRBJ02-07	125	0.0348516	0
CASSPGTSGGRDTQYF	TCRBV07-09	TCRBJ02-03	125	0.0348516	0
CASSSYRVPEAFF	TCRBV27-01	TCRBJ01-01	125	0.0348516	0
CASGKGRQYF	TCRBV28-01	TCRBJ02-07	125	0.0348516	0
CASSLISYEQYF	TCRBV07-09	TCRBJ02-07	125	0.0348516	0
CASSVTSGRAGGEQFF	TCRBV05-04	TCRBJ02-01	124	0.0345727	0
CASSEALRQAYEQYF	TCRBV06-01	TCRBJ02-07	124	0.0345727	0
CASSEGETQYF	TCRBV06-01	TCRBJ02-05	124	0.0345727	0
CASSQDPDLGSPLHF	TCRBV04-01	TCRBJ01-06	124	0.0345727	0
CASTVLPIYTF	TCRBV02-01	TCRBJ01-02	123	0.0342939	0
CASSQGDEQYF	TCRBV14-01	TCRBJ02-07	123	0.0342939	0
CASRDRFTDTQYF	TCRBV27-01	TCRBJ02-03	123	0.0342939	0
CASGRGGGNTIYF	TCRBV12-05	TCRBJ01-03	122	0.0340151	0
CATSIGQGATYEQYF	TCRBV15-01	TCRBJ02-07	122	0.0340151	0
CASSFGPDYEQYF	TCRBV07-07	TCRBJ02-07	122	0.0340151	0
CASSQGINYGYTF	TCRBV05-06	TCRBJ01-02	122	0.0340151	0
CASSRRGAVTQYF	TCRBV05-06	TCRBJ02-03	121	0.0337363	0
CASSLKVEGYEQYF	TCRBV27-01	TCRBJ02-07	121	0.0337363	0
CASK*RGGQTVDEQYF	TCRBV10-01	TCRBJ02-07	121	0.0337363	0
CASSSTDTQYF	TCRBV27-01	TCRBJ02-03	121	0.0337363	0
CAISESRGTGANVLTF	TCRBV10-03	TCRBJ02-06	121	0.0337363	0
CASSQGPGRQYGYTF	TCRBV07-09	TCRBJ01-02	120	0.0334575	0
CASHVGGSTKTQYF	TCRBV06-06	TCRBJ02-05	120	0.0334575	0
CAISVSLESPLHF	TCRBV10-03	TCRBJ01-06	120	0.0334575	0
CASSISQGAREQYF	TCRBV19-01	TCRBJ02-07	120	0.0334575	0
CASSLAGGETQYF	TCRBV07-09	TCRBJ02-05	120	0.0334575	0
CASSLEGNMNTEAFF	TCRBV05-01	TCRBJ01-01	120	0.0334575	0
CAIKEQSSYNEQFF	TCRBV10-03	TCRBJ02-01	120	0.0334575	0
CASSESGQSYEQYF	TCRBV02-01	TCRBJ02-07	120	0.0334575	0
CASSQGGLADNPYEQYF	TCRBV04-01	TCRBJ02-07	120	0.0334575	0
CASSITGHGYTF	TCRBV19-01	TCRBJ01-02	120	0.0334575	0
CASSLGQGSYEQYF	TCRBV05-04	TCRBJ02-07	120	0.0334575	0
CASSFQDSSYEQYF	TCRBV28-01	TCRBJ02-07	120	0.0334575	0
CASSLRRGYGYTF	TCRBV27-01	TCRBJ01-02	120	0.0334575	0
CASSRGVDNQPQHF	TCRBV19-01	TCRBJ01-05	119	0.0331787	0
CASSLEPGASSYNEQFF	TCRBV11-02	TCRBJ02-01	119	0.0331787	0
CASSQAVNTEAFF	TCRBV04-01	TCRBJ01-01	119	0.0331787	0
CASRGTGNYEQYF	TCRBV28-01	TCRBJ02-07	119	0.0331787	0
CASSISPGSYEQYF	TCRBV19-01	TCRBJ02-07	119	0.0331787	0
CASSPFDFIEGNIQYF	TCRBV07-02	TCRBJ02-04	119	0.0331787	0
CAWSPPLQNIQYF	TCRBV30-01	TCRBJ02-04	119	0.0331787	0
CASSRQSSYEQYF	TCRBV04-01	TCRBJ02-07	119	0.0331787	0
CASSGVPGGQPQHF	TCRBV19-01	TCRBJ01-05	118	0.0328999	0
CASSSSGTGDYEQYF	TCRBV13-01	TCRBJ02-07	118	0.0328999	0
CASIRRELDEQYF	TCRBV10-02	TCRBJ02-07	118	0.0328999	0
CASSLGRVNTGELFF	TCRBV27-01	TCRBJ02-02	118	0.0328999	0
CATSPLPGTGGYEQYF	TCRBV28-01	TCRBJ02-07	118	0.0328999	0
CASSSLAGGLDEQYF	TCRBV11-02	TCRBJ02-07	118	0.0328999	0
CASSGGTSAYNEQFF	TCRBV07-09	TCRBJ02-01	118	0.0328999	0
CASSFTGEGREQYF	TCRBV27-01	TCRBJ02-07	117	0.0326211	0
CASSPFQGVSYTF	TCRBV05-08	TCRBJ01-02	117	0.0326211	0
CASSLARTTYNEQFF	TCRBV05-06	TCRBJ02-01	117	0.0326211	0
CASSPAVPAGDSYEQYF	TCRBV21-01	TCRBJ02-07	117	0.0326211	0
CASSQETGNSYEQYF	TCRBV04-02	TCRBJ02-07	117	0.0326211	0
CASSFGLNTEAFF	TCRBV05-05	TCRBJ01-01	117	0.0326211	0
CASTDREFYNEQFF	TCRBV19-01	TCRBJ02-01	116	0.0323422	0
CASSLQPSGANVLTF	TCRBV07-09	TCRBJ02-06	116	0.0323422	0
CASSYSAQGNQPQHF	TCRBV06-05	TCRBJ01-05	116	0.0323422	0
CASSGQGSSNQPQHF	TCRBV06-01	TCRBJ01-05	116	0.0323422	0
CASSYRRGEQYF	TCRBV06-06	TCRBJ02-07	116	0.0323422	0
CASSFGGGQGEQYF	TCRBV05-04	TCRBJ02-07	116	0.0323422	0
CASSARTGNQPQHF	TCRBV13-01	TCRBJ01-05	116	0.0323422	0
CAISESRGGTEAFF	TCRBV10-03	TCRBJ01-01	115	0.0320634	0
CASSFAEGYTF	TCRBV05-06	TCRBJ01-02	115	0.0320634	0
CASRQGREGINYGYTF	TCRBV02-01	TCRBJ01-02	115	0.0320634	0
CASSLNEGYEQYF	TCRBV28-01	TCRBJ02-07	114	0.0317846	0
CASSLRAGELYEQYF	TCRBV07-02	TCRBJ02-07	114	0.0317846	0
CASSHRGRNEKLFF	TCRBV28-01	TCRBJ01-04	114	0.0317846	0
CASSQATRQYF	TCRBV04-02	TCRBJ02-04	114	0.0317846	0
CASSPFSAGVYEQYF	TCRBV18-01	TCRBJ02-07	114	0.0317846	0
CASSYQDNYEQYF	TCRBV06-06	TCRBJ02-07	114	0.0317846	0
CAISGPRQGLSYEQYF	TCRBV10-03	TCRBJ02-07	114	0.0317846	0
CASRLPGVGNTIYF	TCRBV28-01	TCRBJ01-03	114	0.0317846	0
CASSFRAEGTYEQYF	TCRBV05-01	TCRBJ02-07	114	0.0317846	0
CASSLGRNQPQHF	TCRBV07-03	TCRBJ01-05	113	0.0315058	0
CASSFDGYSSEQYF	TCRBV27-01	TCRBJ02-07	113	0.0315058	0
CASSSGLAGGVEQYF	TCRBV05-04	TCRBJ02-07	113	0.0315058	0
CASSLTRGTDFYGYTF	TCRBV19-01	TCRBJ01-02	113	0.0315058	0
CASRIFLAGVYEQYF	TCRBV06-05	TCRBJ02-07	113	0.0315058	0
CAIGDLGGEAFF	TCRBV07-09	TCRBJ01-01	112	0.031227	0
CASSVAGGDTEAFF	TCRBV09-01	TCRBJ01-01	112	0.031227	0
CASSSPGQGVYGYTF	TCRBV06-05	TCRBJ01-02	112	0.031227	0
CASSPGAGGVSEQYF	TCRBV05-04	TCRBJ02-07	112	0.031227	0
CASSFSNTEAFF	TCRBV05-04	TCRBJ01-01	112	0.031227	0
CASILGQGASYEQYF	TCRBV06-06	TCRBJ02-07	112	0.031227	0
CSVNPGKDTEAFF	TCRBV29-01	TCRBJ01-01	112	0.031227	0
CASSSLDGPYEQYF	TCRBV28-01	TCRBJ02-07	111	0.0309482	0
CASSFRRTEAFF	TCRBV13-01	TCRBJ01-01	111	0.0309482	0
CASSLVGDLSSYEQYF	TCRBV07-06	TCRBJ02-07	111	0.0309482	0
CASSLWGLEQFF	TCRBV28-01	TCRBJ02-01	111	0.0309482	0
CASSPGGEQYF	TCRBV28-01	TCRBJ02-07	111	0.0309482	0
CASSWQATNEKLFF	TCRBV05-01	TCRBJ01-04	111	0.0309482	0
CASSPQQGQAEQYF	TCRBV18-01	TCRBJ02-07	111	0.0309482	0
CASSQTGKHTEAFF	TCRBV07-02	TCRBJ01-01	111	0.0309482	0
CASSLGQGNTGELFF	TCRBV07-09	TCRBJ02-02	111	0.0309482	0
CASSRGLADLYEQYF	TCRBV07-09	TCRBJ02-07	111	0.0309482	0
CASSSGTGGYNQPQHF	TCRBV27-01	TCRBJ01-05	111	0.0309482	0
CASSQGRGLAQYF	TCRBV19-01	TCRBJ02-03	110	0.0306694	0
CASSIAEREFYEQYF	TCRBV19-01	TCRBJ02-07	110	0.0306694	0
CASSLGGTISSYEQYF	TCRBV05-06	TCRBJ02-07	110	0.0306694	0
CASSLERYGYTF	TCRBV07-09	TCRBJ01-02	110	0.0306694	0
CASSLRWAGVNEQYF	TCRBV11-02	TCRBJ02-07	110	0.0306694	0
CASGQGETQYF	TCRBV02-01	TCRBJ02-05	110	0.0306694	0
CASSFGQGGYEQYF	TCRBV05-05	TCRBJ02-07	110	0.0306694	0
CASSSYRDRGPYEQYF	TCRBV05-01	TCRBJ02-07	109	0.0303906	0
CASSQAGTHVTEAFF	TCRBV04-01	TCRBJ01-01	109	0.0303906	0
CASSFDRGSPYEQYF	TCRBV11-01	TCRBJ02-07	109	0.0303906	0
CASRSGRTNEKLFF	TCRBV05-01	TCRBJ01-04	109	0.0303906	0
CASSQGSYEQYF	TCRBV02-01	TCRBJ02-07	109	0.0303906	0
CASSLSLGPDTF	TCRBV07-02	TCRBJ01-02	109	0.0303906	0
CANPPGGYTF	TCRBV27-01	TCRBJ01-02	108	0.0301117	0
CASSGRSSDTQYF	TCRBV19-01	TCRBJ02-03	108	0.0301117	0
CASSKFAAGAMGEAFF	TCRBV25-01	TCRBJ01-01	108	0.0301117	0
CASSMGSRGTGELFF	TCRBV19-01	TCRBJ02-02	108	0.0301117	0
CASALRGRDEQYF	TCRBV06-01	TCRBJ02-07	108	0.0301117	0
CATGSGSTILLSYEQYF	TCRBV06-07	TCRBJ02-07	108	0.0301117	0
CASSQDSNYGYTF	TCRBV14-01	TCRBJ01-02	107	0.0298329	0
CASSQNGGEETQYF	TCRBV18-01	TCRBJ02-05	107	0.0298329	0
CASSPAVSSYNEQFF	TCRBV27-01	TCRBJ02-01	107	0.0298329	0
CASSSPGGQASNSPLHF	TCRBV05-01	TCRBJ01-06	106	0.0295541	0
CASSPDRNYGYTF	TCRBV18-01	TCRBJ01-02	106	0.0295541	0
CASSPIRGTGELFF	TCRBV11-03	TCRBJ02-02	106	0.0295541	0
CATKPWDTYNEQFF	TCRBV13-01	TCRBJ02-01	106	0.0295541	0
CASSPQTAADKQYF	TCRBV06-05	TCRBJ02-07	106	0.0295541	0
CASSLTGGRIVF	TCRBV04-01	TCRBJ01-05	106	0.0295541	0
CASSRRDTDTQYF	TCRBV05-06	TCRBJ02-03	106	0.0295541	0
CASSQTGLNEQFF	TCRBV07-03	TCRBJ02-01	106	0.0295541	0
CATSPTLETFTYEQYF	TCRBV19-01	TCRBJ02-07	105	0.0292753	0
CASSVNRGGEQYF	TCRBV06-01	TCRBJ02-07	105	0.0292753	0
CASSGGQNSNQPQHF	TCRBV19-01	TCRBJ01-05	105	0.0292753	0
CASSVRTGAYEQYF	TCRBV09-01	TCRBJ02-07	105	0.0292753	0
CASSLDGSNYGYTF	TCRBV05-04	TCRBJ01-02	105	0.0292753	0
CASSLMGNEQFF	TCRBV19-01	TCRBJ02-01	105	0.0292753	0
CASRPGTVFFHEQYF	TCRBV06-01	TCRBJ02-07	105	0.0292753	0
CASSRDTGGTEAFF	TCRBV14-01	TCRBJ01-01	105	0.0292753	0
CASSLGTGGSGYTF	TCRBV28-01	TCRBJ01-02	105	0.0292753	0
CASRTGTYEQYF	TCRBV25-01	TCRBJ02-07	105	0.0292753	0
CATSRGSGGNTIYF	TCRBV15-01	TCRBJ01-03	105	0.0292753	0
CASSISTEGGYEQYF	TCRBV19-01	TCRBJ02-07	104	0.0289965	0
CASSLGRFSNQPQHF	TCRBV07-09	TCRBJ01-05	104	0.0289965	0
CASSPTGRGGYEQYF	TCRBV07-02	TCRBJ02-07	104	0.0289965	0
CASTPPNREGGYTF	TCRBV28-01	TCRBJ01-02	104	0.0289965	0
CASSEVKGNEQYF	TCRBV06-01	TCRBJ02-07	104	0.0289965	0
CASSPRGANRYEQYF	TCRBV06-05	TCRBJ02-07	104	0.0289965	0
CASSQRTGENVGTEAFF	TCRBV07-07	TCRBJ01-01	104	0.0289965	0
CASSRLAGRQETQYF	TCRBV07-09	TCRBJ02-05	104	0.0289965	0
CASSYSADSPLHF	TCRBV06-05	TCRBJ01-06	104	0.0289965	0
CAISVFT*IQSRANVLTF	TCRBV10-03	TCRBJ02-06	104	0.0289965	0
CAIRDINYRYTF	TCRBV06-05	TCRBJ01-02	104	0.0289965	0
CASSLTTATYEQYF	TCRBV05-01	TCRBJ02-07	104	0.0289965	0
CASSFQGLYEQYF	TCRBV27-01	TCRBJ02-07	103	0.0287177	0
CASSRGLAHYNEQFF	TCRBV19-01	TCRBJ02-01	103	0.0287177	0
CASSQDTGLGGNEQFF	TCRBV04-01	TCRBJ02-01	103	0.0287177	0
CASSEGSLEQYF	TCRBV02-01	TCRBJ02-07	103	0.0287177	0
CASSIGGRPSTEAFF	TCRBV19-01	TCRBJ01-01	103	0.0287177	0
CASSSNQGNNEQFF	TCRBV05-04	TCRBJ02-01	103	0.0287177	0
CASSTTGPNSPLHF	TCRBV06-01	TCRBJ01-06	102	0.0284389	0
CASSPGGRLNTEAFF	TCRBV18-01	TCRBJ01-01	102	0.0284389	0
CASSEMGQGTNEQFF	TCRBV02-01	TCRBJ02-01	102	0.0284389	0
CASSLVSSGELFF	TCRBV05-05	TCRBJ02-02	102	0.0284389	0
CASSLGDGSNYEQYF	TCRBV05-01	TCRBJ02-07	102	0.0284389	0
CASSLTSGSYEQYF	TCRBV11-02	TCRBJ02-07	102	0.0284389	0
CASSLIRGRVQPQYF	TCRBV11-02	TCRBJ02-03	102	0.0284389	0
CASSLAGQGNGYTF	TCRBV05-01	TCRBJ01-02	102	0.0284389	0
CASSPRENTEAFF	TCRBV28-01	TCRBJ01-01	102	0.0284389	0
CAISDSRSGSLSGNEQFF	TCRBV10-03	TCRBJ02-01	102	0.0284389	0
CASSPSSGAYGYTF	TCRBV18-01	TCRBJ01-02	102	0.0284389	0
CASGPKTGAEKLFF	TCRBV10-02	TCRBJ01-04	102	0.0284389	0
CATSRGGWGGYTF	TCRBV15-01	TCRBJ01-02	108	0.0281601	0.00579994
CASSLGSN*RGHEQYF	TCRBV05-04	TCRBJ02-07	101	0.0281601	0
CASSDNESSYEQYF	TCRBV02-01	TCRBJ02-07	101	0.0281601	0
CASSLPPDYTGELFF	TCRBV28-01	TCRBJ02-02	101	0.0281601	0
CASRLFLGPDNSPLHF	TCRBV11-02	TCRBJ01-06	101	0.0281601	0
CASSEAGSSNEQFF	TCRBV06-01	TCRBJ02-01	101	0.0281601	0
CASSRHLAGASTDTQYF	TCRBV02-01	TCRBJ02-03	101	0.0281601	0
CASSL*GTAQALFF	TCRBV05-01	TCRBJ01-04	101	0.0281601	0
CASSSPGQAPQETQYF	TCRBV06-05	TCRBJ02-05	101	0.0281601	0
CASSLGTGNTEAFF	TCRBV07-03	TCRBJ01-01	101	0.0281601	0
CASSLTTLPTDGTGELFF	TCRBV27-01	TCRBJ02-02	100	0.0278812	0
CASPRGLTYNEQFF	TCRBV02-01	TCRBJ02-01	100	0.0278812	0
CAISAGLNYGYTF	TCRBV02-01	TCRBJ01-02	100	0.0278812	0
CASSYAAGITGELFF	TCRBV05-01	TCRBJ02-02	100	0.0278812	0
CASSLGTDLNSPLHF	TCRBV05-01	TCRBJ01-06	100	0.0278812	0
CASSPLQRGSNQPQHF	TCRBV04-01	TCRBJ01-05	100	0.0278812	0
CASGRDPTIYGYTF	TCRBV27-01	TCRBJ01-02	99	0.0276024	0
CASSVDRGGSPLHF	TCRBV05-01	TCRBJ01-06	99	0.0276024	0
CASSLGVRGEQFF	TCRBV07-02	TCRBJ02-01	99	0.0276024	0
CASSGLTGTIYF	TCRBV27-01	TCRBJ01-03	99	0.0276024	0
CASSWGRTENTEAFF	TCRBV11-02	TCRBJ01-01	99	0.0276024	0
CASSAQRNYEQYF	TCRBV02-01	TCRBJ02-07	99	0.0276024	0
CASSSGGREGAFF	TCRBV05-01	TCRBJ01-01	98	0.0273236	0
CASSWIVQGGPVEKLFF	TCRBV27-01	TCRBJ01-04	98	0.0273236	0
CASSQESNYGYTF	TCRBV04-01	TCRBJ01-02	98	0.0273236	0
CASSPTGFSYEQYF	TCRBV07-09	TCRBJ02-07	98	0.0273236	0
CASSATLAGGSEQYF	TCRBV19-01	TCRBJ02-07	98	0.0273236	0
CASSPPGHHYGYTF	TCRBV06-05	TCRBJ01-02	98	0.0273236	0
CASSADGGGPQHF	TCRBV05-05	TCRBJ01-05	98	0.0273236	0
CASSLSVGEKLFF	TCRBV27-01	TCRBJ01-04	98	0.0273236	0
CASSDWISGNTIYF	TCRBV25-01	TCRBJ01-03	98	0.0273236	0
CASSYRSIDTNYGYTF	TCRBV06-05	TCRBJ01-02	98	0.0273236	0
CASSKVRGIVSKNIQYF	TCRBV21-01	TCRBJ02-04	97	0.0270448	0
CASSLRDTGELFF	TCRBV05-04	TCRBJ02-02	97	0.0270448	0
CASREGGPQNTEAFF	TCRBV06-06	TCRBJ01-01	97	0.0270448	0
CASSHLTGPEAFF	TCRBV05-04	TCRBJ01-01	97	0.0270448	0
CASVNWAEAFF	TCRBV06-05	TCRBJ01-01	97	0.0270448	0
CASIPGGDTGELFF	TCRBV06-01	TCRBJ02-02	96	0.026766	0
CASSSPSTGELFF	TCRBV05-04	TCRBJ02-02	96	0.026766	0
CASTGTSGRRGELFF	TCRBV04-01	TCRBJ02-02	96	0.026766	0
CASRQRGDNEQFF	TCRBV04-01	TCRBJ02-01	96	0.026766	0
CASRSTASNYGYTF	TCRBV06-05	TCRBJ01-02	96	0.026766	0
CASSLGPYGYEQYF	TCRBV11-02	TCRBJ02-07	96	0.026766	0
CASSRGSAKQYF	TCRBV27-01	TCRBJ02-07	96	0.026766	0
CAISAEGGSYNSPLHF	TCRBV10-03	TCRBJ01-06	95	0.0264872	0
CASSPGRISYEQYF	TCRBV05-01	TCRBJ02-07	95	0.0264872	0
CASKEINRTE*KTYGYTF	TCRBV13-01	TCRBJ01-02	95	0.0264872	0
CASGGGGGNYEQYF	TCRBV07-09	TCRBJ02-07	95	0.0264872	0
CASSLGRQGFTEAFF	TCRBV05-01	TCRBJ01-01	95	0.0264872	0
CASSPQLAGGSGTQYF	TCRBV04-01	TCRBJ02-03	95	0.0264872	0
CASSLASSDSPLHF	TCRBV05-01	TCRBJ01-06	95	0.0264872	0
CASSGGQTRAGEQYF	TCRBV05-05	TCRBJ02-07	95	0.0264872	0
CASSESAFGTGGSGELFF	TCRBV10-01	TCRBJ02-02	95	0.0264872	0
CASSEWGLNEQFF	TCRBV25-01	TCRBJ02-01	95	0.0264872	0
CASREGLAVTGELFF	TCRBV05-01	TCRBJ02-02	95	0.0264872	0
CASSLETGLAHREQYF	TCRBV07-09	TCRBJ02-07	95	0.0264872	0
CASSIDPGQGVHEQYF	TCRBV19-01	TCRBJ02-07	95	0.0264872	0
CASSEGSTVISGYTF	TCRBV06-01	TCRBJ01-02	94	0.0262084	0
CASSPQGLSEKLFF	TCRBV07-08	TCRBJ01-04	94	0.0262084	0
CASSLDSGAGNTIYF	TCRBV11-02	TCRBJ01-03	94	0.0262084	0
CASSQGTGGFGQPQHF	TCRBV04-01	TCRBJ01-05	94	0.0262084	0
CASSQPGQGAYEQYF	TCRBV04-01	TCRBJ02-07	94	0.0262084	0
CASSLNSGGGLGYTF	TCRBV06-05	TCRBJ01-02	94	0.0262084	0
CASSRQGLEYEQYF	TCRBV18-01	TCRBJ02-07	94	0.0262084	0
CASSQEAAGALGDTQYF	TCRBV04-01	TCRBJ02-03	94	0.0262084	0
*LA*SGGDEQYF	TCRBV04-01	TCRBJ02-07	94	0.0262084	0
CSSTGSGTEAFF	TCRBV29-01	TCRBJ01-01	94	0.0262084	0
CASRAGGPWETQYF	TCRBV07-08	TCRBJ02-05	93	0.0259296	0
CASRIQGGAYEQYF	TCRBV06-05	TCRBJ02-07	93	0.0259296	0
CASSLALAGGPGELFF	TCRBV05-01	TCRBJ02-02	93	0.0259296	0
CASSLAFGSANTEAFF	TCRBV27-01	TCRBJ01-01	93	0.0259296	0
CATARGQNTEAFF	TCRBV10-02	TCRBJ01-01	93	0.0259296	0
CASSPRWGNDGYTF	TCRBV06-05	TCRBJ01-02	93	0.0259296	0
CASSPRQGADRQYF	TCRBV07-09	TCRBJ02-07	92	0.0256507	0
CASSLPGISYEQYF	TCRBV05-06	TCRBJ02-07	92	0.0256507	0
CASSLTRSSDTQYF	TCRBV07-02	TCRBJ02-03	92	0.0256507	0
CASMYGLNTGELFF	TCRBV19-01	TCRBJ02-02	92	0.0256507	0
CASSVGTLTANEKLFF	TCRBV09-01	TCRBJ01-04	92	0.0256507	0
CANCLRGGETQYF	TCRBV21-01	TCRBJ02-05	92	0.0256507	0
CASSSGINYGYTF	TCRBV28-01	TCRBJ01-02	92	0.0256507	0
CASSYSPGTGYEQYF	TCRBV06-06	TCRBJ02-07	92	0.0256507	0
CASSLTRLSSYEQYF	TCRBV07-02	TCRBJ02-07	92	0.0256507	0
CASSLSGSYNEQFF	TCRBV06-05	TCRBJ02-01	92	0.0256507	0
CASSLSVENTEAFF	TCRBV27-01	TCRBJ01-01	92	0.0256507	0
CASSEVGFNTEAFF	TCRBV25-01	TCRBJ01-01	91	0.0253719	0
CASSQEASYEQYF	TCRBV04-01	TCRBJ02-07	91	0.0253719	0
CASSLTTTGRDEQFF	TCRBV07-09	TCRBJ02-01	91	0.0253719	0
CASSVQGNPNEKLFF	TCRBV09-01	TCRBJ01-04	91	0.0253719	0
CASSQGVGVTEAFF	TCRBV04-01	TCRBJ01-01	91	0.0253719	0
CASILDRASEAFF	TCRBV02-01	TCRBJ01-01	91	0.0253719	0
CASRHWKNTGELFF	TCRBV13-01	TCRBJ02-02	91	0.0253719	0
CASSDGWGYEQYF	TCRBV06-04	TCRBJ02-07	91	0.0253719	0
CASSLETYQETQYF	TCRBV05-06	TCRBJ02-05	91	0.0253719	0
CATSIASSYEQYF	TCRBV15-01	TCRBJ02-07	90	0.0250931	0
CASSETGGPSDTQYF	TCRBV10-01	TCRBJ02-03	90	0.0250931	0
CASSYSTQTSATQYF	TCRBV06-05	TCRBJ02-05	90	0.0250931	0
CASTGADEKLFF	TCRBV02-01	TCRBJ01-04	90	0.0250931	0
CASSVQGGQTGELFF	TCRBV06-04	TCRBJ02-02	90	0.0250931	0
CASADTWTGSPYEQYF	TCRBV25-01	TCRBJ02-07	90	0.0250931	0
CASSFSGTDTQYF	TCRBV07-09	TCRBJ02-03	90	0.0250931	0
CATSRESGGGNQPQHF	TCRBV15-01	TCRBJ01-05	90	0.0250931	0
CASADRVDPYEQYF	TCRBV11-01	TCRBJ02-07	90	0.0250931	0
CASSDRPNTGELFF	TCRBV09-01	TCRBJ02-02	90	0.0250931	0
CASSVGRNMNTEAFF	TCRBV06-01	TCRBJ01-01	90	0.0250931	0
CASSLGQTSGYTGELFF	TCRBV07-02	TCRBJ02-02	89	0.0248143	0
CASSLLGGNIQYF	TCRBV28-01	TCRBJ02-04	89	0.0248143	0
CASSRWTGSYEQYF	TCRBV28-01	TCRBJ02-07	89	0.0248143	0
CASSLPPSGSQYF	TCRBV07-09	TCRBJ02-03	89	0.0248143	0
CAIRPQGAKETQYF	TCRBV10-03	TCRBJ02-05	89	0.0248143	0
CASSPGTGESYEQYF	TCRBV11-03	TCRBJ02-07	89	0.0248143	0
CASSLDRDRISYGYTF	TCRBV05-01	TCRBJ01-02	89	0.0248143	0
CASSQDRDSNQPQHF	TCRBV04-01	TCRBJ01-05	88	0.0245355	0
CASSLEIRNTEAFF	TCRBV07-09	TCRBJ01-01	88	0.0245355	0
CASSRGQVHSTNEKLFF	TCRBV05-06	TCRBJ01-04	88	0.0245355	0
CASSSGQSGTGELFF	TCRBV07-03	TCRBJ02-02	88	0.0245355	0
CASSLWWNEQFF	TCRBV28-01	TCRBJ02-01	88	0.0245355	0
CAISEEVMNTEAFF	TCRBV10-03	TCRBJ01-01	88	0.0245355	0
CASSSTGRGAPGEQYF	TCRBV05-01	TCRBJ02-07	87	0.0242567	0
CASSLEVEQYF	TCRBV07-09	TCRBJ02-07	87	0.0242567	0
CASSRVGGTLYEQYF	TCRBV18-01	TCRBJ02-07	87	0.0242567	0
CASSLTGGGTEAFF	TCRBV07-02	TCRBJ01-01	87	0.0242567	0
CASRPGLQVQFF	TCRBV07-09	TCRBJ02-01	87	0.0242567	0
CASSEVQGGYTF	TCRBV06-01	TCRBJ01-02	87	0.0242567	0
CASSTIGTGNGYTF	TCRBV19-01	TCRBJ01-02	87	0.0242567	0
CASRLPTGEVYGYTF	TCRBV12-02	TCRBJ01-02	87	0.0242567	0
CASGGQGQNEQYF	TCRBV28-01	TCRBJ02-07	87	0.0242567	0
CASSIVAWSGEQYF	TCRBV19-01	TCRBJ02-07	87	0.0242567	0
CASSRTGGLEEQYF	TCRBV07-09	TCRBJ02-07	87	0.0242567	0
CASSPVRGTEAFF	TCRBV07-09	TCRBJ01-01	87	0.0242567	0
CASSMTGGGQPQHF	TCRBV06-01	TCRBJ01-05	87	0.0242567	0
CATSRGGTGNTIYF	TCRBV15-01	TCRBJ01-03	87	0.0242567	0
CASSLERGASSYNSPLHF	TCRBV27-01	TCRBJ01-06	86	0.0239779	0
CASSPSGGTDTQYF	TCRBV05-04	TCRBJ02-03	86	0.0239779	0
CASSHPGQGSYEQYF	TCRBV04-01	TCRBJ02-07	86	0.0239779	0
CASSSGQGLVDIQYF	TCRBV05-06	TCRBJ02-04	86	0.0239779	0
CAIESSGVNTQYF	TCRBV10-03	TCRBJ02-03	86	0.0239779	0
CASSPPERNYEQYF	TCRBV09-01	TCRBJ02-07	86	0.0239779	0
CASSLTGNYGYTF	TCRBV27-01	TCRBJ01-02	86	0.0239779	0
CASSPLAGAGEQYF	TCRBV06-01	TCRBJ02-07	86	0.0239779	0
CASSSGLAGATGELFF	TCRBV07-09	TCRBJ02-02	86	0.0239779	0
CASSYILAGPYNEQFF	TCRBV07-09	TCRBJ02-01	86	0.0239779	0
CASSQRTDGYTF	TCRBV05-08	TCRBJ01-02	86	0.0239779	0
CASSLVLAGVYNEQFF	TCRBV05-01	TCRBJ02-01	86	0.0239779	0
CASSQDRGGYEQYF	TCRBV04-01	TCRBJ02-07	86	0.0239779	0
CASSLGPGAGGTHF	TCRBV05-04	TCRBJ02-03	85	0.0236991	0
CASSPRTLGGELFF	TCRBV28-01	TCRBJ02-02	85	0.0236991	0
CASRQQGGDTGELFF	TCRBV04-02	TCRBJ02-02	85	0.0236991	0
CASSLAPTGLNSPLHF	TCRBV07-09	TCRBJ01-06	85	0.0236991	0
CASSYGTSGTDTQYF	TCRBV06-06	TCRBJ02-03	85	0.0236991	0
CASTPRLACRYEQYF	TCRBV11-03	TCRBJ02-07	85	0.0236991	0
CASSLSAASGLPRFKLFF	TCRBV07-02	TCRBJ01-04	85	0.0236991	0
CASSLRGGAGTEAFF	TCRBV05-06	TCRBJ01-01	85	0.0236991	0
CATLPGGVGSQPQHF	TCRBV06-01	TCRBJ01-05	85	0.0236991	0
CASSLGDSPRSYEQYF	TCRBV05-04	TCRBJ02-07	85	0.0236991	0
CASSAQGSEAFF	TCRBV05-01	TCRBJ01-01	85	0.0236991	0
CAISEPHRDRAEGYGYTF	TCRBV10-03	TCRBJ01-02	85	0.0236991	0
CASSLGAGGQETQYF	TCRBV05-01	TCRBJ02-05	85	0.0236991	0
CASSKVRHPTEAFF	TCRBV21-01	TCRBJ01-01	85	0.0236991	0
CAISGQGEGYGYTF	TCRBV10-03	TCRBJ01-02	84	0.0234202	0
CASGDSSVYEQYF	TCRBV05-01	TCRBJ02-07	84	0.0234202	0
CASSGGRLAGADTQYF	TCRBV02-01	TCRBJ02-03	84	0.0234202	0
CASSSGLRIDTQYF	TCRBV19-01	TCRBJ02-03	84	0.0234202	0
CASSPVGQGAHGQYF	TCRBV04-01	TCRBJ02-07	84	0.0234202	0
CASSSTQGTEAFF	TCRBV11-01	TCRBJ01-01	84	0.0234202	0
CASSGTGPPEIEQFF	TCRBV02-01	TCRBJ02-01	84	0.0234202	0
CASSWTGTEAFF	TCRBV07-09	TCRBJ01-01	84	0.0234202	0
CASGFSDGPYGYTF	TCRBV12-05	TCRBJ01-02	84	0.0234202	0
CASSVLGHKGGLNTEAFF	TCRBV25-01	TCRBJ01-01	84	0.0234202	0
CASSLNFATNEKLFF	TCRBV06-01	TCRBJ01-04	84	0.0234202	0
CASAWSGGTEAFF	TCRBV27-01	TCRBJ01-01	84	0.0234202	0
CASEGAGNEQFF	TCRBV11-03	TCRBJ02-01	84	0.0234202	0
CASSHVSGGNYEQYF	TCRBV14-01	TCRBJ02-07	84	0.0234202	0
CASSRGDRIYGYTF	TCRBV05-04	TCRBJ01-02	84	0.0234202	0
CASSFSRSANYGYTF	TCRBV06-05	TCRBJ01-02	84	0.0234202	0
CSVSGGQESAGANVLTF	TCRBV29-01	TCRBJ02-06	83	0.0231414	0
CASSFGPDGYEQYF	TCRBV07-06	TCRBJ02-07	83	0.0231414	0
CASSQVPGTSSQFF	TCRBV04-01	TCRBJ02-01	83	0.0231414	0
CASSPTVTGELFF	TCRBV05-01	TCRBJ02-02	83	0.0231414	0
CASSLGRDQPQHF	TCRBV05-06	TCRBJ01-05	83	0.0231414	0
CASTQQGAIYGYTF	TCRBV19-01	TCRBJ01-02	83	0.0231414	0
CASSEAKLAGYEQYF	TCRBV06-01	TCRBJ02-07	83	0.0231414	0
CASSSVRDNEQFF	TCRBV07-08	TCRBJ02-01	83	0.0231414	0
CASSFTGTGDNEQFF	TCRBV13-01	TCRBJ02-01	83	0.0231414	0
CASSSKGTSVAYEQYF	TCRBV27-01	TCRBJ02-07	83	0.0231414	0
CASSEYSGQGVSPLHF	TCRBV25-01	TCRBJ01-06	83	0.0231414	0
CASSRTSGTPTPYEQYF	TCRBV04-01	TCRBJ02-07	83	0.0231414	0
CSVVPGQYNEQFF	TCRBV29-01	TCRBJ02-01	82	0.0228626	0
CASSLALEQFF	TCRBV11-02	TCRBJ02-01	82	0.0228626	0
CACGQGLFNYGYTF	TCRBV19-01	TCRBJ01-02	82	0.0228626	0
CASSEVWGTGANVLTF	TCRBV06-01	TCRBJ02-06	82	0.0228626	0
CASSPGLASYNEQFF	TCRBV11-02	TCRBJ02-01	82	0.0228626	0
CASSIFSTWGLTPYSNQPQHF	TCRBV19-01	TCRBJ01-05	82	0.0228626	0
CASSSSPSGGAVGTQYF	TCRBV05-01	TCRBJ02-05	82	0.0228626	0
CASTLADTDTQYF	TCRBV06-01	TCRBJ02-03	82	0.0228626	0
CSVYQAHSYGYTF	TCRBV29-01	TCRBJ01-02	82	0.0228626	0
CASSYTFSDEQYF	TCRBV28-01	TCRBJ02-07	82	0.0228626	0
CASSLSGREGTGELFF	TCRBV05-01	TCRBJ02-02	82	0.0228626	0
CASSLPGSYEQYF	TCRBV07-03	TCRBJ02-07	82	0.0228626	0
CASKRTGGSSYNSPLHF	TCRBV02-01	TCRBJ01-06	82	0.0228626	0
CASSLGGGGLAGHNEQFF	TCRBV07-09	TCRBJ02-01	81	0.0225838	0
CASSASRGGTYEQYF	TCRBV25-01	TCRBJ02-07	81	0.0225838	0
CASSLLPGPGTEQYF	TCRBV07-02	TCRBJ02-07	81	0.0225838	0
CASSLGTASINEQFF	TCRBV05-01	TCRBJ02-01	81	0.0225838	0
CASSPSGSYNEQFF	TCRBV07-09	TCRBJ02-01	81	0.0225838	0
CASSLFGTSNNEQFF	TCRBV07-02	TCRBJ02-01	81	0.0225838	0
CASSIHPPEAFF	TCRBV06-05	TCRBJ01-01	81	0.0225838	0
CASSFLDRDAFF	TCRBV28-01	TCRBJ01-01	81	0.0225838	0
CASSPNPGGKWGYTF	TCRBV27-01	TCRBJ01-02	81	0.0225838	0
CASSLGREYNSPLHF	TCRBV05-06	TCRBJ01-06	81	0.0225838	0
CASSEDYWGEQYF	TCRBV06-01	TCRBJ02-07	80	0.022305	0
CASTGLAGGGEQYF	TCRBV28-01	TCRBJ02-07	80	0.022305	0
CASSYGASGEKLFF	TCRBV06-05	TCRBJ01-04	80	0.022305	0
CASSGYVEC*QSRANVLTF	TCRBV06-01	TCRBJ02-06	80	0.022305	0
CASSPRGSYEQYF	TCRBV18-01	TCRBJ02-07	80	0.022305	0
CASSSGVLPLHF	TCRBV07-09	TCRBJ01-06	80	0.022305	0
CASSVGNEAFF	TCRBV06-01	TCRBJ01-01	80	0.022305	0
CASSKGTTYNEQFF	TCRBV27-01	TCRBJ02-01	80	0.022305	0
CASSPRQGPYEQYF	TCRBV06-01	TCRBJ02-07	80	0.022305	0
CASRGQPFYEQYF	TCRBV27-01	TCRBJ02-07	80	0.022305	0
CASSFYGTSGSYEQYF	TCRBV05-06	TCRBJ02-07	80	0.022305	0
CASSYGTSDDEQFF	TCRBV07-08	TCRBJ02-01	80	0.022305	0
CASSERTDLDEQFF	TCRBV06-05	TCRBJ02-01	80	0.022305	0
CATSRDGWMNTEAFF	TCRBV15-01	TCRBJ01-01	79	0.0220262	0
CASSPLAGQAPMSSYEQYF	TCRBV14-01	TCRBJ02-07	79	0.0220262	0
CASSLAPGLAKSYNEQFF	TCRBV07-09	TCRBJ02-01	79	0.0220262	0
CASSRGTGEWQYF	TCRBV13-01	TCRBJ02-07	79	0.0220262	0
CASSPGGQGYEQYF	TCRBV18-01	TCRBJ02-07	79	0.0220262	0
CASRRTSGEQYF	TCRBV06-05	TCRBJ02-07	79	0.0220262	0
CASSVDGALGSEQYF	TCRBV09-01	TCRBJ02-07	79	0.0220262	0
CAISGLAGGETQYF	TCRBV10-03	TCRBJ02-05	79	0.0220262	0
CASSAVGSSTDTQYF	TCRBV07-09	TCRBJ02-03	79	0.0220262	0
CASRPGAGPSGELFF	TCRBV05-01	TCRBJ02-02	79	0.0220262	0
CASSFNRPMDTQYF	TCRBV07-09	TCRBJ02-03	79	0.0220262	0
CASSLGGAGADTQYF	TCRBV07-09	TCRBJ02-03	79	0.0220262	0
CASSQDGHTSDTQYF	TCRBV04-01	TCRBJ02-03	79	0.0220262	0
CASSFDRTYEQYF	TCRBV05-01	TCRBJ02-07	79	0.0220262	0
CASIPGTGNYEQYF	TCRBV28-01	TCRBJ02-07	79	0.0220262	0
CASRHPQPGLGGADNEQFF	TCRBV07-09	TCRBJ02-01	79	0.0220262	0
CASSPRDRAPLGKNIQYF	TCRBV07-09	TCRBJ02-04	78	0.0217474	0
CASTPTANYGYTF	TCRBV19-01	TCRBJ01-02	78	0.0217474	0
CASSRAGGRNEQFF	TCRBV19-01	TCRBJ02-01	78	0.0217474	0
CASSADYGYTF	TCRBV07-09	TCRBJ01-02	78	0.0217474	0
CASSLDGYGYTF	TCRBV07-09	TCRBJ01-02	78	0.0217474	0
CASSQTGVEAFF	TCRBV07-09	TCRBJ01-01	78	0.0217474	0
CASSLLAGLTGSPLHF	TCRBV28-01	TCRBJ01-06	78	0.0217474	0
CASSPAWQGYSGANVLTF	TCRBV07-02	TCRBJ02-06	77	0.0214686	0
CASSRDRGVNEKLFF	TCRBV28-01	TCRBJ01-04	77	0.0214686	0
CASSLAANTGELFF	TCRBV19-01	TCRBJ02-02	77	0.0214686	0
CASSYQKGTAGTQYF	TCRBV06-05	TCRBJ02-05	77	0.0214686	0
CASSLMGAGNTEAFF	TCRBV19-01	TCRBJ01-01	77	0.0214686	0
CASIPNAQETQYF	TCRBV02-01	TCRBJ02-05	77	0.0214686	0
CTSSQDDDSYEQYF	TCRBV01-01	TCRBJ02-07	77	0.0214686	0
CASSLTTGNSYEQYF	TCRBV11-02	TCRBJ02-07	77	0.0214686	0
CASSRDYNTGELFF	TCRBV07-03	TCRBJ02-02	76	0.0211897	0
CASSPEGGSYEQYF	TCRBV07-09	TCRBJ02-07	76	0.0211897	0
CASSYRLAGELFF	TCRBV11-03	TCRBJ02-02	76	0.0211897	0
CASSETIANTGELFF	TCRBV06-01	TCRBJ02-02	76	0.0211897	0
CASSAPGQGRVQPQHF	TCRBV21-01	TCRBJ01-05	76	0.0211897	0
CASSVGGTGGQNEKLFF	TCRBV09-01	TCRBJ01-04	76	0.0211897	0
CASSSPGLGYEQYF	TCRBV07-06	TCRBJ02-07	76	0.0211897	0
CASSGGYEPQHF	TCRBV18-01	TCRBJ01-05	76	0.0211897	0
CASSPGIRYEQYF	TCRBV05-01	TCRBJ02-07	76	0.0211897	0
CASSPDGTGRGYTF	TCRBV07-09	TCRBJ01-02	76	0.0211897	0
CASSQAAGFTGELFF	TCRBV18-01	TCRBJ02-02	76	0.0211897	0
CASSDTGQGRAEAFF	TCRBV06-04	TCRBJ01-01	76	0.0211897	0
CASSLESGQGAGRPFF	TCRBV07-09	TCRBJ02-01	75	0.0209109	0
CATSRDLGAGYGYTF	TCRBV15-01	TCRBJ01-02	75	0.0209109	0
CATSSAPEQVHNEKLFF	TCRBV15-01	TCRBJ01-04	75	0.0209109	0
CASCD*RVYNEQFF	TCRBV27-01	TCRBJ02-01	75	0.0209109	0
CAISRGSGETQYF	TCRBV10-03	TCRBJ02-05	75	0.0209109	0
CASSIVGYYGTGGTGELFF	TCRBV19-01	TCRBJ02-02	75	0.0209109	0
CASSFPPGLPSPAGGPDTQYF	TCRBV28-01	TCRBJ02-03	75	0.0209109	0
CASSLSQVVFGYTF	TCRBV28-01	TCRBJ01-02	75	0.0209109	0
CASSPVGRQGAWTEAFF	TCRBV13-01	TCRBJ01-01	75	0.0209109	0
CASSWGDEQFF	TCRBV05-04	TCRBJ02-01	75	0.0209109	0
CASSLGLWGSPLHF	TCRBV28-01	TCRBJ01-06	75	0.0209109	0
CASSEHRDRVYGYTF	TCRBV06-01	TCRBJ01-02	75	0.0209109	0
CASSYTGGPYEQYF	TCRBV07-03	TCRBJ02-07	75	0.0209109	0
CASSVQGANEQFF	TCRBV05-01	TCRBJ02-01	75	0.0209109	0
CASSFGGTLYEQYF	TCRBV05-04	TCRBJ02-07	75	0.0209109	0
CASSLALEQYF	TCRBV07-08	TCRBJ02-07	74	0.0206321	0
CASSSASGNTIYF	TCRBV05-05	TCRBJ01-03	74	0.0206321	0
CASSPQGLAYEQYF	TCRBV05-05	TCRBJ02-07	74	0.0206321	0
CASSTSNTGELFF	TCRBV27-01	TCRBJ02-02	74	0.0206321	0
CASSPTRDQPQHF	TCRBV07-02	TCRBJ01-05	74	0.0206321	0
CATQGWGAYEQYF	TCRBV10-02	TCRBJ02-07	74	0.0206321	0
CASSAAGEGQPQHF	TCRBV09-01	TCRBJ01-05	74	0.0206321	0
CASSFTRRGGNTEAFF	TCRBV28-01	TCRBJ01-01	74	0.0206321	0
CASSYAAGGTYEQYF	TCRBV06-05	TCRBJ02-07	74	0.0206321	0
CASGLVNLVGLTYGYTF	TCRBV12-05	TCRBJ01-02	74	0.0206321	0
CASSSGQTTNTEAFF	TCRBV09-01	TCRBJ01-01	73	0.0203533	0
CASRSENNSPLHF	TCRBV05-01	TCRBJ01-06	73	0.0203533	0
CASSPPSAPTYEQYF	TCRBV19-01	TCRBJ02-07	73	0.0203533	0
CASSFQGLSNYGYTF	TCRBV07-09	TCRBJ01-02	73	0.0203533	0
CASSLEFGGWGDEQYF	TCRBV11-02	TCRBJ02-07	73	0.0203533	0
CASSPGLSPWQQFF	TCRBV05-01	TCRBJ02-01	73	0.0203533	0
CASTSGTRNEQFF	TCRBV27-01	TCRBJ02-01	73	0.0203533	0
CASSPDTNYGYTF	TCRBV18-01	TCRBJ01-02	73	0.0203533	0
CASSSTRGTQYF	TCRBV02-01	TCRBJ02-03	73	0.0203533	0
CASSSRGRSGNTIYF	TCRBV05-04	TCRBJ01-03	72	0.0200745	0
CASSLGLTPTDTQYF	TCRBV06-05	TCRBJ02-03	72	0.0200745	0
CASSPWTGLHTEAFF	TCRBV05-01	TCRBJ01-01	72	0.0200745	0
CASSQDHGASSYNEQFF	TCRBV04-02	TCRBJ02-01	72	0.0200745	0
CASSLQDISSYNEQFF	TCRBV05-01	TCRBJ02-01	72	0.0200745	0
CASSYLTWGRHYGYTF	TCRBV06-05	TCRBJ01-02	72	0.0200745	0
CASSPSSRTGSYEQYF	TCRBV07-09	TCRBJ02-07	72	0.0200745	0
CASSITGIQETQYF	TCRBV19-01	TCRBJ02-05	72	0.0200745	0
CASSHGREVPYEQYF	TCRBV13-01	TCRBJ02-07	72	0.0200745	0
CASSQGGNSYNEQFF	TCRBV19-01	TCRBJ02-01	72	0.0200745	0
CATGEGARGRANEKLFF	TCRBV05-04	TCRBJ01-04	72	0.0200745	0
CASSIAGDYGYTF	TCRBV19-01	TCRBJ01-02	72	0.0200745	0
CASSASGTSQETQYF	TCRBV09-01	TCRBJ02-05	71	0.0197957	0
CASSPRDREDRKTQYF	TCRBV07-09	TCRBJ02-05	71	0.0197957	0
CATPGQGSTGELFF	TCRBV02-01	TCRBJ02-02	71	0.0197957	0
CASSPGQGGFYSPLHF	TCRBV18-01	TCRBJ01-06	71	0.0197957	0
CASSSVTDEQFF	TCRBV28-01	TCRBJ02-01	71	0.0197957	0
CASSEH*PFSCFNQPQHF	TCRBV06-01	TCRBJ01-05	71	0.0197957	0
CASSSPGGGVRIEQYF	TCRBV05-01	TCRBJ02-07	71	0.0197957	0
CASSVLTASYGYTF	TCRBV05-01	TCRBJ01-02	71	0.0197957	0
CASSLPTGGEQYF	TCRBV07-06	TCRBJ02-07	71	0.0197957	0
CASRPWGGQHSNQPQHF	TCRBV27-01	TCRBJ01-05	71	0.0197957	0
CASSPRGGRLNEQYF	TCRBV28-01	TCRBJ02-07	71	0.0197957	0
CASSPRQGGRDTEAFF	TCRBV11-02	TCRBJ01-01	71	0.0197957	0
CATLAPSSYNEQFF	TCRBV28-01	TCRBJ02-01	71	0.0197957	0
CASSLWGGP*EQYF	TCRBV07-03	TCRBJ02-07	71	0.0197957	0
CATSWATWCGKTYGYTF	TCRBV15-01	TCRBJ01-02	71	0.0197957	0
CASSPQGLAE*DTQYF	TCRBV07-02	TCRBJ02-03	71	0.0197957	0
CASSSNHRGRGETQYF	TCRBV05-01	TCRBJ02-05	71	0.0197957	0
CASSLEDRDRNEQFF	TCRBV05-01	TCRBJ02-01	71	0.0197957	0
CASSHPGQGFNNEQFF	TCRBV04-01	TCRBJ02-01	71	0.0197957	0
CASRMIAGAGTYEQYF	TCRBV02-01	TCRBJ02-07	70	0.0195169	0
CASSLDFGASTGELFF	TCRBV05-01	TCRBJ02-02	70	0.0195169	0
CASSSSRRPYNEQFF	TCRBV27-01	TCRBJ02-01	70	0.0195169	0
CATSSRGNSNQPQHF	TCRBV28-01	TCRBJ01-05	70	0.0195169	0
CASSLFQETQYF	TCRBV11-02	TCRBJ02-05	70	0.0195169	0
CASSQELRNNQPQHF	TCRBV04-02	TCRBJ01-05	70	0.0195169	0
CSVVTGERYEQYF	TCRBV29-01	TCRBJ02-07	70	0.0195169	0
CSTTDNYGYTF	TCRBV29-01	TCRBJ01-02	70	0.0195169	0
CASSPGTAPNTEAFF	TCRBV27-01	TCRBJ01-01	70	0.0195169	0
CATSRGRFSGNTIYF	TCRBV15-01	TCRBJ01-03	70	0.0195169	0
CASTPPSGRKNEQFF	TCRBV19-01	TCRBJ02-01	70	0.0195169	0
CASSFSRSSYNEQFF	TCRBV27-01	TCRBJ02-01	70	0.0195169	0
CASSWSGSRGGETQYF	TCRBV05-08	TCRBJ02-05	70	0.0195169	0
CALNRDLYGYTF	TCRBV02-01	TCRBJ01-02	70	0.0195169	0
CASSQEAAGVGGYTF	TCRBV04-02	TCRBJ01-02	70	0.0195169	0
CASSSGTGESEQYF	TCRBV07-06	TCRBJ02-07	70	0.0195169	0
CASNWDGGDGYTF	TCRBV19-01	TCRBJ01-02	69	0.0192381	0
CASSELFRGTASYEQYF	TCRBV25-01	TCRBJ02-07	69	0.0192381	0
CASARIQEDEQYF	TCRBV05-01	TCRBJ02-07	69	0.0192381	0
CASSEGDRGWTYEQYF	TCRBV10-02	TCRBJ02-07	69	0.0192381	0
CATSRDNGRGGYTF	TCRBV15-01	TCRBJ01-02	69	0.0192381	0
CASSLADEGYEQFF	TCRBV11-02	TCRBJ02-01	69	0.0192381	0
CASSGLFRAHEQFF	TCRBV06-01	TCRBJ02-01	69	0.0192381	0
CAIPGGFLRNEQFF	TCRBV06-01	TCRBJ02-01	69	0.0192381	0
CASSKAAGQFF	TCRBV05-05	TCRBJ02-01	69	0.0192381	0
CASSSDGNTGELFF	TCRBV07-06	TCRBJ02-02	69	0.0192381	0
CASSLDGTGRTDTQYF	TCRBV05-06	TCRBJ02-03	69	0.0192381	0
CASSQDKWDRGPYSYEQYF	TCRBV14-01	TCRBJ02-07	69	0.0192381	0
CATDTSGGPQETQYF	TCRBV15-01	TCRBJ02-05	69	0.0192381	0
CASSQNRGGQPQHF	TCRBV04-01	TCRBJ01-05	69	0.0192381	0
CASSSPGQGAWNEQFF	TCRBV27-01	TCRBJ02-01	69	0.0192381	0
CASSPPGRTTDTQYF	TCRBV14-01	TCRBJ02-03	69	0.0192381	0
CASSPVGGPNGYTF	TCRBV06-01	TCRBJ01-02	69	0.0192381	0
CASSLSGTSINIQYF	TCRBV07-03	TCRBJ02-04	69	0.0192381	0
CASSWAGGTGELFF	TCRBV11-02	TCRBJ02-02	69	0.0192381	0
CASSDSVGDVNEQFF	TCRBV06-04	TCRBJ02-01	69	0.0192381	0
CASSQELAGVVNEQFF	TCRBV04-01	TCRBJ02-01	69	0.0192381	0
CASGLVQGADHNEQFF	TCRBV12-05	TCRBJ02-01	69	0.0192381	0
CASRLGAAGANVLTF	TCRBV02-01	TCRBJ02-06	69	0.0192381	0
CASASLELAFF	TCRBV06-01	TCRBJ01-01	69	0.0192381	0
CASSPAGTGYGYTF	TCRBV27-01	TCRBJ01-02	68	0.0189592	0
CASRTGTGLYEQYF	TCRBV19-01	TCRBJ02-07	68	0.0189592	0
CASSIVIAVRETQYF	TCRBV19-01	TCRBJ02-05	68	0.0189592	0
CASSPGWGGSYGYTF	TCRBV05-05	TCRBJ01-02	68	0.0189592	0
CASSETSSSYEQYF	TCRBV06-04	TCRBJ02-07	68	0.0189592	0
CASSRMGGEPQHF	TCRBV04-01	TCRBJ01-05	68	0.0189592	0
CASSPPGRNYGYTF	TCRBV28-01	TCRBJ01-02	68	0.0189592	0
CASSPYPADTQYF	TCRBV07-03	TCRBJ02-03	68	0.0189592	0
CASSLEQGWTEAFF	TCRBV05-01	TCRBJ01-01	68	0.0189592	0
CASSQDGDYSYNEQFF	TCRBV04-01	TCRBJ02-01	68	0.0189592	0
CASSSTTPHEQYF	TCRBV28-01	TCRBJ02-07	68	0.0189592	0
CASSQDPGLEYGYTF	TCRBV04-01	TCRBJ01-02	68	0.0189592	0
CASSPLGQGFYEQYF	TCRBV11-02	TCRBJ02-07	68	0.0189592	0
CASSSGVGNEQFF	TCRBV25-01	TCRBJ02-01	68	0.0189592	0
CASSSQPQNRKTYGYTF	TCRBV04-01	TCRBJ01-02	68	0.0189592	0
CASSLPRGQETQYF	TCRBV07-09	TCRBJ02-05	68	0.0189592	0
CASSLVGQETQYF	TCRBV05-01	TCRBJ02-05	67	0.0186804	0
CASGGLNEQFF	TCRBV02-01	TCRBJ02-01	67	0.0186804	0
CARPR*SEITDTQYF	TCRBV21-01	TCRBJ02-03	67	0.0186804	0
CASRPTGVFTDTQYF	TCRBV02-01	TCRBJ02-03	67	0.0186804	0
CASSLQGPGSPADTQYF	TCRBV05-01	TCRBJ02-03	67	0.0186804	0
CASTQGETGELFF	TCRBV27-01	TCRBJ02-02	67	0.0186804	0
CASSEMGGRGSPLHF	TCRBV25-01	TCRBJ01-06	67	0.0186804	0
CASVPGGLLYNEQFF	TCRBV07-06	TCRBJ02-01	67	0.0186804	0
CASSISSSGANVLTF	TCRBV19-01	TCRBJ02-06	67	0.0186804	0
CASLATGPEAFF	TCRBV28-01	TCRBJ01-01	67	0.0186804	0
CASGENTDTQYF	TCRBV02-01	TCRBJ02-03	67	0.0186804	0
CASSQNLLAAVYEQYF	TCRBV04-01	TCRBJ02-07	67	0.0186804	0
CATSRVQMDGYTF	TCRBV15-01	TCRBJ01-02	66	0.0184016	0
CASSPGLPTGELFF	TCRBV07-06	TCRBJ02-02	66	0.0184016	0
CASSDVRDGSYEQYF	TCRBV06-01	TCRBJ02-07	66	0.0184016	0
CASSLQGARYEQYF	TCRBV05-01	TCRBJ02-07	66	0.0184016	0
CASSPNIANQPQHF	TCRBV18-01	TCRBJ01-05	66	0.0184016	0
CASSLLASGGLSSYNEQFF	TCRBV27-01	TCRBJ02-01	66	0.0184016	0
CASSPGVQYPNSPLHF	TCRBV05-01	TCRBJ01-06	66	0.0184016	0
CASSLGRLALSYEQYF	TCRBV11-02	TCRBJ02-07	66	0.0184016	0
CASSRQGPMNTEAFF	TCRBV27-01	TCRBJ01-01	66	0.0184016	0
CASSQDWVGYTF	TCRBV14-01	TCRBJ01-02	66	0.0184016	0
CASSPGTGGSYNEQFF	TCRBV27-01	TCRBJ02-01	66	0.0184016	0
CASSDPGLAGHHTDTQYF	TCRBV06-01	TCRBJ02-03	66	0.0184016	0
CASKGSSGANVLTF	TCRBV06-06	TCRBJ02-06	65	0.0181228	0
CASREGTHEGGYTF	TCRBV05-01	TCRBJ01-02	65	0.0181228	0
CASSLRQGGTGELFF	TCRBV25-01	TCRBJ02-02	65	0.0181228	0
CASS*QGAGANVLTF	TCRBV06-05	TCRBJ02-06	65	0.0181228	0
CASSAGDQETQYF	TCRBV04-01	TCRBJ02-05	65	0.0181228	0
CASSVTPSPYEQYF	TCRBV09-01	TCRBJ02-07	65	0.0181228	0
CASSLEDSTEAFF	TCRBV11-01	TCRBJ01-01	65	0.0181228	0
CASRRDYDPSYEQYF	TCRBV27-01	TCRBJ02-07	65	0.0181228	0
CASRITNTNDYYEQYF	TCRBV28-01	TCRBJ02-07	65	0.0181228	0
CASSTGTRNTDTQYF	TCRBV07-09	TCRBJ02-03	65	0.0181228	0
CASSLGPGGAAFF	TCRBV11-02	TCRBJ01-01	65	0.0181228	0
CASSQGLVRTDTQYF	TCRBV04-01	TCRBJ02-03	65	0.0181228	0
CASSSVGQGDGYTF	TCRBV07-03	TCRBJ01-02	65	0.0181228	0
CASSPPGETQYF	TCRBV09-01	TCRBJ02-05	65	0.0181228	0
CASRGV*SFPNTGELFF	TCRBV02-01	TCRBJ02-02	65	0.0181228	0
CASIFTGEGNTEAFF	TCRBV06-05	TCRBJ01-01	65	0.0181228	0
CASNSVHANYGYTF	TCRBV19-01	TCRBJ01-02	64	0.017844	0
CASRVGSTYEQYF	TCRBV05-01	TCRBJ02-07	64	0.017844	0
CASSQPQASLNTGELFF	TCRBV23-01	TCRBJ02-02	64	0.017844	0
CASSSQRWEQFF	TCRBV07-09	TCRBJ02-01	64	0.017844	0
CASSPQGTNTEAFF	TCRBV07-03	TCRBJ01-01	64	0.017844	0
CASSLPRTSGSTGELFF	TCRBV05-01	TCRBJ02-02	64	0.017844	0
CASSEMGGGKEQYF	TCRBV25-01	TCRBJ02-07	64	0.017844	0
CASSSWAPGSTGELFF	TCRBV05-04	TCRBJ02-02	64	0.017844	0
CASSPQRTSSLVASGLYNEQFF	TCRBV18-01	TCRBJ02-01	64	0.017844	0
CTSRQ*GLCTNRANVLTF	TCRBV01-01	TCRBJ02-06	64	0.017844	0
CASSLTGQTNSPLHF	TCRBV07-02	TCRBJ01-06	64	0.017844	0
CSVDRGREAFF	TCRBV29-01	TCRBJ01-01	64	0.017844	0
CASSYTGGRKNTEAFF	TCRBV09-01	TCRBJ01-01	64	0.017844	0
CSVETQGLYEQYF	TCRBV29-01	TCRBJ02-07	64	0.017844	0
CASSFQGGSNSPLHF	TCRBV05-04	TCRBJ01-06	64	0.017844	0
CASSIVPVNQPQHF	TCRBV28-01	TCRBJ01-05	63	0.0175652	0
CASTPGTSEYTDTQYF	TCRBV02-01	TCRBJ02-03	63	0.0175652	0
CASSPLGTEAFF	TCRBV11-02	TCRBJ01-01	63	0.0175652	0
CASSPGLAGTETQYF	TCRBV28-01	TCRBJ02-05	63	0.0175652	0
CSVEDGTSVNYGYTF	TCRBV29-01	TCRBJ01-02	63	0.0175652	0
CASSLQPPSSYEQYF	TCRBV28-01	TCRBJ02-07	63	0.0175652	0
CASSPQPDGYEQYF	TCRBV05-01	TCRBJ02-07	63	0.0175652	0
CASPLGGGGLQYF	TCRBV05-01	TCRBJ02-04	63	0.0175652	0
CASSSPDD*RDLNEQFF	TCRBV07-03	TCRBJ02-01	63	0.0175652	0
CASS*PVWVNYGYTF	TCRBV07-09	TCRBJ01-02	63	0.0175652	0
CASSLWGGGPNEQFF	TCRBV13-01	TCRBJ02-01	63	0.0175652	0
CASSYEASDGYTF	TCRBV06-05	TCRBJ01-02	63	0.0175652	0
CASSTNGNSPLHF	TCRBV09-01	TCRBJ01-06	63	0.0175652	0
CASSSGQGSEQYF	TCRBV28-01	TCRBJ02-07	62	0.0172864	0
CASSPLPPLSYNEQFF	TCRBV18-01	TCRBJ02-01	62	0.0172864	0
CASSLDRPETQYF	TCRBV05-01	TCRBJ02-05	62	0.0172864	0
CASSPTTGLPETQYF	TCRBV18-01	TCRBJ02-05	62	0.0172864	0
CASSSSTGESTGELFF	TCRBV05-01	TCRBJ02-02	62	0.0172864	0
CASSFSSGSTDTQYF	TCRBV11-02	TCRBJ02-03	62	0.0172864	0
CASSLEGRGPDTQYF	TCRBV05-01	TCRBJ02-03	62	0.0172864	0
CASSWGPTYNEQFF	TCRBV28-01	TCRBJ02-01	62	0.0172864	0
CASRKLAGGLAGANVLTF	TCRBV27-01	TCRBJ02-06	62	0.0172864	0
CASRTDSRGFGELFF	TCRBV06-04	TCRBJ02-02	62	0.0172864	0
CASTREGEQFF	TCRBV19-01	TCRBJ02-01	62	0.0172864	0
CPCTSGR*QSRANVLTF	TCRBVA-or09_02	TCRBJ02-06	62	0.0172864	0
CASSAPWGSYNEQFF	TCRBV28-01	TCRBJ02-01	62	0.0172864	0
CASSRSGSTTGELFF	TCRBV04-01	TCRBJ02-02	62	0.0172864	0
CASSQVGTYEQYF	TCRBV04-01	TCRBJ02-07	62	0.0172864	0
CASSSSGNEQFF	TCRBV11-01	TCRBJ02-01	62	0.0172864	0
CAMSGAGTDTQYF	TCRBV10-03	TCRBJ02-03	62	0.0172864	0
CASSAQTGFPEAFF	TCRBV09-01	TCRBJ01-01	62	0.0172864	0
CASSYTDRDMNGYTF	TCRBV06-05	TCRBJ01-02	62	0.0172864	0
CASTRRVVGDTEAFF	TCRBV07-09	TCRBJ01-01	62	0.0172864	0
CASLVGADYNEQFF	TCRBV06-01	TCRBJ02-01	62	0.0172864	0
CSVRGSYEQYF	TCRBV29-01	TCRBJ02-07	61	0.0170076	0
CASSQGMRSTGELFF	TCRBV04-01	TCRBJ02-02	61	0.0170076	0
CASSPGTLGQFF	TCRBV02-01	TCRBJ02-01	61	0.0170076	0
CATSRDKGNAYEQYF	TCRBV15-01	TCRBJ02-07	61	0.0170076	0
CASSFTGAAYGYTF	TCRBV05-01	TCRBJ01-02	61	0.0170076	0
CASSLDIATVLDEQYF	TCRBV21-01	TCRBJ02-07	61	0.0170076	0
CASSPNGIFTDTQYF	TCRBV18-01	TCRBJ02-03	61	0.0170076	0
CASSLVGGNSYEQYF	TCRBV05-01	TCRBJ02-07	61	0.0170076	0
CASSLRPALGTNTGELFF	TCRBV18-01	TCRBJ02-02	61	0.0170076	0
CASSGGSYNEQFF	TCRBV04-01	TCRBJ02-01	61	0.0170076	0
CASRRGAGELFF	TCRBV06-01	TCRBJ02-02	61	0.0170076	0
CASSVTWTSPTGELFF	TCRBV09-01	TCRBJ02-02	61	0.0170076	0
CASNPSGVYTGELFF	TCRBV02-01	TCRBJ02-02	61	0.0170076	0
CASSQTGPREQYF	TCRBV18-01	TCRBJ02-07	60	0.0167287	0
CASSDPLAGASGTQYF	TCRBV10-01	TCRBJ02-05	60	0.0167287	0
CASSLGGTDEQYF	TCRBV11-02	TCRBJ02-07	60	0.0167287	0
CASTLIRTPQETQYF	TCRBV06-06	TCRBJ02-05	60	0.0167287	0
CASSFNQGPGELFF	TCRBV05-01	TCRBJ02-02	60	0.0167287	0
CASSFGQDSPLHF	TCRBV05-01	TCRBJ01-06	60	0.0167287	0
CASSLDREGDTQYF	TCRBV05-01	TCRBJ02-03	60	0.0167287	0
CASSPDRGLGQPQHF	TCRBV04-01	TCRBJ01-05	60	0.0167287	0
CTSSQDPP*QGASGQFF	TCRBV01-01	TCRBJ02-01	60	0.0167287	0
CASSPQGGGAGNTEAFF	TCRBV09-01	TCRBJ01-01	60	0.0167287	0
CAWSPMGVTGGNTIYF	TCRBV30-01	TCRBJ01-03	60	0.0167287	0
CASSLIGRIAYEQYF	TCRBV07-03	TCRBJ02-07	60	0.0167287	0
CASSLTDTGELFF	TCRBV27-01	TCRBJ02-02	60	0.0167287	0
CASSLRVAYNEQFF	TCRBV27-01	TCRBJ02-01	60	0.0167287	0
CASRVRTNTEAFF	TCRBV05-01	TCRBJ01-01	59	0.0164499	0
CASSSGADTQYF	TCRBV05-01	TCRBJ02-03	59	0.0164499	0
CASSL*AGAYEQYF	TCRBV05-06	TCRBJ02-07	59	0.0164499	0
CASSKEQTGGMDEQFF	TCRBV05-06	TCRBJ02-01	59	0.0164499	0
CASSLGEGGGTEAFF	TCRBV13-01	TCRBJ01-01	59	0.0164499	0
CASSIDR*L*DTQYF	TCRBV19-01	TCRBJ02-03	59	0.0164499	0
CASKGGRNMNTEAFF	TCRBV19-01	TCRBJ01-01	59	0.0164499	0
CASSPLRGNYGYTF	TCRBV09-01	TCRBJ01-02	59	0.0164499	0
CASSL*NRQGEKLFF	TCRBV28-01	TCRBJ01-04	59	0.0164499	0
*RVREKLFF	TCRBV29-01	TCRBJ01-04	59	0.0164499	0
CASSQDRRLAGESTGELFF	TCRBV04-01	TCRBJ02-02	59	0.0164499	0
YASSITNFDGKIYGYTF	TCRBV26-01	TCRBJ01-02	59	0.0164499	0
CAWRRIVTGGLGNTIYF	TCRBV30-01	TCRBJ01-03	59	0.0164499	0
CASSLEGGFSTDTQYF	TCRBV05-04	TCRBJ02-03	59	0.0164499	0
CASSPSPGGEETQYF	TCRBV27-01	TCRBJ02-05	59	0.0164499	0
CASSQEPGGEQYF	TCRBV04-01	TCRBJ02-07	59	0.0164499	0
CATGASESDTQYF	TCRBV06-06	TCRBJ02-03	58	0.0161711	0
CASSDRTGGFEQFF	TCRBV06-04	TCRBJ02-01	58	0.0161711	0
CASSLSQGREQYF	TCRBV11-03	TCRBJ02-07	58	0.0161711	0
CSVEFDGRKTEAFF	TCRBV29-01	TCRBJ01-01	58	0.0161711	0
CSVVGGHSYEQYF	TCRBV29-01	TCRBJ02-07	58	0.0161711	0
CASSYRALNTEAFF	TCRBV19-01	TCRBJ01-01	58	0.0161711	0
CASSPGRELVGEQYF	TCRBV18-01	TCRBJ02-07	58	0.0161711	0
CASSLVWGGAPEAFF	TCRBV07-02	TCRBJ01-01	58	0.0161711	0
CASSLVGGETQYF	TCRBV05-06	TCRBJ02-05	58	0.0161711	0
CASRGGGAFTDTQYF	TCRBV02-01	TCRBJ02-03	58	0.0161711	0
CASSGQGETQYF	TCRBV06-05	TCRBJ02-05	58	0.0161711	0
CASSTGWTDQSGRPSYEQYF	TCRBV28-01	TCRBJ02-07	58	0.0161711	0
CSAPGGGYGYTF	TCRBV29-01	TCRBJ01-02	58	0.0161711	0
CASSFGGTYEQYF	TCRBV27-01	TCRBJ02-07	58	0.0161711	0
CASSLAYAGPTVF	TCRBV05-06	TCRBJ02-01	58	0.0161711	0
CASSLAETYEQYF	TCRBV07-02	TCRBJ02-07	58	0.0161711	0
CASSDWGNTEAFF	TCRBV25-01	TCRBJ01-01	58	0.0161711	0
CASSPGGGPQPQHF	TCRBV18-01	TCRBJ01-05	58	0.0161711	0
CASREQGTGTDTQYF	TCRBV06-06	TCRBJ02-03	58	0.0161711	0
CASSLETGDYEQYF	TCRBV05-04	TCRBJ02-07	58	0.0161711	0
CASSLFRTSSTTDTQYF	TCRBV27-01	TCRBJ02-03	58	0.0161711	0
CASRLGGPGNTEAFF	TCRBV07-03	TCRBJ01-01	58	0.0161711	0
CASSSVAGVDYNEQFF	TCRBV07-03	TCRBJ02-01	58	0.0161711	0
CASSLTGGVSSYNEQFF	TCRBV14-01	TCRBJ02-01	58	0.0161711	0
CSVGTGGNYGYTF	TCRBV29-01	TCRBJ01-02	57	0.0158923	0
CASSLVRDRGQETQYF	TCRBV11-02	TCRBJ02-05	57	0.0158923	0
CASTRDRASPLHF	TCRBV06-05	TCRBJ01-06	57	0.0158923	0
CASKLSSGGLDTGELFF	TCRBV09-01	TCRBJ02-02	57	0.0158923	0
CASSLGWGVDTQYF	TCRBV07-09	TCRBJ02-04	57	0.0158923	0
CAIETAGLGYTF	TCRBV28-01	TCRBJ01-02	57	0.0158923	0
CASSPGQGENEAFF	TCRBV05-04	TCRBJ01-01	57	0.0158923	0
CASSPTDREVGNEQFF	TCRBV07-09	TCRBJ02-01	57	0.0158923	0
CASSRGQGDPSSYNEQFF	TCRBV04-02	TCRBJ02-01	57	0.0158923	0
CASSRGLAGVRSYNEQFF	TCRBV07-09	TCRBJ02-01	57	0.0158923	0
CASSRSN*RAFTDTQYF	TCRBV21-01	TCRBJ02-03	57	0.0158923	0
CASSLDRAGGGTEQYF	TCRBV11-02	TCRBJ02-07	57	0.0158923	0
CASSDRVGEKLFF	TCRBV07-03	TCRBJ01-04	57	0.0158923	0
CASSRTGAVYEQYF	TCRBV09-01	TCRBJ02-07	56	0.0156135	0
CAGSYGGNTGELFF	TCRBV02-01	TCRBJ02-02	56	0.0156135	0
CASALRKATNEKLFF	TCRBV13-01	TCRBJ01-04	56	0.0156135	0
CASSPNAGTEQYF	TCRBV19-01	TCRBJ02-07	56	0.0156135	0
CASSPFSWGVGGYTF	TCRBV11-02	TCRBJ01-02	56	0.0156135	0
CASRWTVGAYEQYF	TCRBV28-01	TCRBJ02-07	56	0.0156135	0
CASSLGTIYGYTF	TCRBV28-01	TCRBJ01-02	56	0.0156135	0
CASTLGQPPETQYF	TCRBV05-04	TCRBJ02-05	56	0.0156135	0
CASSITPGSYEQYF	TCRBV19-01	TCRBJ02-07	56	0.0156135	0
CASSHRASGVYEQYF	TCRBV04-01	TCRBJ02-07	56	0.0156135	0
CASLAAAGTGELFF	TCRBV06-01	TCRBJ02-02	56	0.0156135	0
CASGLGTEYGYTF	TCRBV12-05	TCRBJ01-02	56	0.0156135	0
CASSQDWGRLHEPQHF	TCRBV04-01	TCRBJ01-05	55	0.0153347	0
CASSVRGGGTDTQYF	TCRBV06-04	TCRBJ02-03	55	0.0153347	0
CASSLAKFGNTEAFF	TCRBV07-08	TCRBJ01-01	55	0.0153347	0
CSRSQQGKPCEAFF	TCRBV29-01	TCRBJ01-01	55	0.0153347	0
CSGARSLNTEAFF	TCRBV29-01	TCRBJ01-01	55	0.0153347	0
CSVVRSNTQYF	TCRBV29-01	TCRBJ02-03	55	0.0153347	0
CASSLFSRASYEQYF	TCRBV28-01	TCRBJ02-07	55	0.0153347	0
CASGWGAGSNEQFF	TCRBV12-05	TCRBJ02-01	55	0.0153347	0
CASIGEGLNSPLHF	TCRBV23-01	TCRBJ01-06	55	0.0153347	0
CASSWPVPNNEQFF	TCRBV06-06	TCRBJ02-01	55	0.0153347	0
CASSLASYEQYF	TCRBV07-09	TCRBJ02-07	55	0.0153347	0
CASSIRSLNTEAFF	TCRBV19-01	TCRBJ01-01	55	0.0153347	0
CASSIGDEQFF	TCRBV19-01	TCRBJ02-01	55	0.0153347	0
CASSLVIGDSGELFF	TCRBV05-01	TCRBJ02-02	55	0.0153347	0
CASSWDSNEKLFF	TCRBV05-01	TCRBJ01-04	54	0.0150559	0
CASSQSKGAYEQYF	TCRBV23-01	TCRBJ02-07	54	0.0150559	0
CASRQAGLQETQYF	TCRBV02-01	TCRBJ02-05	54	0.0150559	0
CASSLYGTQYF	TCRBV27-01	TCRBJ02-03	54	0.0150559	0
CASSLNRRNTEAFF	TCRBV11-01	TCRBJ01-01	54	0.0150559	0
CASSSTGGATYEQYF	TCRBV05-04	TCRBJ02-07	54	0.0150559	0
CASSLRWDTEAFF	TCRBV09-01	TCRBJ01-01	54	0.0150559	0
CATEHWDRDTYGYTF	TCRBV18-01	TCRBJ01-02	54	0.0150559	0
CASSGASGSDCEQYF	TCRBV28-01	TCRBJ02-07	54	0.0150559	0
CASSTGQVHEQYF	TCRBV05-01	TCRBJ02-07	54	0.0150559	0
CASSQDLVAVYEQYF	TCRBV14-01	TCRBJ02-07	54	0.0150559	0
CASSLSPSGGWGTGELFF	TCRBV05-01	TCRBJ02-02	54	0.0150559	0
CASSLGTGVAKNIQYF	TCRBV11-02	TCRBJ02-04	54	0.0150559	0
CATSGTNNEQFF	TCRBV07-08	TCRBJ02-01	54	0.0150559	0
CASSPGLSYEQYF	TCRBV05-01	TCRBJ02-07	53	0.0147771	0
CATSTPRSTDTQYF	TCRBV15-01	TCRBJ02-03	53	0.0147771	0
CASSQETQYF	TCRBV27-01	TCRBJ02-05	53	0.0147771	0
CASSELYGSYEQYF	TCRBV25-01	TCRBJ02-07	53	0.0147771	0
CASSPRTGGSGEQYF	TCRBV09-01	TCRBJ02-07	53	0.0147771	0
CASSRDRGYNEQFF	TCRBV11-02	TCRBJ02-01	53	0.0147771	0
CASRQGWRETQYF	TCRBV27-01	TCRBJ02-05	53	0.0147771	0
CATAIRARHEQYF	TCRBV28-01	TCRBJ02-07	53	0.0147771	0
CASSKDREIGELFF	TCRBV11-03	TCRBJ02-02	52	0.0144982	0
CASRSGLENNEQFF	TCRBV19-01	TCRBJ02-01	52	0.0144982	0
CASSQKGDTQYF	TCRBV06-01	TCRBJ02-03	52	0.0144982	0
CASSSGTGVFDTEAFF	TCRBV05-01	TCRBJ01-01	52	0.0144982	0
CASSREVTEAFF	TCRBV18-01	TCRBJ01-01	52	0.0144982	0
CASSLQPTGTDTQYF	TCRBV07-02	TCRBJ02-03	52	0.0144982	0
CASSSSYEQYF	TCRBV05-04	TCRBJ02-07	52	0.0144982	0
CASSRGPFEETQYF	TCRBV04-01	TCRBJ02-05	52	0.0144982	0
CASSFYPGATEAFF	TCRBV27-01	TCRBJ01-01	52	0.0144982	0
CASSSLAGGLTDTQYF	TCRBV06-05	TCRBJ02-03	52	0.0144982	0
CASSPSLMGETQYF	TCRBV18-01	TCRBJ02-05	52	0.0144982	0
CASSMGVLTGATDTQYF	TCRBV19-01	TCRBJ02-03	52	0.0144982	0
CSARASEAQYF	TCRBV20-01	TCRBJ02-05	52	0.0144982	0
CASSELAGSYNEQFF	TCRBV06-01	TCRBJ02-01	52	0.0144982	0
CASRSWYQETQYF	TCRBV06-05	TCRBJ02-05	52	0.0144982	0
CASSVDSPGYGYTF	TCRBV05-01	TCRBJ01-02	52	0.0144982	0
CASSLRTGRVTEELFF	TCRBV07-08	TCRBJ02-02	51	0.0142194	0
CASSRPGTSGGAPGELFF	TCRBV05-01	TCRBJ02-02	51	0.0142194	0
CASRPDLAGELFF	TCRBV05-04	TCRBJ02-02	51	0.0142194	0
CASSSQGAGGANVLTF	TCRBV05-06	TCRBJ02-06	51	0.0142194	0
CASSSGLAGLNEQFF	TCRBV07-08	TCRBJ02-01	51	0.0142194	0
CSVYREGYEQYF	TCRBV29-01	TCRBJ02-07	51	0.0142194	0
CASSVTVIGEAFF	TCRBV07-06	TCRBJ01-01	51	0.0142194	0
CASSSSQGQETQYF	TCRBV28-01	TCRBJ02-05	51	0.0142194	0
CASSASPDLGEQYF	TCRBV09-01	TCRBJ02-07	51	0.0142194	0
CASSYGDYEQYF	TCRBV28-01	TCRBJ02-07	51	0.0142194	0
CASNLGPGELFF	TCRBV02-01	TCRBJ02-02	51	0.0142194	0
CASKKEREYTSRANVLTF	TCRBV05-02	TCRBJ02-06	51	0.0142194	0
CASSLTSGHEDSGYTF	TCRBV14-01	TCRBJ01-02	51	0.0142194	0
CASSERGNQETQYF	TCRBV06-01	TCRBJ02-05	51	0.0142194	0
CATSREGGGNQPQHF	TCRBV15-01	TCRBJ01-05	50	0.0139406	0
CASSPRDQETQYF	TCRBV05-01	TCRBJ02-05	50	0.0139406	0
CAWSSGGGLGEQFF	TCRBV30-01	TCRBJ02-01	50	0.0139406	0
CASSVEGQDRYTF	TCRBV09-01	TCRBJ01-02	50	0.0139406	0
CASSRGGVGGYTF	TCRBV07-02	TCRBJ01-02	50	0.0139406	0
CASSFTLATTARNTIYF	TCRBV21-01	TCRBJ01-03	50	0.0139406	0
CASRSAGVRADTQYF	TCRBV05-01	TCRBJ02-03	50	0.0139406	0
CASSLDQTQYF	TCRBV07-06	TCRBJ02-05	50	0.0139406	0
CASSFPVVPEAFF	TCRBV07-09	TCRBJ01-01	50	0.0139406	0
CATSRVKRPVGNQPQHF	TCRBV15-01	TCRBJ01-05	50	0.0139406	0
CASSSSGIRYNEQFF	TCRBV07-09	TCRBJ02-01	50	0.0139406	0
CASSLGPFSTDTQYF	TCRBV05-05	TCRBJ02-03	50	0.0139406	0
CASSLQGAIEQFF	TCRBV11-03	TCRBJ02-01	50	0.0139406	0
CASSRLGQGAETQYF	TCRBV05-01	TCRBJ02-05	50	0.0139406	0
CASRPDRLNEKLFF	TCRBV19-01	TCRBJ01-04	50	0.0139406	0
CASSWGRDTQYF	TCRBV07-08	TCRBJ02-03	50	0.0139406	0
CASSRLASGGASNEQYF	TCRBV18-01	TCRBJ02-07	50	0.0139406	0
CSARNEKLFF	TCRBV20-01	TCRBJ01-04	49	0.0136618	0
CASSQGLGRYGYTF	TCRBV04-01	TCRBJ01-02	49	0.0136618	0
CASSPGTSSYNSPLHF	TCRBV18-01	TCRBJ01-06	49	0.0136618	0
CASSRGNNNEQFF	TCRBV27-01	TCRBJ02-01	49	0.0136618	0
CASSPLPGGPTEAFF	TCRBV25-01	TCRBJ01-01	49	0.0136618	0
CASSSPKGISTDTQYF	TCRBV11-02	TCRBJ02-03	49	0.0136618	0
CASSFEGAEQFF	TCRBV05-01	TCRBJ02-01	49	0.0136618	0
CASSLGRNQETQYF	TCRBV05-01	TCRBJ02-05	49	0.0136618	0
CASSVGTGINQPQHF	TCRBV09-01	TCRBJ01-05	49	0.0136618	0
CASRLYTGTGPTEAFF	TCRBV02-01	TCRBJ01-01	49	0.0136618	0
CSVEDRHVHGYTF	TCRBV29-01	TCRBJ01-02	49	0.0136618	0
CASRGEGYTF	TCRBV02-01	TCRBJ01-02	49	0.0136618	0
CSTQGIGDTEAFF	TCRBV29-01	TCRBJ01-01	49	0.0136618	0
CASSFTFGGDRSTNYGYTF	TCRBV07-08	TCRBJ01-02	49	0.0136618	0
CASSVRMHI*KTYGYTF	TCRBV18-01	TCRBJ01-02	49	0.0136618	0
CASSLGRGGLDTQYF	TCRBV05-01	TCRBJ02-03	49	0.0136618	0
CASRLGQGGTEAFF	TCRBV28-01	TCRBJ01-01	49	0.0136618	0
CASILEGALNTEAFF	TCRBV02-01	TCRBJ01-01	49	0.0136618	0
CAWSPGQGSYEQYF	TCRBV30-01	TCRBJ02-07	48	0.013383	0
CASSLRTYEQFF	TCRBV07-09	TCRBJ02-01	48	0.013383	0
CATSRSGGRAYEQYF	TCRBV15-01	TCRBJ02-07	48	0.013383	0
CAWSKGRRTGHEQYF	TCRBV30-01	TCRBJ02-07	48	0.013383	0
CARRLRCTEAFF	TCRBV05-03	TCRBJ01-01	48	0.013383	0
CASSSSKKGTDTQYF	TCRBV28-01	TCRBJ02-03	48	0.013383	0
CASILPGKTYGYTF	TCRBV05-04	TCRBJ01-02	48	0.013383	0
CASRKAGTSTDTQYF	TCRBV09-01	TCRBJ02-03	48	0.013383	0
CASSLARGEGAKNIQYF	TCRBV07-02	TCRBJ02-04	48	0.013383	0
CSAEDRGSYEQYF	TCRBV29-01	TCRBJ02-07	48	0.013383	0
CASSGGHDTEAFF	TCRBV09-01	TCRBJ01-01	48	0.013383	0
CASSGRDSNYNEQFF	TCRBV11-02	TCRBJ02-01	48	0.013383	0
CASSLLAADTQYF	TCRBV07-09	TCRBJ02-03	48	0.013383	0
CASSPSRGDIYGYTF	TCRBV18-01	TCRBJ01-02	48	0.013383	0
CASSLSGSSTDTQYF	TCRBV05-06	TCRBJ02-03	47	0.0131042	0
CASSLQGLAGVVYNEQFF	TCRBV07-08	TCRBJ02-01	47	0.0131042	0
CAASGTGNTGELFF	TCRBV10-02	TCRBJ02-02	47	0.0131042	0
CASRGAGNIQYF	TCRBV28-01	TCRBJ02-04	47	0.0131042	0
CASSYSAGGSYNEQFF	TCRBV06-05	TCRBJ02-01	47	0.0131042	0
CASRGNSRTDTQYF	TCRBV06-06	TCRBJ02-03	47	0.0131042	0
CATSRDLGNSYEQYF	TCRBV15-01	TCRBJ02-07	47	0.0131042	0
CASTPGQNTGELFF	TCRBV19-01	TCRBJ02-02	47	0.0131042	0
CASKASGTICRLEQYF	TCRBV23-01	TCRBJ02-07	47	0.0131042	0
CASSHRGPYNEQFF	TCRBV19-01	TCRBJ02-01	47	0.0131042	0
CASTRPNMSLAEPYEQYF	TCRBV25-01	TCRBJ02-07	47	0.0131042	0
CGILIKITQSRANVLTF	TCRBV08-02	TCRBJ02-06	47	0.0131042	0
CASSESLRGRGVSGGNTIYF	TCRBV09-01	TCRBJ01-03	47	0.0131042	0
CASSLTSTGELFF	TCRBV04-02	TCRBJ02-02	47	0.0131042	0
CASSPLAGAYNEQFF	TCRBV19-01	TCRBJ02-01	47	0.0131042	0
CASSESKDP*LASDEQFF	TCRBV25-01	TCRBJ02-01	46	0.0128254	0
CASSLVVGETQYF	TCRBV28-01	TCRBJ02-05	46	0.0128254	0
CASSLGDYEQYF	TCRBV04-01	TCRBJ02-07	46	0.0128254	0
CASSLGTSEDEQFF	TCRBV07-06	TCRBJ02-01	46	0.0128254	0
CASSLGGITDTQYF	TCRBV11-03	TCRBJ02-03	46	0.0128254	0
CASGARTGASYGYTF	TCRBV12-05	TCRBJ01-02	46	0.0128254	0
CASSLGTGSGGYNEQFF	TCRBV05-01	TCRBJ02-01	46	0.0128254	0
CACARGTGELFF	TCRBV05-04	TCRBJ02-02	46	0.0128254	0
CASSVKVGPSEQYF	TCRBV09-01	TCRBJ02-07	46	0.0128254	0
CASSLTQGGEQFF	TCRBV05-01	TCRBJ02-01	46	0.0128254	0
CASSLKYRGTNTEAFF	TCRBV28-01	TCRBJ01-01	46	0.0128254	0
CASSYSGTGIDTQYF	TCRBV06-05	TCRBJ02-03	46	0.0128254	0
CASSWKPGQGRSPLHF	TCRBV05-06	TCRBJ01-06	46	0.0128254	0
CASSVAPGTLETQYF	TCRBV09-01	TCRBJ02-05	46	0.0128254	0
CASSPLGTGRVGTDTQYF	TCRBV18-01	TCRBJ02-03	46	0.0128254	0
CASSVVTRSRKIYGYTF	TCRBV10-01	TCRBJ01-02	46	0.0128254	0
CASSLWGREARETQYF	TCRBV07-02	TCRBJ02-05	46	0.0128254	0
CASSPGTPGSYGYTF	TCRBV05-04	TCRBJ01-02	46	0.0128254	0
CASSIQPTTNEKLFF	TCRBV19-01	TCRBJ01-04	46	0.0128254	0
CASSPRAGSSYNEQFF	TCRBV07-09	TCRBJ02-01	46	0.0128254	0
CANSL*AGAYEQYF	TCRBV05-06	TCRBJ02-07	46	0.0128254	0
CASSLHRDREETQYF	TCRBV07-09	TCRBJ02-05	45	0.0125466	0
CASSFSGAAYEQYF	TCRBV27-01	TCRBJ02-07	45	0.0125466	0
CASSLGRTSGSQETQYF	TCRBV07-09	TCRBJ02-05	45	0.0125466	0
CASSLLLAGGEQYF	TCRBV27-01	TCRBJ02-07	45	0.0125466	0
CASSVSLFTYEQYF	TCRBV09-01	TCRBJ02-07	45	0.0125466	0
CASSRNLGTGLSGANVLTF	TCRBV28-01	TCRBJ02-06	45	0.0125466	0
CASSLEGGLAGVFNEQFF	TCRBV11-02	TCRBJ02-01	45	0.0125466	0
CAWSTGQGLNQPQHF	TCRBV30-01	TCRBJ01-05	45	0.0125466	0
CASSVDPGTNYGYTF	TCRBV09-01	TCRBJ01-02	45	0.0125466	0
CASSLTGYVDQPQHF	TCRBV06-05	TCRBJ01-05	45	0.0125466	0
CASSLGLASTDTQYF	TCRBV27-01	TCRBJ02-03	45	0.0125466	0
CSVSPGQGGDEQYF	TCRBV29-01	TCRBJ02-07	45	0.0125466	0
CASSLDIGVITGANVLTF	TCRBV19-01	TCRBJ02-06	44	0.0122677	0
CSVERD*RDFPLGEQYF	TCRBV29-01	TCRBJ02-07	44	0.0122677	0
CASSSSGTLYGYTF	TCRBV19-01	TCRBJ01-02	44	0.0122677	0
CASSPRGDYYNEQFF	TCRBV05-01	TCRBJ02-01	44	0.0122677	0
CASRSGATHTDTQYF	TCRBV06-01	TCRBJ02-03	44	0.0122677	0
CASVMGGTDCFSGNTIYF	TCRBV07-04	TCRBJ01-03	44	0.0122677	0
CASSPTGTRYEQYF	TCRBV18-01	TCRBJ02-07	44	0.0122677	0
CTSSRQGPMNTEAFF	TCRBV27-01	TCRBJ01-01	44	0.0122677	0
CASSPAGGRAKGEQFF	TCRBV05-05	TCRBJ02-01	44	0.0122677	0
CASSLGTARREKLFF	TCRBV07-08	TCRBJ01-04	44	0.0122677	0
CASSVNGQAVFYGYTF	TCRBV19-01	TCRBJ01-02	43	0.0119889	0
CASSPGTPSFYEQYF	TCRBV09-01	TCRBJ02-07	43	0.0119889	0
CSVDDRFANEQFF	TCRBV29-01	TCRBJ02-01	43	0.0119889	0
CASSLKPGRSTDTQYF	TCRBV05-04	TCRBJ02-03	43	0.0119889	0
CASSYPTGGGNEKLFF	TCRBV25-01	TCRBJ01-04	43	0.0119889	0
CASSADRSETQYF	TCRBV02-01	TCRBJ02-05	43	0.0119889	0
CASSISGGIQETQYF	TCRBV05-04	TCRBJ02-05	43	0.0119889	0
CASSLQLGGQETQYF	TCRBV13-01	TCRBJ02-05	43	0.0119889	0
CATSTGLAGYEQYF	TCRBV15-01	TCRBJ02-07	43	0.0119889	0
CASSYAFRGIQYF	TCRBV06-05	TCRBJ02-04	43	0.0119889	0
CASSPYVSGGEQYF	TCRBV09-01	TCRBJ02-07	43	0.0119889	0
CASSSRQRSPETQYF	TCRBV05-04	TCRBJ02-05	43	0.0119889	0
CASSSPGQGARKTQYF	TCRBV05-04	TCRBJ02-05	43	0.0119889	0
CAIRIGAGAVNTGELFF	TCRBV10-03	TCRBJ02-02	42	0.0117101	0
CASSLLKQNPNEKLFF	TCRBV07-09	TCRBJ01-04	42	0.0117101	0
CAWSAVAGTNEQFF	TCRBV30-01	TCRBJ02-01	42	0.0117101	0
CASSGTSGGARDTQYF	TCRBV06-01	TCRBJ02-03	42	0.0117101	0
CASSVTGTDTQYF	TCRBV07-09	TCRBJ02-03	42	0.0117101	0
CASSQDGSDYQPQHF	TCRBV04-01	TCRBJ01-05	42	0.0117101	0
CAWRMTGGKDEQYF	TCRBV30-01	TCRBJ02-07	42	0.0117101	0
CASSPQPLFGDIQYF	TCRBV07-06	TCRBJ02-04	42	0.0117101	0
CASSLGGRTDTQYF	TCRBV07-03	TCRBJ02-03	42	0.0117101	0
CASSPRTVSSYNEQFF	TCRBV05-01	TCRBJ02-01	42	0.0117101	0
CASGGD*PRTDTQYF	TCRBV21-01	TCRBJ02-03	42	0.0117101	0
CSVDFSASGGYEQYF	TCRBV29-01	TCRBJ02-07	42	0.0117101	0
CASSSGTGNGHNEQFF	TCRBV28-01	TCRBJ02-01	42	0.0117101	0
CASSFTSSYEQYF	TCRBV27-01	TCRBJ02-07	42	0.0117101	0
CASSPLGVAYGYTF	TCRBV11-02	TCRBJ01-02	42	0.0117101	0
CASSLAVVLPDTQYF	TCRBV05-01	TCRBJ02-03	42	0.0117101	0
CASSLVRPSTDTQYF	TCRBV07-09	TCRBJ02-03	42	0.0117101	0
CASFQAGGEAFF	TCRBV04-01	TCRBJ01-01	42	0.0117101	0
CASSGWGLQETQYF	TCRBV19-01	TCRBJ02-05	42	0.0117101	0
CASSSNLADTQYF	TCRBV11-02	TCRBJ02-03	41	0.0114313	0
CASRRLAGVYNEQFF	TCRBV02-01	TCRBJ02-01	41	0.0114313	0
CASRALETQYF	TCRBV02-01	TCRBJ02-05	41	0.0114313	0
CASSTGSRTDTQYF	TCRBV05-01	TCRBJ02-03	41	0.0114313	0
CASSLTSGIEETQYF	TCRBV11-03	TCRBJ02-05	41	0.0114313	0
CASSDLGETQYF	TCRBV09-01	TCRBJ02-05	41	0.0114313	0
CASSSSGADTQYF	TCRBV07-03	TCRBJ02-03	41	0.0114313	0
CASRGNWQFPDTQYF	TCRBV06-01	TCRBJ02-03	41	0.0114313	0
CASFPGGLAVLNEQFF	TCRBV02-01	TCRBJ02-01	41	0.0114313	0
CASRPGQGLDNEQFF	TCRBV05-01	TCRBJ02-01	41	0.0114313	0
CASSLSGASYNEQFF	TCRBV07-02	TCRBJ02-01	41	0.0114313	0
CASSLGRTDTQYF	TCRBV11-03	TCRBJ02-03	41	0.0114313	0
CASSLSPGGDEYNEQFF	TCRBV27-01	TCRBJ02-01	41	0.0114313	0
CASSQEPVLSEQFF	TCRBV04-01	TCRBJ02-01	41	0.0114313	0
CASRSSVFSTDTQYF	TCRBV28-01	TCRBJ02-03	41	0.0114313	0
CASNAISGANVLTF	TCRBV06-05	TCRBJ02-06	41	0.0114313	0
CASSIAGGSYNEQFF	TCRBV06-01	TCRBJ02-01	41	0.0114313	0
CASSSMGETQYF	TCRBV07-09	TCRBJ02-05	40	0.0111525	0
CASKLAGDNEQFF	TCRBV06-01	TCRBJ02-01	40	0.0111525	0
CASSLSGVNSPLHF	TCRBV07-09	TCRBJ01-06	40	0.0111525	0
CAISESTGSDTQYF	TCRBV10-03	TCRBJ02-03	40	0.0111525	0
CASGVSFAGELFF	TCRBV02-01	TCRBJ02-02	40	0.0111525	0
CASIRDTGDTEAFF	TCRBV02-01	TCRBJ01-01	40	0.0111525	0
CASSPRQVFYGYTF	TCRBV28-01	TCRBJ01-02	40	0.0111525	0
CASSEVVGQGARTGELFF	TCRBV02-01	TCRBJ02-02	40	0.0111525	0
CASSLLPETQYF	TCRBV05-01	TCRBJ02-05	40	0.0111525	0
CASSVRTMGTPQHF	TCRBV27-01	TCRBJ01-05	40	0.0111525	0
CASLT*FSGANVLTF	TCRBV05-04	TCRBJ02-06	40	0.0111525	0
CASSLYSLAGGREQYF	TCRBV11-02	TCRBJ02-07	39	0.0108737	0
CASSYGVRKYYGYTF	TCRBV28-01	TCRBJ01-02	39	0.0108737	0
CASSGIGGGAAGELFF	TCRBV11-02	TCRBJ02-02	39	0.0108737	0
CASSQVHPSGEQFF	TCRBV04-01	TCRBJ02-01	39	0.0108737	0
CASSAQGPVTDTQYF	TCRBV07-09	TCRBJ02-03	39	0.0108737	0
CASSLFWTGATNEKLFF	TCRBV27-01	TCRBJ01-04	39	0.0108737	0
CASSE*GRNEQYF	TCRBV06-04	TCRBJ02-07	39	0.0108737	0
CASSLVPGGITDTQYF	TCRBV05-01	TCRBJ02-03	39	0.0108737	0
CASSPRTGGDTQYF	TCRBV13-01	TCRBJ02-03	39	0.0108737	0
CSVAGTGEGHMNTEAFF	TCRBV29-01	TCRBJ01-01	39	0.0108737	0
CASSLDSS*KTYGYTF	TCRBV04-02	TCRBJ01-02	39	0.0108737	0
CASSWRGARGYTF	TCRBV27-01	TCRBJ01-02	39	0.0108737	0
CASSLIGNTEAFF	TCRBV27-01	TCRBJ01-01	39	0.0108737	0
CASSLEHSRGPYF	TCRBV07-08	TCRBJ02-05	39	0.0108737	0
CASSQIRQETQYF	TCRBV04-02	TCRBJ02-05	39	0.0108737	0
CASSTTGGAWPGELFF	TCRBV07-03	TCRBJ02-02	38	0.0105949	0
CASSISPLISDNYGYTF	TCRBV09-01	TCRBJ01-02	38	0.0105949	0
CSVAFETGGQPQHF	TCRBV29-01	TCRBJ01-05	38	0.0105949	0
CASSLSGGAYNEQFF	TCRBV07-03	TCRBJ02-01	38	0.0105949	0
CASSSPGATDTQYF	TCRBV28-01	TCRBJ02-03	38	0.0105949	0
CASSPSSDRFVDTGELFF	TCRBV09-01	TCRBJ02-02	38	0.0105949	0
CASSSDPELSRGRCTEAFF	TCRBV27-01	TCRBJ01-01	38	0.0105949	0
CASSEGWGSGELFF	TCRBV06-01	TCRBJ02-02	38	0.0105949	0
CASSIGAGAHFTGANVLTF	TCRBV19-01	TCRBJ02-06	38	0.0105949	0
CASSLDGITGELFF	TCRBV07-07	TCRBJ02-02	38	0.0105949	0
CASSVGGGTYEQYF	TCRBV09-01	TCRBJ02-07	38	0.0105949	0
CASSLRIRRETQYF	TCRBV05-06	TCRBJ02-05	38	0.0105949	0
CSVGTGGEYGYTF	TCRBV29-01	TCRBJ01-02	38	0.0105949	0
CASSPAGGLVVDTQYF	TCRBV28-01	TCRBJ02-03	38	0.0105949	0
CASSLIQGDAGELFF	TCRBV05-01	TCRBJ02-02	38	0.0105949	0
CARDPGTSRRGEQFF	TCRBV06-01	TCRBJ02-01	38	0.0105949	0
CASIAGHLNTEAFF	TCRBV19-01	TCRBJ01-01	38	0.0105949	0
CSAGQGPEQYF	TCRBV20-01	TCRBJ02-07	38	0.0105949	0
CSVDTHGQGEQFF	TCRBV29-01	TCRBJ02-01	38	0.0105949	0
CASSLGGRTSSDTQYF	TCRBV05-06	TCRBJ02-03	38	0.0105949	0
CASSSFRASTDTQYF	TCRBV07-06	TCRBJ02-03	37	0.0103161	0
CATAMGPFQFF	TCRBV27-01	TCRBJ02-01	37	0.0103161	0
CASTPRDWGNTEAFF	TCRBV19-01	TCRBJ01-01	37	0.0103161	0
CASSPTETGTEAFF	TCRBV19-01	TCRBJ01-01	37	0.0103161	0
CASSLEGSVYEQYF	TCRBV07-02	TCRBJ02-07	37	0.0103161	0
CASSLWAGNIQYF	TCRBV05-01	TCRBJ02-04	37	0.0103161	0
CASSLVVGRTSNEQFF	TCRBV07-02	TCRBJ02-01	37	0.0103161	0
CASSHWGATQETQYF	TCRBV14-01	TCRBJ02-05	37	0.0103161	0
CASSFRVVKTGELFF	TCRBV07-09	TCRBJ02-02	37	0.0103161	0
CASSARGGPDPLYGYTF	TCRBV05-01	TCRBJ01-02	37	0.0103161	0
CASSWTSGDLRDF	TCRBV19-01	TCRBJ02-03	37	0.0103161	0
CASSLYLSFEGLPWGEQFF	TCRBV07-02	TCRBJ02-01	37	0.0103161	0
CSAAAGGGTQYF	TCRBV29-01	TCRBJ02-05	37	0.0103161	0
CASSLGGQNGELFF	TCRBV28-01	TCRBJ02-02	37	0.0103161	0
CASSQDTSTDTQYF	TCRBV04-01	TCRBJ02-03	37	0.0103161	0
CASSQDAPPTDTQYF	TCRBV04-01	TCRBJ02-03	37	0.0103161	0
CASSWTSGVEQFF	TCRBV07-02	TCRBJ02-01	37	0.0103161	0
CASRERGPQHTQYF	TCRBV06-01	TCRBJ02-03	36	0.0100372	0
CASSFQLALAGSDTQYF	TCRBV07-02	TCRBJ02-03	36	0.0100372	0
CASSDPGQGARGYNEQFF	TCRBV02-01	TCRBJ02-01	36	0.0100372	0
CASSPRGGQNNEQFF	TCRBV06-05	TCRBJ02-01	36	0.0100372	0
CASSHLKDTQYF	TCRBV18-01	TCRBJ02-03	36	0.0100372	0
CASSTDRGQGYGYTF	TCRBV19-01	TCRBJ01-02	36	0.0100372	0
CASSVGAGAHFTGANVLTF	TCRBV19-01	TCRBJ02-06	36	0.0100372	0
CASSLLYSGSTDTQYF	TCRBV28-01	TCRBJ02-03	36	0.0100372	0
CAWSVRTSGVLTDTQYF	TCRBV30-01	TCRBJ02-03	36	0.0100372	0
CASRPSGGSNEQFF	TCRBV04-01	TCRBJ02-01	36	0.0100372	0
CSVPRGGPLNEQFF	TCRBV29-01	TCRBJ02-01	36	0.0100372	0
CAWSGKDRREKLFF	TCRBV30-01	TCRBJ01-04	36	0.0100372	0
CASRQRGWLVNTEAFF	TCRBV06-06	TCRBJ01-01	36	0.0100372	0
CASSLKGPVRANQPQHF	TCRBV28-01	TCRBJ01-05	35	0.00975844	0
CASSSGTTNTGELFF	TCRBV18-01	TCRBJ02-02	35	0.00975844	0
CASSLKLPLAKNIQYF	TCRBV07-09	TCRBJ02-04	35	0.00975844	0
CASIEGVQETQYF	TCRBV02-01	TCRBJ02-05	35	0.00975844	0
CASSLGRGRLTDTQYF	TCRBV05-01	TCRBJ02-03	35	0.00975844	0
CASRLGDASGRAFYNEQFF	TCRBV12-02	TCRBJ02-01	35	0.00975844	0
CASSTGTAYEQYF	TCRBV06-05	TCRBJ02-07	35	0.00975844	0
CASSLGLADEETQYF	TCRBV07-09	TCRBJ02-05	35	0.00975844	0
CASSFLSGRARDTQYF	TCRBV28-01	TCRBJ02-03	35	0.00975844	0
CASSEGPIGRADTQYF	TCRBV02-01	TCRBJ02-03	35	0.00975844	0
CASSDTSGRHLSTDTQYF	TCRBV27-01	TCRBJ02-03	35	0.00975844	0
CASSETPGRPSGANVLTF	TCRBV25-01	TCRBJ02-06	35	0.00975844	0
CASSSLPGQPQHF	TCRBV25-01	TCRBJ01-05	35	0.00975844	0
CSKEDRARGEAFF	TCRBV29-01	TCRBJ01-01	35	0.00975844	0
CASSPSTGTGYYNEQFF	TCRBV18-01	TCRBJ02-01	35	0.00975844	0
CASSLGGARETQYF	TCRBV11-03	TCRBJ02-05	35	0.00975844	0
CASAGTGTNYNEQFF	TCRBV30-01	TCRBJ02-01	35	0.00975844	0
CASSLRGNGETQYF	TCRBV07-09	TCRBJ02-05	35	0.00975844	0
CASSSQGAPGAGELFF	TCRBV05-01	TCRBJ02-02	34	0.00947962	0
CASSFGGQGYF	TCRBV07-09	TCRBJ02-07	34	0.00947962	0
CASSVERGAYTDTQYF	TCRBV06-04	TCRBJ02-03	34	0.00947962	0
CASSFLVPGHEQFF	TCRBV07-06	TCRBJ02-01	34	0.00947962	0
CASSLRPGQTTDTQYF	TCRBV05-01	TCRBJ02-03	34	0.00947962	0
CASSPWDTKETQYF	TCRBV28-01	TCRBJ02-05	34	0.00947962	0
CASSPTGGPEETQYF	TCRBV05-01	TCRBJ02-05	34	0.00947962	0
CASSLGRATDTQYF	TCRBV07-03	TCRBJ02-03	34	0.00947962	0
CSVATGGLSYNEQFF	TCRBV29-01	TCRBJ02-01	34	0.00947962	0
CATARLAGAYNEQFF	TCRBV06-01	TCRBJ02-01	34	0.00947962	0
CASRTTSLAGNNEQFF	TCRBV04-01	TCRBJ02-01	34	0.00947962	0
CTSRTCSPQDNNSPLHF	TCRBV01-01	TCRBJ01-06	34	0.00947962	0
CASSEATRVSGNTIYF	TCRBV06-01	TCRBJ01-03	34	0.00947962	0
CASSTGIWLAEKETQYF	TCRBV28-01	TCRBJ02-05	34	0.00947962	0
CASSLIEYTEAFF	TCRBV07-08	TCRBJ01-01	34	0.00947962	0
CASSLAVGSSYNEQFF	TCRBV05-06	TCRBJ02-01	34	0.00947962	0
CASTPQGSGANVLTF	TCRBV04-01	TCRBJ02-06	34	0.00947962	0
CAVLAGGNQETQYF	TCRBV10-01	TCRBJ02-05	34	0.00947962	0
CASSEGGGGQPQHF	TCRBV06-01	TCRBJ01-05	34	0.00947962	0
CASSVEDGSNYGYTF	TCRBV09-01	TCRBJ01-02	34	0.00947962	0
CASSVYTSGGALEQFF	TCRBV09-01	TCRBJ02-01	34	0.00947962	0
CAWSGDRADQPQHF	TCRBV30-01	TCRBJ01-05	34	0.00947962	0
CAARPAASNSPLHF	TCRBV06-06	TCRBJ01-06	34	0.00947962	0
CASSNWDREADTQYF	TCRBV02-01	TCRBJ02-03	34	0.00947962	0
CASGLVTDRLNTGELFF	TCRBV12-05	TCRBJ02-02	33	0.00920081	0
CARGAGGPYNEQFF	TCRBV05-03	TCRBJ02-01	33	0.00920081	0
CSVSGTPTDEQFF	TCRBV29-01	TCRBJ02-01	33	0.00920081	0
CASSPTTAKGETQYF	TCRBV18-01	TCRBJ02-05	33	0.00920081	0
CTIRDINYRYTF	TCRBV06-05	TCRBJ01-02	33	0.00920081	0
CAISRQTSYNEQFF	TCRBV06-06	TCRBJ02-01	33	0.00920081	0
CSVEFVGQGPGYTF	TCRBV29-01	TCRBJ01-02	33	0.00920081	0
CASSPAGGLFSGNIQYF	TCRBV05-01	TCRBJ02-04	33	0.00920081	0
CASSFGQGVYNEQFF	TCRBV07-08	TCRBJ02-01	33	0.00920081	0
CASSPGHSTDTQYF	TCRBV05-01	TCRBJ02-03	33	0.00920081	0
CSARGSNIQYF	TCRBV20-01	TCRBJ02-04	33	0.00920081	0
CASSFPDREETQYF	TCRBV07-02	TCRBJ02-05	32	0.008922	0
CASSLGRLPTGELFF	TCRBV11-02	TCRBJ02-02	32	0.008922	0
CAARGDTDTQYF	TCRBV10-03	TCRBJ02-03	32	0.008922	0
CATSGDYRHGTSTDTQYF	TCRBV15-01	TCRBJ02-03	32	0.008922	0
CASSPSVLGNEQFF	TCRBV19-01	TCRBJ02-01	32	0.008922	0
CASSEDPGQRTGELFF	TCRBV07-09	TCRBJ02-02	32	0.008922	0
CASSPQTGRETQYF	TCRBV25-01	TCRBJ02-05	32	0.008922	0
CASFSQKTSGSTDTQYF	TCRBV27-01	TCRBJ02-03	32	0.008922	0
CASSLTGGGGHSYNEQFF	TCRBV07-03	TCRBJ02-01	32	0.008922	0
CASSERSYNEQFF	TCRBV07-03	TCRBJ02-01	32	0.008922	0
CASSLYSLMTQYF	TCRBV28-01	TCRBJ02-05	32	0.008922	0
CASSVGGMPTDTQYF	TCRBV09-01	TCRBJ02-03	32	0.008922	0
CASSRLTYEQFF	TCRBV18-01	TCRBJ02-01	32	0.008922	0
CASSLLAGGPIPQYF	TCRBV27-01	TCRBJ02-03	32	0.008922	0
CASSMPGQSSGANVLTF	TCRBV07-06	TCRBJ02-06	32	0.008922	0
CSVSDRAYNEQFF	TCRBV29-01	TCRBJ02-01	32	0.008922	0
CASSLGGRETQYF	TCRBV07-07	TCRBJ02-05	32	0.008922	0
CASSGGGGMNTEAFF	TCRBV05-01	TCRBJ01-01	32	0.008922	0
CASSRLAAYNEQFF	TCRBV05-06	TCRBJ02-01	31	0.00864319	0
CASTQRGGGNSQRSYNEQFF	TCRBV04-01	TCRBJ02-01	31	0.00864319	0
CASCTGLAEDNEQFF	TCRBV06-06	TCRBJ02-01	31	0.00864319	0
CASSFADLPAQETQYF	TCRBV05-01	TCRBJ02-05	31	0.00864319	0
CASSDSPQNEQFF	TCRBV06-04	TCRBJ02-01	31	0.00864319	0
CASSGDRLTDTQYF	TCRBV28-01	TCRBJ02-03	31	0.00864319	0
CAWRVPDTQYF	TCRBV30-01	TCRBJ02-03	31	0.00864319	0
CASNSGYSGANVLTF	TCRBV02-01	TCRBJ02-06	31	0.00864319	0
CASSKAQDSRFKNIQYF	TCRBV21-01	TCRBJ02-04	31	0.00864319	0
CASSVRLATDTQYF	TCRBV09-01	TCRBJ02-03	31	0.00864319	0
CASSTYGGETQYF	TCRBV19-01	TCRBJ02-05	31	0.00864319	0
CASCRQNLGYEQFF	TCRBV06-05	TCRBJ02-01	31	0.00864319	0
CASSPPAQETQYF	TCRBV09-01	TCRBJ02-05	31	0.00864319	0
CASSVAGYGYTF	TCRBV09-01	TCRBJ01-02	31	0.00864319	0
CASRDRGGAGELFF	TCRBV07-03	TCRBJ02-02	31	0.00864319	0
CASSHALRDRGPSAKNIQYF	TCRBV28-01	TCRBJ02-04	31	0.00864319	0
CASSYLTGDYGYTF	TCRBV06-05	TCRBJ01-02	31	0.00864319	0
CASSRGEGQTQYF	TCRBV07-09	TCRBJ02-05	31	0.00864319	0
CASSGGTGRITMYGYTF	TCRBV25-01	TCRBJ01-02	30	0.00836437	0
CASSLGGPRETQYF	TCRBV07-09	TCRBJ02-05	30	0.00836437	0
CASTARPAGASYNEQFF	TCRBV07-09	TCRBJ02-01	30	0.00836437	0
CASSSPRGAWEQFF	TCRBV11-02	TCRBJ02-01	30	0.00836437	0
CASSFTGTSGMNEQFF	TCRBV05-01	TCRBJ02-01	30	0.00836437	0
CSAGTGQSDTQYF	TCRBV29-01	TCRBJ02-03	30	0.00836437	0
CASTWGEMGTGELFF	TCRBV09-01	TCRBJ02-02	30	0.00836437	0
CAWSVPSYEQYF	TCRBV30-01	TCRBJ02-07	30	0.00836437	0
CASSPQSGGRNEQFF	TCRBV18-01	TCRBJ02-01	30	0.00836437	0
CASSQGSGRAGPTRHNEQFF	TCRBV04-01	TCRBJ02-01	30	0.00836437	0
CASSSLRGVGEQFF	TCRBV11-02	TCRBJ02-01	30	0.00836437	0
CSVEGREPGYTF	TCRBV29-01	TCRBJ01-02	29	0.00808556	0
CASSPGGLIQETQYF	TCRBV09-01	TCRBJ02-05	29	0.00808556	0
CASSVRVGGTEAFF	TCRBV06-01	TCRBJ01-01	29	0.00808556	0
CASSRDGQGRRNEQFF	TCRBV11-03	TCRBJ02-01	29	0.00808556	0
CASRRTRVQETQYF	TCRBV05-01	TCRBJ02-05	29	0.00808556	0
CASSINHFNEQFF	TCRBV19-01	TCRBJ02-01	29	0.00808556	0
CASSLLVSYGKTYGYTF	TCRBV06-09	TCRBJ01-02	29	0.00808556	0
CASSLLAAEETQYF	TCRBV07-06	TCRBJ02-05	29	0.00808556	0
CASSNRTGAGELFF	TCRBV19-01	TCRBJ02-02	29	0.00808556	0
CASSFRDRDLYYEQYF	TCRBV11-02	TCRBJ02-07	29	0.00808556	0
CASTEYNEQFF	TCRBV06-06	TCRBJ02-01	29	0.00808556	0
CASTLPGGVTGELFF	TCRBV06-05	TCRBJ02-02	29	0.00808556	0
CSVEDSVGSGEQYF	TCRBV29-01	TCRBJ02-07	29	0.00808556	0
CSVLRTQLSYEQYF	TCRBV29-01	TCRBJ02-07	29	0.00808556	0
CASFHGRGLAGGPETQYF	TCRBV07-08	TCRBJ02-05	28	0.00780675	0
CASSSGVGAGGEETQYF	TCRBV07-09	TCRBJ02-05	28	0.00780675	0
CASSIGGLEQETQYF	TCRBV19-01	TCRBJ02-05	28	0.00780675	0
CASSYGAGSHYEQYF	TCRBV06-05	TCRBJ02-07	28	0.00780675	0
CASSSRGGGAADTQYF	TCRBV06-06	TCRBJ02-03	28	0.00780675	0
CASSLSTQLGRTEAFF	TCRBV27-01	TCRBJ01-01	28	0.00780675	0
CASSRGSRIPTDTQYF	TCRBV27-01	TCRBJ02-03	28	0.00780675	0
CASSQDSGGGEQFF	TCRBV14-01	TCRBJ02-01	28	0.00780675	0
CASSQVGQGDTQYF	TCRBV14-01	TCRBJ02-03	28	0.00780675	0
CASSPSSSRSPYNEQFF	TCRBV14-01	TCRBJ02-01	28	0.00780675	0
CASTLGRGETQYF	TCRBV28-01	TCRBJ02-05	28	0.00780675	0
CASSARTGRTGTDNEQFF	TCRBV04-01	TCRBJ02-01	28	0.00780675	0
CASSLQGQTYNEQFF	TCRBV11-02	TCRBJ02-01	28	0.00780675	0
CASSLGWGGTDTQYF	TCRBV05-01	TCRBJ02-03	28	0.00780675	0
CASSTGLAVVNEQFF	TCRBV07-09	TCRBJ02-01	28	0.00780675	0
CASSPLYAGGPTDTQYF	TCRBV07-06	TCRBJ02-03	27	0.00752794	0
CASSLSSQETQYF	TCRBV27-01	TCRBJ02-05	27	0.00752794	0
CSAPTKYEQYF	TCRBV20-01	TCRBJ02-07	27	0.00752794	0
CASSSLPKCHKSRANVLTF	TCRBV07-07	TCRBJ02-06	27	0.00752794	0
CASSLAPGQRGTDTQYF	TCRBV18-01	TCRBJ02-03	27	0.00752794	0
CASSSPGGANVLTF	TCRBV07-03	TCRBJ02-06	27	0.00752794	0
CASRLSGAD*REGHEQFF	TCRBV12-02	TCRBJ02-01	27	0.00752794	0
CASSLSPSGLEQYF	TCRBV07-02	TCRBJ02-07	27	0.00752794	0
CASSLAE*ETQYF	TCRBV05-01	TCRBJ02-05	27	0.00752794	0
CASSLGNSGANVLTF	TCRBV05-08	TCRBJ02-06	27	0.00752794	0
CARRETQYF	TCRBV06-06	TCRBJ02-05	27	0.00752794	0
CASSEGTGGADTQYF	TCRBV06-01	TCRBJ02-03	26	0.00724912	0
CASSLDSGRRTDTQYF	TCRBV07-09	TCRBJ02-03	26	0.00724912	0
CSVDNSDYGYTF	TCRBV29-01	TCRBJ01-02	26	0.00724912	0
CASSLAGGGSRETQYF	TCRBV05-04	TCRBJ02-05	26	0.00724912	0
CASSGLAAYNEQFF	TCRBV27-01	TCRBJ02-01	26	0.00724912	0
CASGDLGGEDEKLFF	TCRBV27-01	TCRBJ01-04	26	0.00724912	0
CASSSRGGLSTDTQYF	TCRBV07-09	TCRBJ02-03	26	0.00724912	0
CASKARSFADTQYF	TCRBV19-01	TCRBJ02-03	26	0.00724912	0
CASSQVAGGKTQYF	TCRBV04-01	TCRBJ02-05	26	0.00724912	0
CASSLAGEGANVLTF	TCRBV02-01	TCRBJ02-06	26	0.00724912	0
CASSAPGHQETQYF	TCRBV07-08	TCRBJ02-05	26	0.00724912	0
CASSYSGSTEKLFF	TCRBV06-05	TCRBJ01-04	25	0.00697031	0
CASSVGYNEQFF	TCRBV09-01	TCRBJ02-01	25	0.00697031	0
CASSMSQSRVETQYF	TCRBV19-01	TCRBJ02-05	25	0.00697031	0
CASSYIRGRGTDTQYF	TCRBV06-06	TCRBJ02-03	25	0.00697031	0
CASSLKETQYF	TCRBV28-01	TCRBJ02-05	25	0.00697031	0
CASSVEGQSGSPLHF	TCRBV02-01	TCRBJ01-06	25	0.00697031	0
CASSLYLQETQYF	TCRBV13-01	TCRBJ02-05	25	0.00697031	0
CASSVNQETQYF	TCRBV09-01	TCRBJ02-05	25	0.00697031	0
CASSKGHGTQETQYF	TCRBV28-01	TCRBJ02-05	63	0.0066915	0.0323139
CASSGGTRREHEQFF	TCRBV06-01	TCRBJ02-01	24	0.0066915	0
CASSLSRRAGGPDTQYF	TCRBV07-03	TCRBJ02-03	24	0.0066915	0
CASSQERGGQETQYF	TCRBV04-02	TCRBJ02-05	24	0.0066915	0
CSVRKDTYNEQFF	TCRBV29-01	TCRBJ02-01	24	0.0066915	0
CASSWTFNEQFF	TCRBV07-02	TCRBJ02-01	24	0.0066915	0
CASSTTTGRQETQYF	TCRBV07-09	TCRBJ02-05	24	0.0066915	0
CASSFRTGRSGWETQYF	TCRBV13-01	TCRBJ02-05	24	0.0066915	0
CASSSGSGGGDTQYF	TCRBV05-01	TCRBJ02-03	24	0.0066915	0
CASSRGGPFTDTQYF	TCRBV14-01	TCRBJ02-03	24	0.0066915	0
CAWSPRDREQFF	TCRBV30-01	TCRBJ02-01	24	0.0066915	0
CASSYPGTQETQYF	TCRBV06-01	TCRBJ02-05	24	0.0066915	0
CASSIP*RSTDTQYF	TCRBV21-01	TCRBJ02-03	24	0.0066915	0
CAWTTAIG*ANEKLFF	TCRBV30-01	TCRBJ01-04	24	0.0066915	0
CASGDRSRGTQYF	TCRBV12-05	TCRBJ02-03	24	0.0066915	0
CSVEVRLAKKKGAADTQYF	TCRBV29-01	TCRBJ02-03	24	0.0066915	0
CASSTDRGVNTEAFF	TCRBV07-07	TCRBJ01-01	24	0.0066915	0
CASRPLVSNEQFF	TCRBV19-01	TCRBJ02-01	24	0.0066915	0
CALTGSASTDTQYF	TCRBV21-01	TCRBJ02-03	24	0.0066915	0
CASSLQGAMGYTF	TCRBV07-03	TCRBJ01-02	24	0.0066915	0
CAGD*RGGGPNEQFF	TCRBV05-01	TCRBJ02-01	24	0.0066915	0
CATKRTLPDNEQFF	TCRBV19-01	TCRBJ02-01	24	0.0066915	0
CASSPWTGSSYNEQFF	TCRBV13-01	TCRBJ02-01	24	0.0066915	0
CTSSQEINRQSTEAFF	TCRBV01-01	TCRBJ01-01	24	0.0066915	0
CSVEGGGTDTQYF	TCRBV29-01	TCRBJ02-03	23	0.00641269	0
CASSPSQGTLNSPLHF	TCRBV28-01	TCRBJ01-06	23	0.00641269	0
CASSFPIAGELYNEQFF	TCRBV28-01	TCRBJ02-01	23	0.00641269	0
CASRNSGTQYF	TCRBV02-01	TCRBJ02-05	23	0.00641269	0
CSFSRGTNTGELFF	TCRBV29-01	TCRBJ02-02	23	0.00641269	0
CATSRGLAGGTYNEQFF	TCRBV15-01	TCRBJ02-01	23	0.00641269	0
CSARWGYEQYF	TCRBV20-01	TCRBJ02-07	23	0.00641269	0
CSARDRYEQYF	TCRBV20-01	TCRBJ02-07	23	0.00641269	0
CASSLIDMNTEAFF	TCRBV05-04	TCRBJ01-01	23	0.00641269	0
CASSPGTGTTDTQYF	TCRBV18-01	TCRBJ02-03	23	0.00641269	0
CASSIPGAGTQYF	TCRBV07-08	TCRBJ02-05	23	0.00641269	0
CASSVSTDFLNTGELFF	TCRBV09-01	TCRBJ02-02	22	0.00613387	0
CASSQVSSGGDGQFF	TCRBV05-01	TCRBJ02-01	22	0.00613387	0
CASSLAGIAVETQYF	TCRBV05-01	TCRBJ02-05	22	0.00613387	0
CASSLALAGPRGTDTQYF	TCRBV07-09	TCRBJ02-03	22	0.00613387	0
CATSRDVLGRDTQYF	TCRBV15-01	TCRBJ02-03	22	0.00613387	0
CASSPPRIQETQYF	TCRBV14-01	TCRBJ02-05	22	0.00613387	0
CASSQDLSSDYTDTQYF	TCRBV04-01	TCRBJ02-03	22	0.00613387	0
CASSLARGGGAYNEQFF	TCRBV11-02	TCRBJ02-01	22	0.00613387	0
CASSHPVFRELFF	TCRBV04-01	TCRBJ02-02	22	0.00613387	0
CASSPGTGGNSPLHF	TCRBV19-01	TCRBJ01-06	22	0.00613387	0
CASSLGAGTQETQYF	TCRBV05-01	TCRBJ02-05	125	0.00585506	0.0861705
CASSLGFPGQGGRETQYF	TCRBV27-01	TCRBJ02-05	21	0.00585506	0
CASSLTSGRTGELFF	TCRBV05-01	TCRBJ02-02	21	0.00585506	0
CASSVGASGGPETQYF	TCRBV09-01	TCRBJ02-05	21	0.00585506	0
CASSVGRLGAFF	TCRBV25-01	TCRBJ01-01	21	0.00585506	0
CSVEAGTGETQYF	TCRBV29-01	TCRBJ02-05	21	0.00585506	0
CASSTTGLAGTDTQYF	TCRBV07-02	TCRBJ02-03	21	0.00585506	0
CASSVETGGNTEAFF	TCRBV09-01	TCRBJ01-01	21	0.00585506	0
CASSDQGLGSPLHF	TCRBV25-01	TCRBJ01-06	21	0.00585506	0
CASSVAELVTDEQFF	TCRBV09-01	TCRBJ02-01	21	0.00585506	0
CASTRGQETQYF	TCRBV07-09	TCRBJ02-05	21	0.00585506	0
CASSQSKLAGLAGGGQFF	TCRBV23-01	TCRBJ02-01	21	0.00585506	0
CASSAGPNSRDEQFF	TCRBV09-01	TCRBJ02-01	21	0.00585506	0
CARKGSPNYNEQFF	TCRBV06-05	TCRBJ02-01	21	0.00585506	0
CASSLSLDRAGGANVLTF	TCRBV28-01	TCRBJ02-06	21	0.00585506	0
CASSAGWGGYNEQFF	TCRBV07-02	TCRBJ02-01	20	0.00557625	0
CASSLAGTTYEQYF	TCRBV27-01	TCRBJ02-07	20	0.00557625	0
CASSYPGPYNEQFF	TCRBV27-01	TCRBJ02-01	20	0.00557625	0
CASSVKKGSRKTYGYTF	TCRBV10-01	TCRBJ01-02	20	0.00557625	0
CAWNRGAGADTQYF	TCRBV30-01	TCRBJ02-03	20	0.00557625	0
CASSSLVLGVDSPLHF	TCRBV27-01	TCRBJ01-06	20	0.00557625	0
CASSPAVPAGDSYGQYF	TCRBV21-01	TCRBJ02-07	20	0.00557625	0
CASSDLAGGTDTQYF	TCRBV06-01	TCRBJ02-03	20	0.00557625	0
CATSRDGQGQETQYF	TCRBV15-01	TCRBJ02-05	20	0.00557625	0
CASSDSGGSYNEQFF	TCRBV09-01	TCRBJ02-01	20	0.00557625	0
CASRETGGSGYNEQFF	TCRBV11-02	TCRBJ02-01	20	0.00557625	0
CASPRAKHPRTQYF	TCRBV07-07	TCRBJ02-05	20	0.00557625	0
CASSLATSGSGGETQYF	TCRBV07-09	TCRBJ02-05	20	0.00557625	0
CASSVVPGINTDTQYF	TCRBV09-01	TCRBJ02-03	20	0.00557625	0
CASSLSGFTSTDTQYF	TCRBV07-03	TCRBJ02-03	20	0.00557625	0
CASSYRPSTGTSTDTQYF	TCRBV07-06	TCRBJ02-03	20	0.00557625	0
CASSRGTGWETQYF	TCRBV06-05	TCRBJ02-05	19	0.00529744	0
CASSDSRDGSPLHF	TCRBV06-04	TCRBJ01-06	19	0.00529744	0
CASSPLRGTDTQYF	TCRBV28-01	TCRBJ02-03	19	0.00529744	0
CASSQERLAGGYTQYF	TCRBV04-02	TCRBJ02-03	19	0.00529744	0
CASSQVSSGGDEQFF	TCRBV05-01	TCRBJ02-01	19	0.00529744	0
CSVEDSGIITDTQYF	TCRBV29-01	TCRBJ02-03	19	0.00529744	0
CSAVAGETQYF	TCRBV20-01	TCRBJ02-05	19	0.00529744	0
CASSKVRRRNSGANVLTF	TCRBV21-01	TCRBJ02-06	19	0.00529744	0
CSVEMGTSGANVLTF	TCRBV29-01	TCRBJ02-06	19	0.00529744	0
CASGTGTGVWDTQYF	TCRBV04-01	TCRBJ02-03	19	0.00529744	0
CASSLSGANVLTF	TCRBV07-03	TCRBJ02-06	19	0.00529744	0
CASSPWGRPGWSNQPQHF	TCRBV28-01	TCRBJ01-05	18	0.00501862	0
CASSVGGGYTDTQYF	TCRBV09-01	TCRBJ02-03	18	0.00501862	0
CAIRDGQNSPLHF	TCRBV10-03	TCRBJ01-06	18	0.00501862	0
CASKGRASYNEQFF	TCRBV28-01	TCRBJ02-01	18	0.00501862	0
CASSETPDTQYF	TCRBV05-05	TCRBJ02-03	18	0.00501862	0
CASSLRGQETQYF	TCRBV05-01	TCRBJ02-05	18	0.00501862	0
CASSFPTSGGPDTQYF	TCRBV09-01	TCRBJ02-03	18	0.00501862	0
CATSFSGRDDTQYF	TCRBV10-03	TCRBJ02-03	18	0.00501862	0
CASKKGVYNEQFF	TCRBV28-01	TCRBJ02-01	18	0.00501862	0
CARTLRDSQETQYF	TCRBV30-01	TCRBJ02-05	18	0.00501862	0
CASSFIPSGQGKNEQFF	TCRBV05-01	TCRBJ02-01	18	0.00501862	0
CASSNRGFNYGYTF	TCRBV09-01	TCRBJ01-02	18	0.00501862	0
CASSKSGQGGFSQTQYF	TCRBV27-01	TCRBJ02-05	18	0.00501862	0
CAGDRVELFF	TCRBV21-01	TCRBJ02-02	18	0.00501862	0
CASSLRVETQYF	TCRBV28-01	TCRBJ02-05	18	0.00501862	0
CASSVYGRDTDTQYF	TCRBV09-01	TCRBJ02-03	18	0.00501862	0
CASSVWSGGLYNEQFF	TCRBV09-01	TCRBJ02-01	17	0.00473981	0
CASSKRGNQPQHF	TCRBV21-01	TCRBJ01-05	17	0.00473981	0
CASSRGLAGVKNTGELFF	TCRBV11-02	TCRBJ02-02	17	0.00473981	0
RATPGQGSTGELFF	TCRBV02-01	TCRBJ02-02	17	0.00473981	0
CSVDDEQFF	TCRBV29-01	TCRBJ02-01	17	0.00473981	0
CASSPGGDPPWAQYF	TCRBV18-01	TCRBJ02-05	17	0.00473981	0
CASRRGGEGETQYF	TCRBV05-01	TCRBJ02-05	17	0.00473981	0
CASSLGVGAKALHF	TCRBV07-02	TCRBJ01-06	17	0.00473981	0
CASSAGTNTDTQYF	TCRBV05-01	TCRBJ02-03	17	0.00473981	0
CATSRNTQASGANVLTF	TCRBV15-01	TCRBJ02-06	17	0.00473981	0
CAWSPLRDQNTQYF	TCRBV30-01	TCRBJ02-03	16	0.004461	0
CASSQERHYGYTF	TCRBV06-01	TCRBJ01-02	16	0.004461	0
CASSPYPGGVNDLGETQYF	TCRBV14-01	TCRBJ02-05	16	0.004461	0
CGTGRAVRTDTQYF	TCRBV28-01	TCRBJ02-03	16	0.004461	0
CASSRDRGNNSPLHF	TCRBV04-01	TCRBJ01-06	16	0.004461	0
CASSEVLFQETQYF	TCRBV07-08	TCRBJ02-05	16	0.004461	0
CASSPTGGVQETQYF	TCRBV05-01	TCRBJ02-05	16	0.004461	0
CASSLQANTEAFF	TCRBV05-04	TCRBJ01-01	15	0.00418219	0
CASSFRASGSLTDTQYF	TCRBV05-05	TCRBJ02-03	15	0.00418219	0
CACLGTGGTYEQYF	TCRBV06-05	TCRBJ02-07	15	0.00418219	0
CASSSEGLASTDAQYF	TCRBV05-06	TCRBJ02-03	15	0.00418219	0
CATSPQAGEETQYF	TCRBV15-01	TCRBJ02-05	15	0.00418219	0
CASSKDGKGQTSDRGAGELFF	TCRBV21-01	TCRBJ02-02	15	0.00418219	0
CASSQEAGNSYEQYF	TCRBV04-02	TCRBJ02-07	15	0.00418219	0
CASSARLRYTDTQYF	TCRBV09-01	TCRBJ02-03	15	0.00418219	0
CASSVGSSYNEQFF	TCRBV09-01	TCRBJ02-01	15	0.00418219	0
CASSLGDGRDEQFF	TCRBV05-01	TCRBJ02-01	15	0.00418219	0
CASSISLAGAPPINNEQFF	TCRBV19-01	TCRBJ02-01	14	0.00390337	0
CSVDVAGATDTQYF	TCRBV29-01	TCRBJ02-03	14	0.00390337	0
CASSPSDTQYF	TCRBV07-06	TCRBJ02-03	14	0.00390337	0
CASSPRLARAQGTDTQYF	TCRBV07-09	TCRBJ02-03	14	0.00390337	0
CASSAQGLGKKNQPQHF	TCRBV19-01	TCRBJ01-05	14	0.00390337	0
CASSQDGSWGTDTQYF	TCRBV04-01	TCRBJ02-03	14	0.00390337	0
CASSQERHYGYTF	TCRBV06-06	TCRBJ01-02	14	0.00390337	0
CASSLAGGETQYF	TCRBV05-01	TCRBJ02-05	14	0.00390337	0
CASGPYRVFKETQYF	TCRBV27-01	TCRBJ02-05	14	0.00390337	0
CASSEDRGSTDTQYF	TCRBV06-01	TCRBJ02-03	14	0.00390337	0
CASSTSGRSYEQYF	TCRBV06-05	TCRBJ02-07	14	0.00390337	0
CASTLPRGGTDTQYF	TCRBV06-06	TCRBJ02-03	14	0.00390337	0
CASSRTQSSYNSPLHF	TCRBV04-01	TCRBJ01-06	14	0.00390337	0
CASRTDRDRQETQYF	TCRBV06-01	TCRBJ02-05	14	0.00390337	0
CASSPRGSGSGGNEQFF	TCRBV09-01	TCRBJ02-01	14	0.00390337	0
CASSLRPFGGETQYF	TCRBV05-01	TCRBJ02-05	13	0.00362456	0
CSVFIRDTQYF	TCRBV20-01	TCRBJ02-03	13	0.00362456	0
CASSHLADATVFQYF	TCRBV06-01	TCRBJ02-04	13	0.00362456	0
CASTRLAGSQETQYF	TCRBV05-01	TCRBJ02-05	13	0.00362456	0
CASSDLANNRGNTQYF	TCRBV10-01	TCRBJ02-03	13	0.00362456	0
CASSYPDREG*SPLHF	TCRBV06-05	TCRBJ01-06	13	0.00362456	0
CASSSPGLADVRSYNEQFF	TCRBV28-01	TCRBJ02-01	13	0.00362456	0
CASTTSGRAIHNEQFF	TCRBV27-01	TCRBJ02-01	13	0.00362456	0
CASSQDWTGEGTQYF	TCRBV14-01	TCRBJ02-05	13	0.00362456	0
CASSPEGTGVQRESYNEQFF	TCRBV05-05	TCRBJ02-01	13	0.00362456	0
CASSFEGGEQFF	TCRBV05-01	TCRBJ02-01	13	0.00362456	0
CASSSNPGTGPDTQYF	TCRBV19-01	TCRBJ02-03	13	0.00362456	0
CASSFGLSTDTQYF	TCRBV11-03	TCRBJ02-03	13	0.00362456	0
CASSWGQGVYSPLHF	TCRBV07-08	TCRBJ01-06	13	0.00362456	0
CASSPENSPLHF	TCRBV18-01	TCRBJ01-06	13	0.00362456	0
CASSVAYNSPLHF	TCRBV25-01	TCRBJ01-06	13	0.00362456	0
CSVEASSKTQYF	TCRBV29-01	TCRBJ02-05	13	0.00362456	0
CATPAPPGVGDTQYF	TCRBV15-01	TCRBJ02-03	12	0.00334575	0
CASSPRSPEETQYF	TCRBV18-01	TCRBJ02-05	12	0.00334575	0
CASSHLTDATVFQYF	TCRBV06-01	TCRBJ02-04	12	0.00334575	0
CASSFGGGEGVQFF	TCRBV07-02	TCRBJ02-01	12	0.00334575	0
CASSLVGATGELFF	TCRBV05-08	TCRBJ02-02	12	0.00334575	0
CASSVRGEADTQYF	TCRBV09-01	TCRBJ02-03	12	0.00334575	0
CASSESSSGGQETQYF	TCRBV10-01	TCRBJ02-05	12	0.00334575	0
CASSESRRGETQYF	TCRBV02-01	TCRBJ02-05	12	0.00334575	0
CASSRETGAGGPDTQYF	TCRBV28-01	TCRBJ02-03	12	0.00334575	0
CASTPGGGFHEQFF	TCRBV09-01	TCRBJ02-01	12	0.00334575	0
CASSFPGAGDNSPLHF	TCRBV28-01	TCRBJ01-06	12	0.00334575	0
CASTQKGDTTDTQYF	TCRBV09-01	TCRBJ02-03	12	0.00334575	0
CSVVWPAGDPKREQFF	TCRBV29-01	TCRBJ02-01	12	0.00334575	0
CASSRPLATYNEQFF	TCRBV04-01	TCRBJ02-01	12	0.00334575	0
CASSAIGTGISGAVSETQYF	TCRBV18-01	TCRBJ02-05	12	0.00334575	0
CSARVSNIQYF	TCRBV20-01	TCRBJ02-04	12	0.00334575	0
CASSTAGTEHRETQYF	TCRBV05-06	TCRBJ02-05	11	0.00306694	0
CASSLWASGGTGGETQYF	TCRBV13-01	TCRBJ02-05	11	0.00306694	0
CASSQGDLGSPLHF	TCRBV04-01	TCRBJ01-06	11	0.00306694	0
CASSLAAGADTQYF	TCRBV11-02	TCRBJ02-03	11	0.00306694	0
CASSLEGGGSYNEQFF	TCRBV18-01	TCRBJ02-01	11	0.00306694	0
CASRASSGRQFF	TCRBV06-01	TCRBJ02-01	10	0.00278812	0
CASSYSGQSNSPLHF	TCRBV06-06	TCRBJ01-06	10	0.00278812	0
CASSIAGGQETQYF	TCRBV19-01	TCRBJ02-05	10	0.00278812	0
CASSPRVGLAGGSSYNEQFF	TCRBV14-01	TCRBJ02-01	10	0.00278812	0
CASSLALEDTEAFF	TCRBV05-05	TCRBJ01-01	10	0.00278812	0
CASSFRGNSPLHF	TCRBV27-01	TCRBJ01-06	10	0.00278812	0
CASSTQTVR*SSYNSPLHF	TCRBV05-07	TCRBJ01-06	10	0.00278812	0
CASSQNLAGGPVRETQYF	TCRBV05-01	TCRBJ02-05	10	0.00278812	0
CASSSFDRISTDTQYF	TCRBV07-02	TCRBJ02-03	10	0.00278812	0
CASGGLALSYNEQFF	TCRBV02-01	TCRBJ02-01	10	0.00278812	0
CSGGKGLVDQETQYF	TCRBV29-01	TCRBJ02-05	10	0.00278812	0
CASNGLALNTGELFF	TCRBV02-01	TCRBJ02-02	10	0.00278812	0
CASSLGTAVETQYF	TCRBV27-01	TCRBJ02-05	10	0.00278812	0
CASSAETGGYNSPLHF	TCRBV09-01	TCRBJ01-06	10	0.00278812	0
CASSYLAGSSYEQYF	TCRBV06-05	TCRBJ02-07	9	0.00250931	0
CASHMTISRKTYGYTF	TCRBV05-05	TCRBJ01-02	9	0.00250931	0
CASSHQGGGRNNEQFF	TCRBV07-02	TCRBJ02-01	9	0.00250931	0
CASSVVSGPYNEQFF	TCRBV07-09	TCRBJ02-01	9	0.00250931	0
CASSLTGQTNSPLHI	TCRBV07-02	TCRBJ01-06	9	0.00250931	0
CASSVAGGGQETQYF	TCRBV09-01	TCRBJ02-05	9	0.00250931	0
CASSPSNTDTQYF	TCRBV09-01	TCRBJ02-03	9	0.00250931	0
CATRGPAAETQYF	TCRBV15-01	TCRBJ02-05	9	0.00250931	0
CASSPSTGELFF	TCRBV06-05	TCRBJ02-02	9	0.00250931	0
CASSLASGGGNEQFF	TCRBV07-09	TCRBJ02-01	9	0.00250931	0
CASSQDRGGYEQYF	TCRBV04-01	TCRBJ02-05	9	0.00250931	0
CASS*LRVYYNEKLFF	TCRBV05-05	TCRBJ01-04	8	0.0022305	0
CASSGRRLTRKTYGYTF	TCRBV07-08	TCRBJ01-02	8	0.0022305	0
CASSLGETAYSPLHF	TCRBV28-01	TCRBJ01-06	8	0.0022305	0
CASSPTGFSYEQYF	TCRBV07-09	TCRBJ02-05	8	0.0022305	0
CASSYADRGNSPLHF	TCRBV06-09	TCRBJ01-06	8	0.0022305	0
CAWSLNVLGQGEAFF	TCRBV30-01	TCRBJ01-01	8	0.0022305	0
CASSLRPSPTYEQYF	TCRBV06-06	TCRBJ02-07	8	0.0022305	0
CASSLARGTEAFF	TCRBV07-03	TCRBJ01-01	8	0.0022305	0
CASSGARTSGGPYGANVLTF	TCRBV19-01	TCRBJ02-06	8	0.0022305	0
CASGLRRLRETQYF	TCRBV12-05	TCRBJ02-05	8	0.0022305	0
CASSYADRGNSPLHF	TCRBV06-05	TCRBJ01-06	8	0.0022305	0
CASSYQDNYEQYF	TCRBV06-06	TCRBJ02-05	8	0.0022305	0
CASSYLAGSSYEQYF	TCRBV06-09	TCRBJ02-07	8	0.0022305	0
CASSLFSRADTQYF	TCRBV05-06	TCRBJ02-03	8	0.0022305	0
CASRDNEGYTF	TCRBV07-08	TCRBJ01-02	7	0.00195169	0
CASSLKGLALGTQYF	TCRBV21-01	TCRBJ02-03	7	0.00195169	0
CASRGGETQYF	TCRBV19-01	TCRBJ02-05	7	0.00195169	0
CTSGLGTEYGYTF	TCRBV12-05	TCRBJ01-02	7	0.00195169	0
CASSIAEREFYEQYF	TCRBV19-01	TCRBJ02-05	7	0.00195169	0
CASRDNEGYTF	TCRBV07-05	TCRBJ01-02	7	0.00195169	0
CASSRGQQYF	TCRBV06-06	TCRBJ02-07	7	0.00195169	0
CASSPSQGERAPLHF	TCRBV18-01	TCRBJ01-06	7	0.00195169	0
CASRGRPTVETQYF	TCRBV27-01	TCRBJ02-05	7	0.00195169	0
CASSSPGQGVYGYTF	TCRBV06-06	TCRBJ01-02	7	0.00195169	0
CASSKNIAGFSTDTQYF	TCRBV21-01	TCRBJ02-03	7	0.00195169	0
CASNSIREYTKSGQRPDF	TCRBV05-02	TCRBJ02-06	7	0.00195169	0
CASSQGAGGNTIYF	TCRBV06-06	TCRBJ01-03	7	0.00195169	0
CASSPPVGPLYNEQFF	TCRBV07-09	TCRBJ02-01	7	0.00195169	0
CASSADNMNTEAFF	TCRBV11-02	TCRBJ01-01	6	0.00167287	0
CASSLVPSEQYF	TCRBV11-03	TCRBJ02-07	6	0.00167287	0
CASRDNEGYTF	TCRBV07-09	TCRBJ01-02	6	0.00167287	0
CASSMVGTGNSQPQHF	TCRBV19-01	TCRBJ01-05	6	0.00167287	0
CASSRVGGTLYEQYF	TCRBV18-01	TCRBJ02-05	6	0.00167287	0
CASSFSTSPYEQYF	TCRBV07-05	TCRBJ02-07	6	0.00167287	0
CASSFPREGGYQETQYF	TCRBV11-03	TCRBJ02-05	6	0.00167287	0
CASSKGTGLGGELFF	TCRBV06-01	TCRBJ02-02	6	0.00167287	0
CASSFRGSTGLGGDTQYF	TCRBV07-03	TCRBJ02-03	6	0.00167287	0
CASSLARGTEAFF	TCRBV07-02	TCRBJ01-01	6	0.00167287	0
CASSYEPSGGNEQFF	TCRBV06-05	TCRBJ02-01	6	0.00167287	0
CASSSRDTQYF	TCRBV06-01	TCRBJ02-03	6	0.00167287	0
RASSREVTEAFF	TCRBV18-01	TCRBJ01-01	6	0.00167287	0
CASSIDPGQGVHEQYF	TCRBV19-01	TCRBJ02-05	6	0.00167287	0
CASSFSTSPYEQYF	TCRBV07-02	TCRBJ02-07	6	0.00167287	0
CASSQETGNSYEQYF	TCRBV05-05	TCRBJ02-07	5	0.00139406	0
CASSLVAGGGISGNTIYF	TCRBV07-09	TCRBJ01-03	5	0.00139406	0
CASSFGLEVTDTQYF	TCRBV07-09	TCRBJ02-03	5	0.00139406	0
CARSSKRTGTGKGRGLNTEAFF	TCRBV05-03	TCRBJ01-01	5	0.00139406	0
CASSRRGGQPQHF	TCRBV06-05	TCRBJ01-05	5	0.00139406	0
CASSLAETTDADTQYF	TCRBV05-01	TCRBJ02-03	5	0.00139406	0
CASRDNEGYTF	TCRBV07-04	TCRBJ01-02	5	0.00139406	0
CASSVGGSGNEQFF	TCRBV09-01	TCRBJ02-01	5	0.00139406	0
CASSGGVYNEQFF	TCRBV07-08	TCRBJ02-01	5	0.00139406	0
CASSHNGPDADTQYF	TCRBV09-01	TCRBJ02-03	5	0.00139406	0
CASLDTPYEQYF	TCRBV11-03	TCRBJ02-07	5	0.00139406	0
CASSLRTGGTGNTIYF	TCRBV07-09	TCRBJ01-03	5	0.00139406	0
CASSGGNLYSPLHF	TCRBV05-01	TCRBJ01-06	5	0.00139406	0
CASSLDFVSGGIEQYF	TCRBV11-02	TCRBJ02-07	5	0.00139406	0
CASSRLTRSRKIYGYTF	TCRBV06-08	TCRBJ01-02	5	0.00139406	0
CASSPTDRAYGDTQYF	TCRBV07-04	TCRBJ02-03	5	0.00139406	0
CASSIDSGGETQYF	TCRBV19-01	TCRBJ02-05	5	0.00139406	0
CSVGSGTKNSPLHF	TCRBV29-01	TCRBJ01-06	5	0.00139406	0
CASSPGHQETQYF	TCRBV11-03	TCRBJ02-05	5	0.00139406	0
CASSLQALDGNEKLFF	TCRBV11-01	TCRBJ01-04	5	0.00139406	0
CASSLDIATVLDGQYF	TCRBV21-01	TCRBJ02-07	5	0.00139406	0
CASRIFLAGVYEQYF	TCRBV06-06	TCRBJ02-07	5	0.00139406	0
CASSVRGGGERGYTF	TCRBV02-01	TCRBJ01-02	4	0.00111525	0
CASSRLNLDSHYEQYF	TCRBV04-03	TCRBJ02-07	4	0.00111525	0
CASRSGGEAFF	TCRBV06-06	TCRBJ01-01	4	0.00111525	0
CASSWDPSHEQYF	TCRBV07-03	TCRBJ02-07	4	0.00111525	0
CASSSTGNYGYTF	TCRBV05-03	TCRBJ01-02	4	0.00111525	0
WASSPGWGGSYGYTF	TCRBV05-05	TCRBJ01-02	4	0.00111525	0
CASSLTGGLETQYF	TCRBV07-09	TCRBJ02-05	4	0.00111525	0
CASRLGTGGEKLFF	TCRBV06-01	TCRBJ01-04	4	0.00111525	0
CASSPGRLSYEQYF	TCRBV06-08	TCRBJ02-07	4	0.00111525	0
CASSSSYEQYF	TCRBV05-04	TCRBJ02-05	4	0.00111525	0
CASSPKMGGTEAFF	TCRBV07-09	TCRBJ01-01	4	0.00111525	0
CASSFGLEVTDTQYF	TCRBV11-02	TCRBJ02-03	4	0.00111525	0
CASSETSSSYEQYF	TCRBV06-04	TCRBJ02-05	4	0.00111525	0
APAEKTGGPLGYTF	TCRBV05-01	TCRBJ01-02	4	0.00111525	0
CASSVGQFITTNEKLFF	TCRBV28-01	TCRBJ01-04	4	0.00111525	0
CASSPNAGTEQYF	TCRBV19-01	TCRBJ02-05	4	0.00111525	0
CASRQVSYNEQFF	TCRBV05-04	TCRBJ02-01	4	0.00111525	0
CAGSRGYNEQFF	TCRBV11-03	TCRBJ02-01	4	0.00111525	0
CASSVDGITGELFF	TCRBV07-07	TCRBJ02-02	4	0.00111525	0
CASSLALEDTEAFF	TCRBV04-02	TCRBJ01-01	4	0.00111525	0
CASSRGQQYF	TCRBV06-09	TCRBJ02-07	4	0.00111525	0
CASSFSTSPYEQYF	TCRBV11-01	TCRBJ02-07	4	0.00111525	0
CASTTPGRYAEAFF	TCRBV06-06	TCRBJ01-01	4	0.00111525	0
CASSLGPSNTGELFF	TCRBV11-01	TCRBJ02-02	4	0.00111525	0
CATLKGRGNTGELFF	TCRBV10-03	TCRBJ02-02	4	0.00111525	0
CARVGLEAFF	TCRBV05-04	TCRBJ01-01	4	0.00111525	0
CASSPSGGADGYTF	TCRBV06-05	TCRBJ01-02	4	0.00111525	0
CASSSTGNYGYTF	TCRBV04-02	TCRBJ01-02	4	0.00111525	0
CASRQVSYNEQFF	TCRBV05-03	TCRBJ02-01	4	0.00111525	0
CASSYSTATNEKLFF	TCRBV06-06	TCRBJ01-04	4	0.00111525	0
CASSSPSATGVSYEQYF	TCRBV11-01	TCRBJ02-07	4	0.00111525	0
CASSLGGAYRDTQYF	TCRBV11-02	TCRBJ02-03	4	0.00111525	0
CASSFSTSPYEQYF	TCRBV07-04	TCRBJ02-07	4	0.00111525	0
CASRLGADNSPLHF	TCRBV06-06	TCRBJ01-06	4	0.00111525	0
CASSSTPGQVMGNEQFF	TCRBV07-09	TCRBJ02-01	4	0.00111525	0
CASSQGRGAYEQYF	TCRBV04-03	TCRBJ02-07	4	0.00111525	0
CASSWDPSHEQYF	TCRBV07-06	TCRBJ02-07	4	0.00111525	0
CASSDEGLRETQYF	TCRBV10-01	TCRBJ02-05	4	0.00111525	0
CASSLRPSPTYEQYF	TCRBV06-01	TCRBJ02-07	4	0.00111525	0
CASRLGTGGEKLFF	TCRBV06-06	TCRBJ01-04	4	0.00111525	0
CASSPGRLSYEQYF	TCRBV06-05	TCRBJ02-07	4	0.00111525	0
CASSLLGWGGYTF	TCRBV27-01	TCRBJ01-02	4	0.00111525	0
CASSLSGSFYEQYF	TCRBV05-01	TCRBJ01-02	4	0.00111525	0
CASSLGQGNLEKLFF	TCRBV07-02	TCRBJ01-04	4	0.00111525	0
CASLLLGSEKNTEAFF	TCRBV06-09	TCRBJ01-01	4	0.00111525	0
CASMVGFEAFF	TCRBV07-06	TCRBJ01-01	4	0.00111525	0
CASSLALEDTEAFF	TCRBV11-01	TCRBJ01-01	4	0.00111525	0
CASSLLGNEQFF	TCRBV06-01	TCRBJ02-01	4	0.00111525	0
CASSLVGGEYNEQFF	TCRBV05-01	TCRBJ02-01	4	0.00111525	0
CASSFSTSPYEQYF	TCRBV07-03	TCRBJ02-07	4	0.00111525	0
CASSLVPSEQYF	TCRBV11-01	TCRBJ02-07	4	0.00111525	0
CASSPGPLAGKETQYF	TCRBV11-02	TCRBJ02-05	4	0.00111525	0
CAGSRGYNEQFF	TCRBV11-01	TCRBJ02-01	4	0.00111525	0
CACLGTGGTYEQYF	TCRBV06-09	TCRBJ02-07	4	0.00111525	0
CASSVDQGGGAETQYF	TCRBV09-01	TCRBJ02-05	4	0.00111525	0
CASSLALEDTEAFF	TCRBV05-06	TCRBJ01-01	4	0.00111525	0
CASSSGQGNYGYTF	TCRBV11-02	TCRBJ01-02	4	0.00111525	0
CASSPQGHVYGYTF	TCRBV07-05	TCRBJ01-02	4	0.00111525	0
CASSQGVWRANEKLFF	TCRBV04-03	TCRBJ01-04	4	0.00111525	0
CASSPKMGGTEAFF	TCRBV11-02	TCRBJ01-01	4	0.00111525	0
CASSLVGGVYEQYF	TCRBV11-03	TCRBJ02-07	3	0.000836437	0
CASCFGGGQGEQYF	TCRBV05-08	TCRBJ02-07	3	0.000836437	0
CASSYRRHHGKTYGYTF	TCRBV07-09	TCRBJ01-02	3	0.000836437	0
CASSYAGREQYF	TCRBV06-06	TCRBJ02-07	3	0.000836437	0
CASTPRLACRYEQYF	TCRBV11-02	TCRBJ02-07	3	0.000836437	0
CASSPGGFAEAFF	TCRBV07-04	TCRBJ01-01	3	0.000836437	0
CASSERTDLDEQFF	TCRBV06-06	TCRBJ02-01	3	0.000836437	0
CATSTGLAGYEQYF	TCRBV15-01	TCRBJ02-05	3	0.000836437	0
CASSRRLAGGDTQYF	TCRBV04-02	TCRBJ02-03	3	0.000836437	0
CASSLALEDTEALF	TCRBV05-04	TCRBJ01-01	3	0.000836437	0
CASGTYGYTF	TCRBV06-01	TCRBJ01-02	3	0.000836437	0
CASSLDSGAGNTIYF	TCRBV11-01	TCRBJ01-03	3	0.000836437	0
CASSYSAQGNQPQHF	TCRBV06-06	TCRBJ01-05	3	0.000836437	0
CASSSLAGGLDEQYF	TCRBV11-03	TCRBJ02-07	3	0.000836437	0
CASSEGANSPLHF	TCRBV06-05	TCRBJ01-06	3	0.000836437	0
CASSFHRTSGEQFF	TCRBV07-09	TCRBJ02-01	3	0.000836437	0
CASSVGGGEVTDTQYF	TCRBV09-01	TCRBJ02-03	3	0.000836437	0
CASSYSRYSNQPQHF	TCRBV06-08	TCRBJ01-05	3	0.000836437	0
CASSQERHYGYTF	TCRBV06-09	TCRBJ01-02	3	0.000836437	0
CASSLVVQGEKLFF	TCRBV07-03	TCRBJ01-04	3	0.000836437	0
CASSLGWGSTEAFF	TCRBV07-02	TCRBJ01-01	3	0.000836437	0
CASSLDAKPNQPQHF	TCRBV05-04	TCRBJ01-05	3	0.000836437	0
CTSSE*GRNEQYF	TCRBV06-04	TCRBJ02-07	3	0.000836437	0
CASSSRDTQYF	TCRBV06-08	TCRBJ02-03	3	0.000836437	0
CASSEGETQYF	TCRBV06-06	TCRBJ02-05	3	0.000836437	0
CASSLDAKPNQPQHF	TCRBV05-08	TCRBJ01-05	3	0.000836437	0
CASSGRSSYEQYF	TCRBV19-01	TCRBJ02-07	3	0.000836437	0
CASSLPGSGNTIYF	TCRBV05-04	TCRBJ01-03	3	0.000836437	0
CASSQDPGNSGNTIYF	TCRBV04-03	TCRBJ01-03	3	0.000836437	0
CASSLAADYTTDTQYF	TCRBV05-04	TCRBJ02-03	2	0.000557625	0
CASGDSSVYEQHF	TCRBV05-01	TCRBJ02-05	2	0.000557625	0
CASGASCHR*KTYGYTF	TCRBV02-01	TCRBJ01-02	2	0.000557625	0
CASSPDRGLGQPQHF	TCRBV04-03	TCRBJ01-05	2	0.000557625	0
CASRPSGGSNEQFF	TCRBV04-03	TCRBJ02-01	2	0.000557625	0
CASSSPGQGARKTQYF	TCRBV04-02	TCRBJ02-05	2	0.000557625	0
CASSRLQGDYGYTF	TCRBV04-03	TCRBJ01-02	2	0.000557625	0
CASSLGMDYTF	TCRBV07-08	TCRBJ01-02	2	0.000557625	0
CASSPPYSLREGSYGQYF	TCRBV14-01	TCRBJ02-05	2	0.000557625	0
CASSPTGGPHTEAFF	TCRBV11-01	TCRBJ01-01	2	0.000557625	0
CASRDNEGYTF	TCRBV07-02	TCRBJ01-02	2	0.000557625	0
CSVEDSYEHYF	TCRBV29-01	TCRBJ02-07	2	0.000557625	0
CASSLGWGSTEAFF	TCRBV11-01	TCRBJ01-01	2	0.000557625	0
CASTESGWPYEQYF	TCRBV04-03	TCRBJ02-07	2	0.000557625	0
CASSPGHQETQYF	TCRBV11-01	TCRBJ02-05	2	0.000557625	0
CASSGQGRINEKLFF	TCRBV11-03	TCRBJ01-04	2	0.000557625	0
CASSYSRYSNQPQHF	TCRBV06-06	TCRBJ01-05	2	0.000557625	0
CASSLARGTEAFF	TCRBV07-04	TCRBJ01-01	2	0.000557625	0
CASSPSGTGLGYTF	TCRBV04-02	TCRBJ01-02	2	0.000557625	0
CSVERD*RDFPLGEQYF	TCRBV29-01	TCRBJ02-05	2	0.000557625	0
CASSERVVQPQHF	TCRBV06-09	TCRBJ01-05	2	0.000557625	0
CASSLAPRSYSEQLF	TCRBV09-01	TCRBJ02-01	2	0.000557625	0
[truncated: 806 more rows]

## Sheet: Fig5B-gT+hDC+6MdPBMC
aminoAcid	vGeneName	jGeneName	total	gT+hDC	6MdPBMC
CASSIRASNEKLFF	TCRBV19-01	TCRBJ01-04	3347	0.933185	0
CASSFSTSPYEQYF	TCRBV07-09	TCRBJ02-07	2941	0.819988	0
CASSLSGSFYEQYF	TCRBV05-01	TCRBJ02-07	2782	0.775656	0
CASSIRSSYEQYF	TCRBV19-01	TCRBJ02-07	2602	0.72547	0
CASRDNEGYTF	TCRBV07-03	TCRBJ01-02	2463	0.686715	0
CASSLALEDTEAFF	TCRBV05-04	TCRBJ01-01	2405	0.670544	0
CASRQVSYNEQFF	TCRBV05-05	TCRBJ02-01	1875	0.522773	0
CACLGTGGTYEQYF	TCRBV06-01	TCRBJ02-07	1753	0.488758	0
CASSEGQGAVREKLFF	TCRBV02-01	TCRBJ01-04	1665	0.464223	0
CASSYLAGSSYEQYF	TCRBV06-06	TCRBJ02-07	1646	0.458925	0
CASSTSGRSYEQYF	TCRBV06-06	TCRBJ02-07	1585	0.441918	0
CASSIDGAREQYF	TCRBV19-01	TCRBJ02-07	1556	0.433832	0
CASNFMRQGASVNTEAFF	TCRBV27-01	TCRBJ01-01	1485	0.414037	0
CASSLGQGNLEKLFF	TCRBV07-09	TCRBJ01-04	1337	0.372772	0
CASMVGFEAFF	TCRBV07-09	TCRBJ01-01	1257	0.350467	0
CASSLARGTEAFF	TCRBV07-08	TCRBJ01-01	1235	0.344333	0
CATQQGGPIQYF	TCRBV10-03	TCRBJ02-04	1224	0.341266	0
CATSTLRAGEAFF	TCRBV15-01	TCRBJ01-01	1185	0.330393	0
CAR*DQPQHF	TCRBV19-01	TCRBJ01-05	1175	0.327605	0
CASLLLGSEKNTEAFF	TCRBV06-06	TCRBJ01-01	1146	0.319519	0
CASSLVGATGELFF	TCRBV05-06	TCRBJ02-02	1134	0.316173	0
CASSPSTGELFF	TCRBV06-06	TCRBJ02-02	1131	0.315337	0
CASSLQALDGNEKLFF	TCRBV07-09	TCRBJ01-04	1128	0.3145	0
CASS*LRVYYNEKLFF	TCRBV05-07	TCRBJ01-04	1086	0.30279	0
CASSLVQGAREQFF	TCRBV28-01	TCRBJ02-01	1080	0.301117	0
CASSPNSGTEAFF	TCRBV18-01	TCRBJ01-01	1068	0.297772	0
CASSLGPSNTGELFF	TCRBV07-09	TCRBJ02-02	1061	0.29582	0
CASTSERDEQYF	TCRBV02-01	TCRBJ02-07	1029	0.286898	0
CASSEIGGPEQFF	TCRBV07-03	TCRBJ02-01	986	0.274909	0
CASSQERHYGYTF	TCRBV06-05	TCRBJ01-02	926	0.25818	0
CASSSRSSYEQYF	TCRBV19-01	TCRBJ02-07	922	0.257065	0
CASSIRSAYEQYF	TCRBV19-01	TCRBJ02-07	890	0.248143	0
CASSLPGSGNTIYF	TCRBV05-05	TCRBJ01-03	874	0.243682	0
CASSFPFYPEDEQFF	TCRBV07-09	TCRBJ02-01	871	0.242846	0
CASRSLGGAHGYTF	TCRBV07-09	TCRBJ01-02	841	0.234481	0
CASSRGQQYF	TCRBV06-01	TCRBJ02-07	807	0.225002	0
CASSQGLDWELFF	TCRBV18-01	TCRBJ02-02	798	0.222492	0
CASSLSLGADEQYF	TCRBV05-01	TCRBJ02-07	790	0.220262	0
CASSSLVAGAAYEQYF	TCRBV28-01	TCRBJ02-07	789	0.219983	0
CASSLDFVSGGIEQYF	TCRBV07-02	TCRBJ02-07	785	0.218868	0
CASSLGNEQYF	TCRBV05-01	TCRBJ02-07	773	0.215522	0
CSVAGLAANSGANVLTF	TCRBV29-01	TCRBJ02-06	702	0.195726	0
CASSPSGGADGYTF	TCRBV06-06	TCRBJ01-02	701	0.195448	0
CASSYADRGNSPLHF	TCRBV06-06	TCRBJ01-06	690	0.192381	0
CASSNPIRINYGYTF	TCRBV19-01	TCRBJ01-02	676	0.188477	0
CATATGDYGYTF	TCRBV19-01	TCRBJ01-02	658	0.183459	0
CASSPGRLSYEQYF	TCRBV06-01	TCRBJ02-07	647	0.180392	0
CASSQAWGEDEKLFF	TCRBV07-06	TCRBJ01-04	646	0.180113	0
CASSPKMGGTEAFF	TCRBV11-01	TCRBJ01-01	645	0.179834	0
CASSYSTATNEKLFF	TCRBV06-05	TCRBJ01-04	640	0.17844	0
CASSLMGTGRNEQYF	TCRBV07-03	TCRBJ02-07	634	0.176767	0
CASSRLNLDSHYEQYF	TCRBV04-01	TCRBJ02-07	634	0.176767	0
CASSPRGGRLFYEQYF	TCRBV07-02	TCRBJ02-07	628	0.175094	0
CASSGERGGYNSPLHF	TCRBV07-09	TCRBJ01-06	609	0.169797	0
CASSLTFGTRLGRELFF	TCRBV14-01	TCRBJ02-02	599	0.167009	0
CASSLTGGLETQYF	TCRBV07-03	TCRBJ02-05	592	0.165057	0
CASRRMGESGNTIYF	TCRBV06-01	TCRBJ01-03	591	0.164778	0
CASSLVPSEQYF	TCRBV11-02	TCRBJ02-07	591	0.164778	0
CASSFLGQGSGYTF	TCRBV28-01	TCRBJ01-02	580	0.161711	0
CAISGDSGTVSYEQYF	TCRBV10-03	TCRBJ02-07	544	0.151674	0
CAWEGQADGLFF	TCRBV30-01	TCRBJ01-04	543	0.151395	0
CASSPGGGQSSYNSPLHF	TCRBV04-01	TCRBJ01-06	534	0.148886	0
CASSLVVQGEKLFF	TCRBV07-02	TCRBJ01-04	534	0.148886	0
CASSPQGHVYGYTF	TCRBV07-09	TCRBJ01-02	531	0.148049	0
CASSLGGRPTEAFF	TCRBV07-09	TCRBJ01-01	530	0.147771	0
CASSSTGNYGYTF	TCRBV05-04	TCRBJ01-02	526	0.146655	0
CASSLGWGGYTF	TCRBV28-01	TCRBJ01-02	519	0.144704	0
CASSSTGSSFPQHF	TCRBV19-01	TCRBJ01-05	519	0.144704	0
CASSQGVWRANEKLFF	TCRBV04-01	TCRBJ01-04	503	0.140243	0
CASSLDAKPNQPQHF	TCRBV05-06	TCRBJ01-05	497	0.13857	0
CASSQDRRNTEAFF	TCRBV04-01	TCRBJ01-01	496	0.138291	0
CASSLSRGGMNTEAFF	TCRBV27-01	TCRBJ01-01	488	0.13606	0
CASSLALVEVLDGYTF	TCRBV05-01	TCRBJ01-02	483	0.134666	0
CAGSRGYNEQFF	TCRBV11-02	TCRBJ02-01	481	0.134109	0
CAISDRDRGNNEQFF	TCRBV10-03	TCRBJ02-01	479	0.133551	0
CATRIGGAIANEKLFF	TCRBV10-03	TCRBJ01-04	471	0.131321	0
CASSWDPSHEQYF	TCRBV07-09	TCRBJ02-07	459	0.127975	0
CSVGRDRGITEAFF	TCRBV29-01	TCRBJ01-01	457	0.127417	0
CASR**GSNQPQHF	TCRBV07-09	TCRBJ01-05	448	0.124908	0
CASSSPSATGVSYEQYF	TCRBV07-09	TCRBJ02-07	442	0.123235	0
CASSADNMNTEAFF	TCRBV11-03	TCRBJ01-01	441	0.122956	0
CASSQLNQPQHF	TCRBV13-01	TCRBJ01-05	435	0.121283	0
CASSLSNREHEQFF	TCRBV05-08	TCRBJ02-01	430	0.119889	0
CASNLPGGWQPQHF	TCRBV28-01	TCRBJ01-05	426	0.118774	0
CASSQGRGAYEQYF	TCRBV04-01	TCRBJ02-07	422	0.117659	0
CAISAGVGGGPPDTQYF	TCRBV10-03	TCRBJ02-03	418	0.116544	0
CATEGDKPTEAFF	TCRBV10-03	TCRBJ01-01	411	0.114592	0
CASSQDPGNSGNTIYF	TCRBV04-01	TCRBJ01-03	410	0.114313	0
CASTTPGRYAEAFF	TCRBV06-05	TCRBJ01-01	404	0.11264	0
CAIRDVTDTQYF	TCRBV10-03	TCRBJ02-03	397	0.110689	0
CASLDTPYEQYF	TCRBV11-02	TCRBJ02-07	397	0.110689	0
CASSLAGEEQPQHF	TCRBV05-04	TCRBJ01-05	397	0.110689	0
CASSFGQGGFDEQFF	TCRBV05-01	TCRBJ02-01	393	0.109573	0
CASSFGLEVTDTQYF	TCRBV11-01	TCRBJ02-03	388	0.108179	0
CASSTGQGNTIYF	TCRBV06-06	TCRBJ01-03	387	0.1079	0
CASSLGGADEAFF	TCRBV05-01	TCRBJ01-01	374	0.104276	0
CASSLDTSSYNEQFF	TCRBV07-06	TCRBJ02-01	368	0.102603	0
CASSPTQGFGTDTQYF	TCRBV18-01	TCRBJ02-03	368	0.102603	0
CASSLGWGSTEAFF	TCRBV11-02	TCRBJ01-01	362	0.10093	0
Total clonal type				99	0
CASSPSGTGLGYTF	TCRBV04-01	TCRBJ01-02	355	0.0989784	0
CASGTGEGRQPQHF	TCRBV27-01	TCRBJ01-05	355	0.0989784	0
CASSQQLADTGELFF	TCRBV04-02	TCRBJ02-02	348	0.0970267	0
CASRPTGGSNEQFF	TCRBV07-03	TCRBJ02-01	347	0.0967479	0
CASRENGGNQPQHF	TCRBV07-02	TCRBJ01-05	345	0.0961903	0
CASSVGWQGNSPLHF	TCRBV09-01	TCRBJ01-06	335	0.0934022	0
CATWFGNEQFF	TCRBV25-01	TCRBJ02-01	329	0.0917293	0
CASSLVTDTQYF	TCRBV05-01	TCRBJ02-03	329	0.0917293	0
CASSPSGTYNEQFF	TCRBV27-01	TCRBJ02-01	326	0.0908929	0
CASSLGPLQETQYF	TCRBV07-02	TCRBJ02-05	324	0.0903352	0
CASRKEGAKLFF	TCRBV07-09	TCRBJ01-04	322	0.0897776	0
CASTENPGNTIYF	TCRBV02-01	TCRBJ01-03	321	0.0894988	0
CASSNPLNTEAFF	TCRBV07-09	TCRBJ01-01	319	0.0889412	0
CASSVSPQEPHNEQFF	TCRBV09-01	TCRBJ02-01	318	0.0886624	0
CASRDREDNEQFF	TCRBV02-01	TCRBJ02-01	314	0.0875471	0
CASSFHRTSGEQFF	TCRBV09-01	TCRBJ02-01	301	0.0839226	0
CASSLAPRSYNEQFF	TCRBV09-01	TCRBJ02-01	301	0.0839226	0
CASSPQGGVQPQHF	TCRBV18-01	TCRBJ01-05	300	0.0836437	0
CSVGGPFYGYTF	TCRBV29-01	TCRBJ01-02	297	0.0828073	0
CASSTRTKETQYF	TCRBV05-01	TCRBJ02-05	296	0.0825285	0
CASSLAPSGSYEQYF	TCRBV05-01	TCRBJ02-07	295	0.0822497	0
CASSESPG*RPLRSYNEQFF	TCRBV10-01	TCRBJ02-01	291	0.0811344	0
CASRGTTYNEQFF	TCRBV19-01	TCRBJ02-01	289	0.0805768	0
CASSTSSEWGGQYF	TCRBV19-01	TCRBJ02-07	289	0.0805768	0
CASSADRGVEYF	TCRBV07-06	TCRBJ02-07	285	0.0794616	0
CASLGGKAYEQYF	TCRBV02-01	TCRBJ02-07	285	0.0794616	0
CASSYD*REGDPYEQYF	TCRBV07-09	TCRBJ02-07	283	0.0789039	0
CASSIGRKLFF	TCRBV25-01	TCRBJ01-04	282	0.0786251	0
CAISEGAQPQHF	TCRBV10-03	TCRBJ01-05	280	0.0780675	0
CSVKEGRAMNTEAFF	TCRBV29-01	TCRBJ01-01	274	0.0763946	0
CASSSNLALTDTEAFF	TCRBV11-02	TCRBJ01-01	273	0.0761158	0
CAWSVARGGSPLHF	TCRBV30-01	TCRBJ01-06	273	0.0761158	0
CASSFLVSNDGFSGNTIYF	TCRBV05-08	TCRBJ01-03	271	0.0755582	0
CASSPTGGPHTEAFF	TCRBV07-09	TCRBJ01-01	270	0.0752794	0
CASSLGDGNYEQYF	TCRBV05-06	TCRBJ02-07	269	0.0750006	0
CARRNTGELFF	TCRBV19-01	TCRBJ02-02	268	0.0747217	0
CSVEDSYEQYF	TCRBV29-01	TCRBJ02-07	265	0.0738853	0
CASSDNRATEAFF	TCRBV02-01	TCRBJ01-01	264	0.0736065	0
CASTPNTEAFF	TCRBV10-01	TCRBJ01-01	262	0.0730489	0
CASSPAENYGYTF	TCRBV18-01	TCRBJ01-02	258	0.0719336	0
CASSIDRTGPGYTF	TCRBV19-01	TCRBJ01-02	254	0.0708184	0
CATQHSNGEGGQYF	TCRBV10-03	TCRBJ02-03	253	0.0705396	0
CASSLQGTSEKLFF	TCRBV28-01	TCRBJ01-04	253	0.0705396	0
CAISPGQGSNQPQHF	TCRBV10-03	TCRBJ01-05	252	0.0702607	0
CASSSRDTQYF	TCRBV06-05	TCRBJ02-03	250	0.0697031	0
CASRWGINEQFF	TCRBV19-01	TCRBJ02-01	249	0.0694243	0
CASSETRVGELFF	TCRBV10-02	TCRBJ02-02	247	0.0688667	0
CASS*SSGRGIQYF	TCRBV06-08	TCRBJ02-04	246	0.0685879	0
CASSSTPGQVMGNEQFF	TCRBV11-01	TCRBJ02-01	244	0.0680302	0
CASSPEPGSSYEQYF	TCRBV06-01	TCRBJ02-07	243	0.0677514	0
CASSFPREGGYQETQYF	TCRBV11-02	TCRBJ02-05	242	0.0674726	0
CARIGTAPYEQYF	TCRBV21-01	TCRBJ02-07	240	0.066915	0
CATTGTGRGEQYF	TCRBV06-06	TCRBJ02-07	240	0.066915	0
CASSYDAGNTIYF	TCRBV06-06	TCRBJ01-03	238	0.0663574	0
CASSQGVVPSNGYTF	TCRBV04-01	TCRBJ01-02	237	0.0660786	0
CASSLAGHTEAFF	TCRBV07-09	TCRBJ01-01	236	0.0657997	0
CASVVGETQYF	TCRBV25-01	TCRBJ02-05	235	0.0655209	0
CASAIHRDEKLFF	TCRBV06-01	TCRBJ01-04	235	0.0655209	0
CAIRGLAETQYF	TCRBV10-03	TCRBJ02-05	231	0.0644057	0
CASSYSRYSNQPQHF	TCRBV06-05	TCRBJ01-05	230	0.0641269	0
CASSLGQGPSYEQYF	TCRBV07-08	TCRBJ02-07	230	0.0641269	0
CASSWEGVRDTIYF	TCRBV05-04	TCRBJ01-03	230	0.0641269	0
CASSQGAGGNTIYF	TCRBV06-05	TCRBJ01-03	229	0.0638481	0
CASNGGADQPQHF	TCRBV07-09	TCRBJ01-05	228	0.0635692	0
CASSEGANSPLHF	TCRBV06-01	TCRBJ01-06	228	0.0635692	0
CASQGVGEKLFF	TCRBV27-01	TCRBJ01-04	226	0.0630116	0
CAISVGGGNTEAFF	TCRBV10-03	TCRBJ01-01	226	0.0630116	0
CASSSPAWTGASTEQYF	TCRBV19-01	TCRBJ02-07	226	0.0630116	0
CASSYSATDSYEQYF	TCRBV06-06	TCRBJ02-07	221	0.0616176	0
CASSASNTGELFF	TCRBV02-01	TCRBJ02-02	220	0.0613387	0
CASSRQLASTDTQYF	TCRBV14-01	TCRBJ02-03	220	0.0613387	0
CASRNGHRYEQYF	TCRBV06-01	TCRBJ02-07	220	0.0613387	0
CASSLEAGGNTIYF	TCRBV05-04	TCRBJ01-03	218	0.0607811	0
CASSPNYGVTGAGNTIYF	TCRBV18-01	TCRBJ01-03	218	0.0607811	0
CASSYGTSGKSEQYF	TCRBV06-06	TCRBJ02-07	217	0.0605023	0
CASSLNSGGELFF	TCRBV07-02	TCRBJ02-02	214	0.0596659	0
CASSERVVQPQHF	TCRBV06-01	TCRBJ01-05	211	0.0588294	0
CASSGPLAQGETQYF	TCRBV02-01	TCRBJ02-05	209	0.0582718	0
CASSYPLAGEVYGYTF	TCRBV06-06	TCRBJ01-02	208	0.057993	0
CASRLGTGGEKLFF	TCRBV06-05	TCRBJ01-04	207	0.0577142	0
CASSYSGDEQYF	TCRBV06-06	TCRBJ02-07	207	0.0577142	0
CASSPTDRAYGDTQYF	TCRBV07-03	TCRBJ02-03	206	0.0574354	0
CASSEVSVLAGGAYEQYF	TCRBV04-01	TCRBJ02-07	205	0.0571566	0
CASSLPGLENEQYF	TCRBV28-01	TCRBJ02-07	205	0.0571566	0
CASSEAGRADDEQYF	TCRBV06-01	TCRBJ02-07	204	0.0568777	0
CASSPPWAVGPEQYF	TCRBV07-09	TCRBJ02-07	204	0.0568777	0
CASGTYGYTF	TCRBV06-06	TCRBJ01-02	204	0.0568777	0
CASGGESSYEQYF	TCRBV02-01	TCRBJ02-07	204	0.0568777	0
CASSSDRVGNTIYF	TCRBV04-01	TCRBJ01-03	203	0.0565989	0
CASSSSQSRANVLTF	TCRBV07-04	TCRBJ02-06	202	0.0563201	0
CASHGRINQPQHF	TCRBV02-01	TCRBJ01-05	202	0.0563201	0
CASSLDSGRGETQYF	TCRBV05-01	TCRBJ02-05	199	0.0554837	0
CASSMLPVGTVSTDTQYF	TCRBV19-01	TCRBJ02-03	199	0.0554837	0
CASSIVLRDTEAFF	TCRBV19-01	TCRBJ01-01	198	0.0552049	0
CASSFGARTVHTEAFF	TCRBV05-01	TCRBJ01-01	195	0.0543684	0
CASIVEGAPNTGELFF	TCRBV25-01	TCRBJ02-02	192	0.053532	0
CASSAGQGKGDYEQYF	TCRBV02-01	TCRBJ02-07	192	0.053532	0
CASSLEAGGPYNEQFF	TCRBV05-01	TCRBJ02-01	191	0.0532532	0
CASSSPGQGYEQYF	TCRBV05-01	TCRBJ02-07	191	0.0532532	0
CASRTGPYQPQHF	TCRBV02-01	TCRBJ01-05	191	0.0532532	0
CASSNQTGASNGYTF	TCRBV21-01	TCRBJ01-02	189	0.0526956	0
CASSDRGSNTGELFF	TCRBV02-01	TCRBJ02-02	189	0.0526956	0
CASSLLAGGSEQFF	TCRBV02-01	TCRBJ02-01	188	0.0524167	0
CASSLGGGEGVQFF	TCRBV07-02	TCRBJ02-01	187	0.0521379	0
CASRAYRKTYGYTF	TCRBV21-01	TCRBJ01-02	187	0.0521379	0
CASASPSGGNIQYF	TCRBV28-01	TCRBJ02-04	187	0.0521379	0
CATSTGSPTSGSFLETQYF	TCRBV15-01	TCRBJ02-05	186	0.0518591	0
CASSHTPGTYPYEQYF	TCRBV06-06	TCRBJ02-07	186	0.0518591	0
CASSPRQVRTDTQYF	TCRBV06-05	TCRBJ02-03	184	0.0513015	0
CASSPDNTGELFF	TCRBV18-01	TCRBJ02-02	183	0.0510227	0
CASQKGTANTGELFF	TCRBV07-07	TCRBJ02-02	183	0.0510227	0
CASSEVGNEQFF	TCRBV02-01	TCRBJ02-01	183	0.0510227	0
CASTNYQGDEKLFF	TCRBV07-08	TCRBJ01-04	182	0.0507439	0
CASSLDRNQPQHF	TCRBV05-06	TCRBJ01-05	182	0.0507439	0
CASSEDRNTIYF	TCRBV06-01	TCRBJ01-03	182	0.0507439	0
CASSPGGWEQYF	TCRBV02-01	TCRBJ02-07	182	0.0507439	0
CASRFGLATRVDEQYF	TCRBV21-01	TCRBJ02-07	182	0.0507439	0
CASSLEGSQQETQYF	TCRBV07-09	TCRBJ02-05	182	0.0507439	0
CASSPPYSLREGSYEQYF	TCRBV14-01	TCRBJ02-07	182	0.0507439	0
CASSQDHYEQYF	TCRBV07-09	TCRBJ02-07	181	0.0504651	0
CAIMRQAKGDTEAFF	TCRBV10-03	TCRBJ01-01	181	0.0504651	0
CASSPPGRWSSYNEQFF	TCRBV07-03	TCRBJ02-01	180	0.0501862	0
CASSERWTGWASNQPQHF	TCRBV02-01	TCRBJ01-05	179	0.0499074	0
CASRSGGEAFF	TCRBV06-05	TCRBJ01-01	178	0.0496286	0
CASSFRGTGTYEQYF	TCRBV05-05	TCRBJ02-07	274	0.0493498	0.0136205
CASSERGLNTGELFF	TCRBV10-02	TCRBJ02-02	177	0.0493498	0
CASTRTDYGYTF	TCRBV06-01	TCRBJ01-02	176	0.049071	0
CASKDPWCSNQPQHF	TCRBV06-04	TCRBJ01-05	175	0.0487922	0
CASGQGGTEAFF	TCRBV19-01	TCRBJ01-01	174	0.0485134	0
CAISEPVAGVYQETQYF	TCRBV10-03	TCRBJ02-05	174	0.0485134	0
CASSYLGRGGPYEQYF	TCRBV06-06	TCRBJ02-07	173	0.0482346	0
CASSSPGQGAKYEQYF	TCRBV05-04	TCRBJ02-07	172	0.0479557	0
CASSFSNTGELFF	TCRBV05-04	TCRBJ02-02	171	0.0476769	0
CASSEVGGQAGGQYF	TCRBV06-01	TCRBJ02-07	170	0.0473981	0
CASSLTTMPYEQYF	TCRBV27-01	TCRBJ02-07	170	0.0473981	0
CASSLAADYTTDTQYF	TCRBV05-06	TCRBJ02-03	170	0.0473981	0
CASSQGQGVSWKLFF	TCRBV27-01	TCRBJ01-04	169	0.0471193	0
CASSEGTGSYNEQFF	TCRBV25-01	TCRBJ02-01	169	0.0471193	0
CASSPWTGGSYEQYF	TCRBV11-01	TCRBJ02-07	169	0.0471193	0
CAISVDFGTDNEQFF	TCRBV10-03	TCRBJ02-01	169	0.0471193	0
CASSPGTGNTIYF	TCRBV07-03	TCRBJ01-03	168	0.0468405	0
CAISEGRTEPWEQYF	TCRBV10-03	TCRBJ02-07	167	0.0465617	0
CASSEGGGEKLFF	TCRBV05-04	TCRBJ01-04	167	0.0465617	0
CASHPAGEVNEQFF	TCRBV19-01	TCRBJ02-01	166	0.0462829	0
CASGRLMNTEAFF	TCRBV07-09	TCRBJ01-01	166	0.0462829	0
CASSQIGQGINTEAFF	TCRBV14-01	TCRBJ01-01	165	0.0460041	0
CAMRGTDTQYF	TCRBV10-03	TCRBJ02-03	165	0.0460041	0
CASRSPGQIRNTIYF	TCRBV11-02	TCRBJ01-03	165	0.0460041	0
CASSSGTDFNYGYTF	TCRBV07-09	TCRBJ01-02	164	0.0457252	0
CASSSGQGNYGYTF	TCRBV07-02	TCRBJ01-02	163	0.0454464	0
CASRRDLEQYF	TCRBV02-01	TCRBJ02-07	163	0.0454464	0
CASSLQKLFF	TCRBV06-06	TCRBJ01-04	163	0.0454464	0
CASSESVTSGSSNEQYF	TCRBV10-01	TCRBJ02-07	163	0.0454464	0
CAISGTANQPQHF	TCRBV10-03	TCRBJ01-05	163	0.0454464	0
CASSPTGGTSSYEQYF	TCRBV14-01	TCRBJ02-07	162	0.0451676	0
CASSYRLAGIYEQYF	TCRBV06-05	TCRBJ02-07	161	0.0448888	0
CASSLRRQREGLTGELFF	TCRBV07-03	TCRBJ02-02	160	0.04461	0
CASSLALAGAKNIQYF	TCRBV21-01	TCRBJ02-04	160	0.04461	0
CASSEVGELFF	TCRBV25-01	TCRBJ02-02	160	0.04461	0
CASSHWTGGDTEAFF	TCRBV07-09	TCRBJ01-01	160	0.04461	0
CASSIQTGGTEAFF	TCRBV07-09	TCRBJ01-01	160	0.04461	0
CAISAGGQPQHF	TCRBV10-03	TCRBJ01-05	160	0.04461	0
CASSQFWLSSGNTIYF	TCRBV14-01	TCRBJ01-03	160	0.04461	0
CASSLAPRDRGAYEQYF	TCRBV18-01	TCRBJ02-07	159	0.0443312	0
CASSEGQGNSPLHF	TCRBV06-01	TCRBJ01-06	159	0.0443312	0
CASSDPGTVENTIYF	TCRBV25-01	TCRBJ01-03	159	0.0443312	0
CASSRRYEQYF	TCRBV05-06	TCRBJ02-07	158	0.0440524	0
CASRLGADNSPLHF	TCRBV06-05	TCRBJ01-06	158	0.0440524	0
CASSQVQGNEAFF	TCRBV04-01	TCRBJ01-01	158	0.0440524	0
CASTRMGEGLYGYTF	TCRBV06-01	TCRBJ01-02	157	0.0437736	0
CASGTYEQYF	TCRBV27-01	TCRBJ02-07	157	0.0437736	0
CASVEGNTIYF	TCRBV25-01	TCRBJ01-03	157	0.0437736	0
CASSRLQGDYGYTF	TCRBV04-01	TCRBJ01-02	157	0.0437736	0
CASSLRPSPTYEQYF	TCRBV06-05	TCRBJ02-07	157	0.0437736	0
CASSEGGYEQYF	TCRBV06-01	TCRBJ02-07	157	0.0437736	0
CASKAGDYGYTF	TCRBV02-01	TCRBJ01-02	156	0.0434947	0
CASSLGGAYRDTQYF	TCRBV11-03	TCRBJ02-03	155	0.0432159	0
CASSYAGREQYF	TCRBV06-05	TCRBJ02-07	155	0.0432159	0
CASSHPDSTYEQYF	TCRBV07-09	TCRBJ02-07	155	0.0432159	0
CASSLTWGADTNTEAFF	TCRBV05-04	TCRBJ01-01	155	0.0432159	0
CAISVDLLEQYF	TCRBV10-03	TCRBJ02-07	154	0.0429371	0
CASSYREGYGYTF	TCRBV27-01	TCRBJ01-02	154	0.0429371	0
CASTLETPYGYTF	TCRBV06-06	TCRBJ01-02	154	0.0429371	0
CASSESGTSGRADTQYF	TCRBV10-02	TCRBJ02-03	153	0.0426583	0
CASSE*TQGANTEAFF	TCRBV10-01	TCRBJ01-01	153	0.0426583	0
CASSESPTGELFF	TCRBV10-01	TCRBJ02-02	153	0.0426583	0
CASRQGGQGQPQHF	TCRBV06-05	TCRBJ01-05	152	0.0423795	0
CASTPPSGELFF	TCRBV11-02	TCRBJ02-02	152	0.0423795	0
CASSLVSFEYEQYF	TCRBV07-09	TCRBJ02-07	151	0.0421007	0
CASGGGQVNYEQYF	TCRBV06-01	TCRBJ02-07	151	0.0421007	0
CASRRTGVSGNTIYF	TCRBV07-08	TCRBJ01-03	151	0.0421007	0
CASSLDDRSGNTIYF	TCRBV05-04	TCRBJ01-03	151	0.0421007	0
CASTLVMSQPQHF	TCRBV02-01	TCRBJ01-05	151	0.0421007	0
CASRGARAEKLFF	TCRBV06-01	TCRBJ01-04	150	0.0418219	0
CASSLGQIQNEQYF	TCRBV05-01	TCRBJ02-07	150	0.0418219	0
CASSSEGLASTDTQYF	TCRBV05-06	TCRBJ02-03	150	0.0418219	0
CASSEARGLGNQPQHF	TCRBV06-01	TCRBJ01-05	150	0.0418219	0
CASSYVGVRPQHF	TCRBV06-06	TCRBJ01-05	150	0.0418219	0
CASSGTGNPYEQYF	TCRBV09-01	TCRBJ02-07	150	0.0418219	0
CASSYSTGLSTYEQYF	TCRBV06-05	TCRBJ02-07	149	0.0415431	0
CASSPGQGAGGYTF	TCRBV28-01	TCRBJ01-02	149	0.0415431	0
CASSQVVRGGKDQPQHF	TCRBV04-01	TCRBJ01-05	149	0.0415431	0
CAISELAGSTDTQYF	TCRBV10-03	TCRBJ02-03	148	0.0412642	0
CASSLDRVDGYTF	TCRBV07-09	TCRBJ01-02	148	0.0412642	0
CASSLGGADTEAFF	TCRBV11-03	TCRBJ01-01	147	0.0409854	0
CASSYSGTGITYEQYF	TCRBV27-01	TCRBJ02-07	147	0.0409854	0
CASRGLAGGPSYNEQFF	TCRBV10-01	TCRBJ02-01	146	0.0407066	0
CASSASGGYTQYF	TCRBV02-01	TCRBJ02-03	146	0.0407066	0
CASSDRSPSQGISYEQYF	TCRBV06-01	TCRBJ02-07	146	0.0407066	0
CASRRLEDGPDQPQHF	TCRBV27-01	TCRBJ01-05	146	0.0407066	0
CASSHRLQLNTEAFF	TCRBV14-01	TCRBJ01-01	146	0.0407066	0
CASSEGTGSYEQYF	TCRBV02-01	TCRBJ02-07	145	0.0404278	0
CAISERQVQNNYGYTF	TCRBV10-03	TCRBJ01-02	145	0.0404278	0
CASSLTGRETQYF	TCRBV07-03	TCRBJ02-05	145	0.0404278	0
CASTYRPGPEAFF	TCRBV02-01	TCRBJ01-01	145	0.0404278	0
CASSIGFGFSTDTQYF	TCRBV19-01	TCRBJ02-03	145	0.0404278	0
CASSLNWGLAGRYEQYF	TCRBV11-03	TCRBJ02-07	145	0.0404278	0
CASSQTGTGGEKLFF	TCRBV04-01	TCRBJ01-04	145	0.0404278	0
CASSLDKAGRTDTQYF	TCRBV11-03	TCRBJ02-03	144	0.040149	0
CASSLVGSGTGELFF	TCRBV05-01	TCRBJ02-02	144	0.040149	0
CASSLSSGASSGNTIYF	TCRBV05-01	TCRBJ01-03	144	0.040149	0
CASSMVAGDPYEQYF	TCRBV19-01	TCRBJ02-07	144	0.040149	0
CASSTRWGDYGYTF	TCRBV05-08	TCRBJ01-02	144	0.040149	0
CASSFPGNSALHF	TCRBV06-01	TCRBJ01-06	143	0.0398702	0
CASMPGLATDTQYF	TCRBV05-01	TCRBJ02-03	143	0.0398702	0
CASSWGNEQYF	TCRBV07-09	TCRBJ02-07	143	0.0398702	0
CASSLVAAEAFF	TCRBV05-06	TCRBJ01-01	143	0.0398702	0
CASTDRDPLSYEQYF	TCRBV06-05	TCRBJ02-07	143	0.0398702	0
CASTKYNEQFF	TCRBV06-05	TCRBJ02-01	142	0.0395914	0
CASSLGMDYTF	TCRBV11-02	TCRBJ01-02	142	0.0395914	0
CASTESGWPYEQYF	TCRBV04-01	TCRBJ02-07	142	0.0395914	0
CASRAGFAEKLFF	TCRBV28-01	TCRBJ01-04	142	0.0395914	0
CASSWDRGRYGYTF	TCRBV07-09	TCRBJ01-02	142	0.0395914	0
CASSPRAEPYNEQFF	TCRBV09-01	TCRBJ02-01	142	0.0395914	0
CASSSLPGGYEQYF	TCRBV07-02	TCRBJ02-07	141	0.0393126	0
CASSESYEQYF	TCRBV02-01	TCRBJ02-07	141	0.0393126	0
CASSYWGPWAGDGYTF	TCRBV06-05	TCRBJ01-02	141	0.0393126	0
CASSLTPGLYNEQFF	TCRBV27-01	TCRBJ02-01	141	0.0393126	0
CASSLTRLAGVRDCEQYF	TCRBV07-03	TCRBJ02-07	140	0.0390337	0
CASSKA*GDRGNTIYF	TCRBV21-01	TCRBJ01-03	140	0.0390337	0
CASSKSLWSYEQYF	TCRBV04-01	TCRBJ02-07	140	0.0390337	0
CASSLYKGAGELFF	TCRBV07-06	TCRBJ02-02	140	0.0390337	0
CASSLLTGYEQYF	TCRBV27-01	TCRBJ02-07	140	0.0390337	0
CASSLDGTSVREQYF	TCRBV05-01	TCRBJ02-07	139	0.0387549	0
CASSPGGFAEAFF	TCRBV07-03	TCRBJ01-01	139	0.0387549	0
CASSFYGSYEQYF	TCRBV13-01	TCRBJ02-07	139	0.0387549	0
CASSPGPTTNEKLFF	TCRBV02-01	TCRBJ01-04	139	0.0387549	0
CASSLAGLAGSTDTQYF	TCRBV18-01	TCRBJ02-03	139	0.0387549	0
CASSTQENTEAFF	TCRBV06-06	TCRBJ01-01	139	0.0387549	0
CASSLEAWSYEQYF	TCRBV06-01	TCRBJ02-07	138	0.0384761	0
CASTGLAGAYNEQFF	TCRBV28-01	TCRBJ02-01	138	0.0384761	0
CASSYGQGVYGYTF	TCRBV06-05	TCRBJ01-02	138	0.0384761	0
CASSPGHQETQYF	TCRBV11-02	TCRBJ02-05	138	0.0384761	0
CASSQLAETNTGELFF	TCRBV04-01	TCRBJ02-02	138	0.0384761	0
CASSLGTNFVDGYTF	TCRBV07-09	TCRBJ01-02	138	0.0384761	0
CASSANAGWGSPLHF	TCRBV02-01	TCRBJ01-06	138	0.0384761	0
CASSLLRNSPLHF	TCRBV27-01	TCRBJ01-06	138	0.0384761	0
CASSSFQLKFF	TCRBV19-01	TCRBJ02-01	138	0.0384761	0
CASSATSGGYEQFF	TCRBV25-01	TCRBJ02-01	137	0.0381973	0
CASSELGNTEAFF	TCRBV10-01	TCRBJ01-01	137	0.0381973	0
CASSLSSSAYGYTF	TCRBV07-02	TCRBJ01-02	137	0.0381973	0
CASSFRLAGGSSYEQYF	TCRBV02-01	TCRBJ02-07	136	0.0379185	0
CASRPSGQGDYEQYF	TCRBV19-01	TCRBJ02-07	136	0.0379185	0
CASSLASPTEAFF	TCRBV11-02	TCRBJ01-01	136	0.0379185	0
CASGL*GGLRNTIYF	TCRBV12-05	TCRBJ01-03	135	0.0376397	0
CASSLDGFNSPLHF	TCRBV07-09	TCRBJ01-06	135	0.0376397	0
CASSLVGGVYEQYF	TCRBV11-02	TCRBJ02-07	135	0.0376397	0
CASSRGTPNTEAFF	TCRBV19-01	TCRBJ01-01	135	0.0376397	0
CASKETGNTEAFF	TCRBV05-01	TCRBJ01-01	135	0.0376397	0
CASSSTGIGDAPLHF	TCRBV05-04	TCRBJ01-06	135	0.0376397	0
CASSPEEDSNQPQHF	TCRBV21-01	TCRBJ01-05	135	0.0376397	0
CASSPDTESSSYEQYF	TCRBV05-04	TCRBJ02-07	134	0.0373609	0
CASSEVQDNQPQHF	TCRBV02-01	TCRBJ01-05	134	0.0373609	0
CASSSTTKTYEQYF	TCRBV07-09	TCRBJ02-07	134	0.0373609	0
CASSLGANQPQHF	TCRBV18-01	TCRBJ01-05	134	0.0373609	0
CASSLRSGLTYEQYF	TCRBV27-01	TCRBJ02-07	134	0.0373609	0
CASSPPAVGTLRTFF	TCRBV18-01	TCRBJ01-01	134	0.0373609	0
CASSSTAYQETQYF	TCRBV13-01	TCRBJ02-05	134	0.0373609	0
CASSLNRGLCTF	TCRBV05-06	TCRBJ01-02	134	0.0373609	0
CASSYLPGTGISPLHF	TCRBV06-05	TCRBJ01-06	133	0.0370821	0
CASSQPAGQASSYEQYF	TCRBV04-01	TCRBJ02-07	133	0.0370821	0
CASSAGRLGSYNEQFF	TCRBV11-01	TCRBJ02-01	133	0.0370821	0
CASSLDAVGQYF	TCRBV05-04	TCRBJ02-07	132	0.0368032	0
CAISGRGGSEAFF	TCRBV10-03	TCRBJ01-01	132	0.0368032	0
CASRYRDRGTYEQYF	TCRBV06-01	TCRBJ02-07	132	0.0368032	0
CASQGDGTDTQYF	TCRBV10-02	TCRBJ02-03	132	0.0368032	0
CASSFRREGKQYF	TCRBV28-01	TCRBJ02-07	132	0.0368032	0
CATSGQGPLLTEAFF	TCRBV18-01	TCRBJ01-01	132	0.0368032	0
CASSIDPNTQYF	TCRBV19-01	TCRBJ02-03	131	0.0365244	0
CASSAGGSQGGGNTIYF	TCRBV09-01	TCRBJ01-03	131	0.0365244	0
CASSLSSGELFF	TCRBV27-01	TCRBJ02-02	131	0.0365244	0
CASSPQDSIYEQYF	TCRBV05-01	TCRBJ02-07	131	0.0365244	0
CASSQVGGGGLYEQYF	TCRBV04-02	TCRBJ02-07	131	0.0365244	0
CASSSPGTTPYEQYF	TCRBV07-09	TCRBJ02-07	131	0.0365244	0
CASSADLGSYEQYF	TCRBV13-01	TCRBJ02-07	131	0.0365244	0
CASSIRTGPYTEAFF	TCRBV19-01	TCRBJ01-01	131	0.0365244	0
CASSRDRARRDEQYF	TCRBV18-01	TCRBJ02-07	130	0.0362456	0
CASSYLRGQQNQPQHF	TCRBV06-06	TCRBJ01-05	130	0.0362456	0
CASSGQGRINEKLFF	TCRBV11-02	TCRBJ01-04	130	0.0362456	0
CASSKGPRDLLASGYTF	TCRBV21-01	TCRBJ01-02	130	0.0362456	0
CAIRARTGEGYGYTF	TCRBV10-03	TCRBJ01-02	130	0.0362456	0
CASSFGGSYNSPLHF	TCRBV27-01	TCRBJ01-06	130	0.0362456	0
CASRIQGAADEQYF	TCRBV27-01	TCRBJ02-07	130	0.0362456	0
CASSREVLREADTQYF	TCRBV07-02	TCRBJ02-03	129	0.0359668	0
CASSPPFQLNTGELFF	TCRBV18-01	TCRBJ02-02	129	0.0359668	0
CASTVRPTEAFF	TCRBV02-01	TCRBJ01-01	129	0.0359668	0
CASSLLPGGGPSYEQYF	TCRBV27-01	TCRBJ02-07	128	0.035688	0
CASSVGLNTEAFF	TCRBV02-01	TCRBJ01-01	128	0.035688	0
CASSSAWGGQPQHF	TCRBV05-05	TCRBJ01-05	127	0.0354092	0
CASSRSGEGDEQYF	TCRBV07-09	TCRBJ02-07	127	0.0354092	0
CASSQWGNNEQFF	TCRBV23-01	TCRBJ02-01	127	0.0354092	0
CASEAGPYEQYF	TCRBV28-01	TCRBJ02-07	127	0.0354092	0
CASSLRRWGHEKLFF	TCRBV05-05	TCRBJ01-04	127	0.0354092	0
CASPGGRYEQYF	TCRBV21-01	TCRBJ02-07	126	0.0351304	0
CASSLAGGTYEQYF	TCRBV05-05	TCRBJ02-07	126	0.0351304	0
CASTVTVSSYEQYF	TCRBV02-01	TCRBJ02-07	126	0.0351304	0
CASSYSVSGAYNEQFF	TCRBV06-05	TCRBJ02-01	126	0.0351304	0
CASSRNGQTEKLFF	TCRBV04-01	TCRBJ01-04	126	0.0351304	0
CASGLDYGYTF	TCRBV19-01	TCRBJ01-02	126	0.0351304	0
CASSLDPWGYTF	TCRBV05-06	TCRBJ01-02	126	0.0351304	0
CASSMTGENSYEQYF	TCRBV19-01	TCRBJ02-07	125	0.0348516	0
CAISEDTEAFF	TCRBV10-03	TCRBJ01-01	125	0.0348516	0
CASSPGTSGGRDTQYF	TCRBV07-09	TCRBJ02-03	125	0.0348516	0
CASSSYRVPEAFF	TCRBV27-01	TCRBJ01-01	125	0.0348516	0
CASSKGRGLAGVHNEQFF	TCRBV21-01	TCRBJ02-01	125	0.0348516	0
CASSRPGTTLEEQYF	TCRBV13-01	TCRBJ02-07	125	0.0348516	0
CASGKGRQYF	TCRBV28-01	TCRBJ02-07	125	0.0348516	0
CASSLISYEQYF	TCRBV07-09	TCRBJ02-07	125	0.0348516	0
CASSEALRQAYEQYF	TCRBV06-01	TCRBJ02-07	124	0.0345727	0
CASSEGETQYF	TCRBV06-01	TCRBJ02-05	124	0.0345727	0
CASSQDPDLGSPLHF	TCRBV04-01	TCRBJ01-06	124	0.0345727	0
CASSVTSGRAGGEQFF	TCRBV05-04	TCRBJ02-01	124	0.0345727	0
CASSQGDEQYF	TCRBV14-01	TCRBJ02-07	123	0.0342939	0
CASTVLPIYTF	TCRBV02-01	TCRBJ01-02	123	0.0342939	0
CASRDRFTDTQYF	TCRBV27-01	TCRBJ02-03	123	0.0342939	0
CASGRGGGNTIYF	TCRBV12-05	TCRBJ01-03	122	0.0340151	0
CASSFGPDYEQYF	TCRBV07-07	TCRBJ02-07	122	0.0340151	0
CASSQGINYGYTF	TCRBV05-06	TCRBJ01-02	122	0.0340151	0
CATSIGQGATYEQYF	TCRBV15-01	TCRBJ02-07	122	0.0340151	0
CASK*RGGQTVDEQYF	TCRBV10-01	TCRBJ02-07	121	0.0337363	0
CASSRRGAVTQYF	TCRBV05-06	TCRBJ02-03	121	0.0337363	0
CASSLKVEGYEQYF	TCRBV27-01	TCRBJ02-07	121	0.0337363	0
CASSSTDTQYF	TCRBV27-01	TCRBJ02-03	121	0.0337363	0
CAISESRGTGANVLTF	TCRBV10-03	TCRBJ02-06	121	0.0337363	0
CASHVGGSTKTQYF	TCRBV06-06	TCRBJ02-05	120	0.0334575	0
CAISVSLESPLHF	TCRBV10-03	TCRBJ01-06	120	0.0334575	0
CASSLEGNMNTEAFF	TCRBV05-01	TCRBJ01-01	120	0.0334575	0
CASSQGGLADNPYEQYF	TCRBV04-01	TCRBJ02-07	120	0.0334575	0
CASSITGHGYTF	TCRBV19-01	TCRBJ01-02	120	0.0334575	0
CASSQGPGRQYGYTF	TCRBV07-09	TCRBJ01-02	120	0.0334575	0
CASSISQGAREQYF	TCRBV19-01	TCRBJ02-07	120	0.0334575	0
CASSLAGGETQYF	TCRBV07-09	TCRBJ02-05	120	0.0334575	0
CAIKEQSSYNEQFF	TCRBV10-03	TCRBJ02-01	120	0.0334575	0
CASSESGQSYEQYF	TCRBV02-01	TCRBJ02-07	120	0.0334575	0
CASSLGQGSYEQYF	TCRBV05-04	TCRBJ02-07	120	0.0334575	0
CASSFQDSSYEQYF	TCRBV28-01	TCRBJ02-07	120	0.0334575	0
CASSLRRGYGYTF	TCRBV27-01	TCRBJ01-02	120	0.0334575	0
CASSRGVDNQPQHF	TCRBV19-01	TCRBJ01-05	119	0.0331787	0
CASSQAVNTEAFF	TCRBV04-01	TCRBJ01-01	119	0.0331787	0
CASRGTGNYEQYF	TCRBV28-01	TCRBJ02-07	119	0.0331787	0
CASSPFDFIEGNIQYF	TCRBV07-02	TCRBJ02-04	119	0.0331787	0
CASSLEPGASSYNEQFF	TCRBV11-02	TCRBJ02-01	119	0.0331787	0
CASSISPGSYEQYF	TCRBV19-01	TCRBJ02-07	119	0.0331787	0
CAWSPPLQNIQYF	TCRBV30-01	TCRBJ02-04	119	0.0331787	0
CASSRQSSYEQYF	TCRBV04-01	TCRBJ02-07	119	0.0331787	0
CASSSLAGGLDEQYF	TCRBV11-02	TCRBJ02-07	118	0.0328999	0
CASSGVPGGQPQHF	TCRBV19-01	TCRBJ01-05	118	0.0328999	0
CASSSSGTGDYEQYF	TCRBV13-01	TCRBJ02-07	118	0.0328999	0
CASIRRELDEQYF	TCRBV10-02	TCRBJ02-07	118	0.0328999	0
CASSLGRVNTGELFF	TCRBV27-01	TCRBJ02-02	118	0.0328999	0
CATSPLPGTGGYEQYF	TCRBV28-01	TCRBJ02-07	118	0.0328999	0
CASSGGTSAYNEQFF	TCRBV07-09	TCRBJ02-01	118	0.0328999	0
CASSFTGEGREQYF	TCRBV27-01	TCRBJ02-07	117	0.0326211	0
CASSPFQGVSYTF	TCRBV05-08	TCRBJ01-02	117	0.0326211	0
CASSPAVPAGDSYEQYF	TCRBV21-01	TCRBJ02-07	117	0.0326211	0
CASSQETGNSYEQYF	TCRBV04-02	TCRBJ02-07	117	0.0326211	0
CASSLARTTYNEQFF	TCRBV05-06	TCRBJ02-01	117	0.0326211	0
CASSFGLNTEAFF	TCRBV05-05	TCRBJ01-01	117	0.0326211	0
CASTDREFYNEQFF	TCRBV19-01	TCRBJ02-01	116	0.0323422	0
CASSLQPSGANVLTF	TCRBV07-09	TCRBJ02-06	116	0.0323422	0
CASSFGGGQGEQYF	TCRBV05-04	TCRBJ02-07	116	0.0323422	0
CASSARTGNQPQHF	TCRBV13-01	TCRBJ01-05	116	0.0323422	0
CASSYSAQGNQPQHF	TCRBV06-05	TCRBJ01-05	116	0.0323422	0
CASSGQGSSNQPQHF	TCRBV06-01	TCRBJ01-05	116	0.0323422	0
CASSYRRGEQYF	TCRBV06-06	TCRBJ02-07	116	0.0323422	0
CAISESRGGTEAFF	TCRBV10-03	TCRBJ01-01	379	0.0320634	0.0370701
CASSFAEGYTF	TCRBV05-06	TCRBJ01-02	115	0.0320634	0
CASRQGREGINYGYTF	TCRBV02-01	TCRBJ01-02	115	0.0320634	0
CASSLNEGYEQYF	TCRBV28-01	TCRBJ02-07	114	0.0317846	0
CASSLRAGELYEQYF	TCRBV07-02	TCRBJ02-07	114	0.0317846	0
CASSPFSAGVYEQYF	TCRBV18-01	TCRBJ02-07	114	0.0317846	0
CASSYQDNYEQYF	TCRBV06-06	TCRBJ02-07	114	0.0317846	0
CAISGPRQGLSYEQYF	TCRBV10-03	TCRBJ02-07	114	0.0317846	0
CASRLPGVGNTIYF	TCRBV28-01	TCRBJ01-03	114	0.0317846	0
CASSFRAEGTYEQYF	TCRBV05-01	TCRBJ02-07	114	0.0317846	0
CASSHRGRNEKLFF	TCRBV28-01	TCRBJ01-04	114	0.0317846	0
CASSQATRQYF	TCRBV04-02	TCRBJ02-04	114	0.0317846	0
CASSSGLAGGVEQYF	TCRBV05-04	TCRBJ02-07	113	0.0315058	0
CASRIFLAGVYEQYF	TCRBV06-05	TCRBJ02-07	113	0.0315058	0
CASSLGRNQPQHF	TCRBV07-03	TCRBJ01-05	113	0.0315058	0
CASSFDGYSSEQYF	TCRBV27-01	TCRBJ02-07	113	0.0315058	0
CASSLTRGTDFYGYTF	TCRBV19-01	TCRBJ01-02	113	0.0315058	0
CAIGDLGGEAFF	TCRBV07-09	TCRBJ01-01	368	0.031227	0.0359468
CASSSPGQGVYGYTF	TCRBV06-05	TCRBJ01-02	112	0.031227	0
CASSPGAGGVSEQYF	TCRBV05-04	TCRBJ02-07	112	0.031227	0
CASSFSNTEAFF	TCRBV05-04	TCRBJ01-01	112	0.031227	0
CASILGQGASYEQYF	TCRBV06-06	TCRBJ02-07	112	0.031227	0
CASSVAGGDTEAFF	TCRBV09-01	TCRBJ01-01	112	0.031227	0
CSVNPGKDTEAFF	TCRBV29-01	TCRBJ01-01	112	0.031227	0
CASSFRRTEAFF	TCRBV13-01	TCRBJ01-01	111	0.0309482	0
CASSPGGEQYF	TCRBV28-01	TCRBJ02-07	111	0.0309482	0
CASSWQATNEKLFF	TCRBV05-01	TCRBJ01-04	111	0.0309482	0
CASSPQQGQAEQYF	TCRBV18-01	TCRBJ02-07	111	0.0309482	0
CASSLGQGNTGELFF	TCRBV07-09	TCRBJ02-02	111	0.0309482	0
CASSSLDGPYEQYF	TCRBV28-01	TCRBJ02-07	111	0.0309482	0
CASSLVGDLSSYEQYF	TCRBV07-06	TCRBJ02-07	111	0.0309482	0
CASSLWGLEQFF	TCRBV28-01	TCRBJ02-01	111	0.0309482	0
CASSQTGKHTEAFF	TCRBV07-02	TCRBJ01-01	111	0.0309482	0
CASSRGLADLYEQYF	TCRBV07-09	TCRBJ02-07	111	0.0309482	0
CASSSGTGGYNQPQHF	TCRBV27-01	TCRBJ01-05	111	0.0309482	0
CASSLGGTISSYEQYF	TCRBV05-06	TCRBJ02-07	110	0.0306694	0
CASSLRWAGVNEQYF	TCRBV11-02	TCRBJ02-07	110	0.0306694	0
CASGQGETQYF	TCRBV02-01	TCRBJ02-05	110	0.0306694	0
CASSQGRGLAQYF	TCRBV19-01	TCRBJ02-03	110	0.0306694	0
CASSIAEREFYEQYF	TCRBV19-01	TCRBJ02-07	110	0.0306694	0
CASSLERYGYTF	TCRBV07-09	TCRBJ01-02	110	0.0306694	0
CASSFGQGGYEQYF	TCRBV05-05	TCRBJ02-07	110	0.0306694	0
CASSSYRDRGPYEQYF	TCRBV05-01	TCRBJ02-07	109	0.0303906	0
CASSFDRGSPYEQYF	TCRBV11-01	TCRBJ02-07	109	0.0303906	0
CASRSGRTNEKLFF	TCRBV05-01	TCRBJ01-04	109	0.0303906	0
CASSLSLGPDTF	TCRBV07-02	TCRBJ01-02	109	0.0303906	0
CASSQAGTHVTEAFF	TCRBV04-01	TCRBJ01-01	109	0.0303906	0
CASSQGSYEQYF	TCRBV02-01	TCRBJ02-07	109	0.0303906	0
CASSGRSSDTQYF	TCRBV19-01	TCRBJ02-03	108	0.0301117	0
CASSKFAAGAMGEAFF	TCRBV25-01	TCRBJ01-01	108	0.0301117	0
CASSMGSRGTGELFF	TCRBV19-01	TCRBJ02-02	108	0.0301117	0
CATGSGSTILLSYEQYF	TCRBV06-07	TCRBJ02-07	108	0.0301117	0
CANPPGGYTF	TCRBV27-01	TCRBJ01-02	108	0.0301117	0
CASALRGRDEQYF	TCRBV06-01	TCRBJ02-07	108	0.0301117	0
CASSQDSNYGYTF	TCRBV14-01	TCRBJ01-02	107	0.0298329	0
CASSQNGGEETQYF	TCRBV18-01	TCRBJ02-05	107	0.0298329	0
CASSPAVSSYNEQFF	TCRBV27-01	TCRBJ02-01	107	0.0298329	0
CASSPIRGTGELFF	TCRBV11-03	TCRBJ02-02	269	0.0295541	0.022888
CASSSPGGQASNSPLHF	TCRBV05-01	TCRBJ01-06	106	0.0295541	0
CASSPDRNYGYTF	TCRBV18-01	TCRBJ01-02	106	0.0295541	0
CATKPWDTYNEQFF	TCRBV13-01	TCRBJ02-01	106	0.0295541	0
CASSPQTAADKQYF	TCRBV06-05	TCRBJ02-07	106	0.0295541	0
CASSLTGGRIVF	TCRBV04-01	TCRBJ01-05	106	0.0295541	0
CASSRRDTDTQYF	TCRBV05-06	TCRBJ02-03	106	0.0295541	0
CASSQTGLNEQFF	TCRBV07-03	TCRBJ02-01	106	0.0295541	0
CASSVNRGGEQYF	TCRBV06-01	TCRBJ02-07	105	0.0292753	0
CASSGGQNSNQPQHF	TCRBV19-01	TCRBJ01-05	105	0.0292753	0
CASSVRTGAYEQYF	TCRBV09-01	TCRBJ02-07	105	0.0292753	0
CASSLMGNEQFF	TCRBV19-01	TCRBJ02-01	105	0.0292753	0
CASRPGTVFFHEQYF	TCRBV06-01	TCRBJ02-07	105	0.0292753	0
CASSRDTGGTEAFF	TCRBV14-01	TCRBJ01-01	105	0.0292753	0
CASSLGTGGSGYTF	TCRBV28-01	TCRBJ01-02	105	0.0292753	0
CASRTGTYEQYF	TCRBV25-01	TCRBJ02-07	105	0.0292753	0
CATSRGSGGNTIYF	TCRBV15-01	TCRBJ01-03	105	0.0292753	0
CATSPTLETFTYEQYF	TCRBV19-01	TCRBJ02-07	105	0.0292753	0
CASSLDGSNYGYTF	TCRBV05-04	TCRBJ01-02	105	0.0292753	0
CASSISTEGGYEQYF	TCRBV19-01	TCRBJ02-07	104	0.0289965	0
CASSLGRFSNQPQHF	TCRBV07-09	TCRBJ01-05	104	0.0289965	0
CASSPTGRGGYEQYF	TCRBV07-02	TCRBJ02-07	104	0.0289965	0
CASTPPNREGGYTF	TCRBV28-01	TCRBJ01-02	104	0.0289965	0
CAIRDINYRYTF	TCRBV06-05	TCRBJ01-02	104	0.0289965	0
CASSEVKGNEQYF	TCRBV06-01	TCRBJ02-07	104	0.0289965	0
CASSPRGANRYEQYF	TCRBV06-05	TCRBJ02-07	104	0.0289965	0
CASSQRTGENVGTEAFF	TCRBV07-07	TCRBJ01-01	104	0.0289965	0
CASSRLAGRQETQYF	TCRBV07-09	TCRBJ02-05	104	0.0289965	0
CASSYSADSPLHF	TCRBV06-05	TCRBJ01-06	104	0.0289965	0
CAISVFT*IQSRANVLTF	TCRBV10-03	TCRBJ02-06	104	0.0289965	0
CASSLTTATYEQYF	TCRBV05-01	TCRBJ02-07	104	0.0289965	0
CASSFQGLYEQYF	TCRBV27-01	TCRBJ02-07	103	0.0287177	0
CASSRGLAHYNEQFF	TCRBV19-01	TCRBJ02-01	103	0.0287177	0
CASSEGSLEQYF	TCRBV02-01	TCRBJ02-07	103	0.0287177	0
CASSSNQGNNEQFF	TCRBV05-04	TCRBJ02-01	103	0.0287177	0
CASSQDTGLGGNEQFF	TCRBV04-01	TCRBJ02-01	103	0.0287177	0
CASSIGGRPSTEAFF	TCRBV19-01	TCRBJ01-01	103	0.0287177	0
CASSTTGPNSPLHF	TCRBV06-01	TCRBJ01-06	102	0.0284389	0
CASSPGGRLNTEAFF	TCRBV18-01	TCRBJ01-01	102	0.0284389	0
CASSLGDGSNYEQYF	TCRBV05-01	TCRBJ02-07	102	0.0284389	0
CASSLTSGSYEQYF	TCRBV11-02	TCRBJ02-07	102	0.0284389	0
CASSLAGQGNGYTF	TCRBV05-01	TCRBJ01-02	102	0.0284389	0
CASSPSSGAYGYTF	TCRBV18-01	TCRBJ01-02	102	0.0284389	0
CASSEMGQGTNEQFF	TCRBV02-01	TCRBJ02-01	102	0.0284389	0
CASSLVSSGELFF	TCRBV05-05	TCRBJ02-02	102	0.0284389	0
CASSLIRGRVQPQYF	TCRBV11-02	TCRBJ02-03	102	0.0284389	0
CASSPRENTEAFF	TCRBV28-01	TCRBJ01-01	102	0.0284389	0
CAISDSRSGSLSGNEQFF	TCRBV10-03	TCRBJ02-01	102	0.0284389	0
CASGPKTGAEKLFF	TCRBV10-02	TCRBJ01-04	102	0.0284389	0
CATSRGGWGGYTF	TCRBV15-01	TCRBJ01-02	251	0.0281601	0.0210626
CASSLGSN*RGHEQYF	TCRBV05-04	TCRBJ02-07	101	0.0281601	0
CASSLPPDYTGELFF	TCRBV28-01	TCRBJ02-02	101	0.0281601	0
CASRLFLGPDNSPLHF	TCRBV11-02	TCRBJ01-06	101	0.0281601	0
CASSRHLAGASTDTQYF	TCRBV02-01	TCRBJ02-03	101	0.0281601	0
CASSL*GTAQALFF	TCRBV05-01	TCRBJ01-04	101	0.0281601	0
CASSDNESSYEQYF	TCRBV02-01	TCRBJ02-07	101	0.0281601	0
CASSEAGSSNEQFF	TCRBV06-01	TCRBJ02-01	101	0.0281601	0
CASSSPGQAPQETQYF	TCRBV06-05	TCRBJ02-05	101	0.0281601	0
CASSLGTGNTEAFF	TCRBV07-03	TCRBJ01-01	101	0.0281601	0
CASPRGLTYNEQFF	TCRBV02-01	TCRBJ02-01	266	0.0278812	0.0233092
CAISAGLNYGYTF	TCRBV02-01	TCRBJ01-02	100	0.0278812	0
CASSYAAGITGELFF	TCRBV05-01	TCRBJ02-02	100	0.0278812	0
CASSPLQRGSNQPQHF	TCRBV04-01	TCRBJ01-05	100	0.0278812	0
CASSLTTLPTDGTGELFF	TCRBV27-01	TCRBJ02-02	100	0.0278812	0
CASSLGTDLNSPLHF	TCRBV05-01	TCRBJ01-06	100	0.0278812	0
CASGRDPTIYGYTF	TCRBV27-01	TCRBJ01-02	99	0.0276024	0
CASSLGVRGEQFF	TCRBV07-02	TCRBJ02-01	99	0.0276024	0
CASSVDRGGSPLHF	TCRBV05-01	TCRBJ01-06	99	0.0276024	0
CASSGLTGTIYF	TCRBV27-01	TCRBJ01-03	99	0.0276024	0
CASSWGRTENTEAFF	TCRBV11-02	TCRBJ01-01	99	0.0276024	0
CASSAQRNYEQYF	TCRBV02-01	TCRBJ02-07	99	0.0276024	0
CASSQESNYGYTF	TCRBV04-01	TCRBJ01-02	180	0.0273236	0.0115142
CASSSGGREGAFF	TCRBV05-01	TCRBJ01-01	98	0.0273236	0
CASSADGGGPQHF	TCRBV05-05	TCRBJ01-05	98	0.0273236	0
CASSLSVGEKLFF	TCRBV27-01	TCRBJ01-04	98	0.0273236	0
CASSWIVQGGPVEKLFF	TCRBV27-01	TCRBJ01-04	98	0.0273236	0
CASSPTGFSYEQYF	TCRBV07-09	TCRBJ02-07	98	0.0273236	0
CASSATLAGGSEQYF	TCRBV19-01	TCRBJ02-07	98	0.0273236	0
CASSPPGHHYGYTF	TCRBV06-05	TCRBJ01-02	98	0.0273236	0
CASSDWISGNTIYF	TCRBV25-01	TCRBJ01-03	98	0.0273236	0
CASSYRSIDTNYGYTF	TCRBV06-05	TCRBJ01-02	98	0.0273236	0
CASSLRDTGELFF	TCRBV05-04	TCRBJ02-02	97	0.0270448	0
CASVNWAEAFF	TCRBV06-05	TCRBJ01-01	97	0.0270448	0
CASSKVRGIVSKNIQYF	TCRBV21-01	TCRBJ02-04	97	0.0270448	0
CASREGGPQNTEAFF	TCRBV06-06	TCRBJ01-01	97	0.0270448	0
CASSHLTGPEAFF	TCRBV05-04	TCRBJ01-01	97	0.0270448	0
CASTGTSGRRGELFF	TCRBV04-01	TCRBJ02-02	96	0.026766	0
CASRQRGDNEQFF	TCRBV04-01	TCRBJ02-01	96	0.026766	0
CASSRGSAKQYF	TCRBV27-01	TCRBJ02-07	96	0.026766	0
CASIPGGDTGELFF	TCRBV06-01	TCRBJ02-02	96	0.026766	0
CASSSPSTGELFF	TCRBV05-04	TCRBJ02-02	96	0.026766	0
CASRSTASNYGYTF	TCRBV06-05	TCRBJ01-02	96	0.026766	0
CASSLGPYGYEQYF	TCRBV11-02	TCRBJ02-07	96	0.026766	0
CASGGGGGNYEQYF	TCRBV07-09	TCRBJ02-07	95	0.0264872	0
CAISAEGGSYNSPLHF	TCRBV10-03	TCRBJ01-06	95	0.0264872	0
CASSPGRISYEQYF	TCRBV05-01	TCRBJ02-07	95	0.0264872	0
CASKEINRTE*KTYGYTF	TCRBV13-01	TCRBJ01-02	95	0.0264872	0
CASSLGRQGFTEAFF	TCRBV05-01	TCRBJ01-01	95	0.0264872	0
CASSPQLAGGSGTQYF	TCRBV04-01	TCRBJ02-03	95	0.0264872	0
CASSLASSDSPLHF	TCRBV05-01	TCRBJ01-06	95	0.0264872	0
CASSGGQTRAGEQYF	TCRBV05-05	TCRBJ02-07	95	0.0264872	0
CASSESAFGTGGSGELFF	TCRBV10-01	TCRBJ02-02	95	0.0264872	0
CASSEWGLNEQFF	TCRBV25-01	TCRBJ02-01	95	0.0264872	0
CASREGLAVTGELFF	TCRBV05-01	TCRBJ02-02	95	0.0264872	0
CASSLETGLAHREQYF	TCRBV07-09	TCRBJ02-07	95	0.0264872	0
CASSIDPGQGVHEQYF	TCRBV19-01	TCRBJ02-07	95	0.0264872	0
CASSEGSTVISGYTF	TCRBV06-01	TCRBJ01-02	94	0.0262084	0
CASSQPGQGAYEQYF	TCRBV04-01	TCRBJ02-07	94	0.0262084	0
CASSLNSGGGLGYTF	TCRBV06-05	TCRBJ01-02	94	0.0262084	0
CASSRQGLEYEQYF	TCRBV18-01	TCRBJ02-07	94	0.0262084	0
CASSQEAAGALGDTQYF	TCRBV04-01	TCRBJ02-03	94	0.0262084	0
*LA*SGGDEQYF	TCRBV04-01	TCRBJ02-07	94	0.0262084	0
CSSTGSGTEAFF	TCRBV29-01	TCRBJ01-01	94	0.0262084	0
CASSPQGLSEKLFF	TCRBV07-08	TCRBJ01-04	94	0.0262084	0
CASSLDSGAGNTIYF	TCRBV11-02	TCRBJ01-03	94	0.0262084	0
CASSQGTGGFGQPQHF	TCRBV04-01	TCRBJ01-05	94	0.0262084	0
CASSLALAGGPGELFF	TCRBV05-01	TCRBJ02-02	93	0.0259296	0
CATARGQNTEAFF	TCRBV10-02	TCRBJ01-01	93	0.0259296	0
CASRAGGPWETQYF	TCRBV07-08	TCRBJ02-05	93	0.0259296	0
CASRIQGGAYEQYF	TCRBV06-05	TCRBJ02-07	93	0.0259296	0
CASSLAFGSANTEAFF	TCRBV27-01	TCRBJ01-01	93	0.0259296	0
CASSPRWGNDGYTF	TCRBV06-05	TCRBJ01-02	93	0.0259296	0
CASSLPGISYEQYF	TCRBV05-06	TCRBJ02-07	92	0.0256507	0
CANCLRGGETQYF	TCRBV21-01	TCRBJ02-05	92	0.0256507	0
CASSSGINYGYTF	TCRBV28-01	TCRBJ01-02	92	0.0256507	0
CASSYSPGTGYEQYF	TCRBV06-06	TCRBJ02-07	92	0.0256507	0
CASSLSGSYNEQFF	TCRBV06-05	TCRBJ02-01	92	0.0256507	0
CASSPRQGADRQYF	TCRBV07-09	TCRBJ02-07	92	0.0256507	0
CASSLTRSSDTQYF	TCRBV07-02	TCRBJ02-03	92	0.0256507	0
CASMYGLNTGELFF	TCRBV19-01	TCRBJ02-02	92	0.0256507	0
CASSVGTLTANEKLFF	TCRBV09-01	TCRBJ01-04	92	0.0256507	0
CASSLTRLSSYEQYF	TCRBV07-02	TCRBJ02-07	92	0.0256507	0
CASSLSVENTEAFF	TCRBV27-01	TCRBJ01-01	92	0.0256507	0
CASSQEASYEQYF	TCRBV04-01	TCRBJ02-07	91	0.0253719	0
CASSVQGNPNEKLFF	TCRBV09-01	TCRBJ01-04	91	0.0253719	0
CASSDGWGYEQYF	TCRBV06-04	TCRBJ02-07	91	0.0253719	0
CASSEVGFNTEAFF	TCRBV25-01	TCRBJ01-01	91	0.0253719	0
CASSLTTTGRDEQFF	TCRBV07-09	TCRBJ02-01	91	0.0253719	0
CASSQGVGVTEAFF	TCRBV04-01	TCRBJ01-01	91	0.0253719	0
CASILDRASEAFF	TCRBV02-01	TCRBJ01-01	91	0.0253719	0
CASRHWKNTGELFF	TCRBV13-01	TCRBJ02-02	91	0.0253719	0
CASSLETYQETQYF	TCRBV05-06	TCRBJ02-05	91	0.0253719	0
CASSETGGPSDTQYF	TCRBV10-01	TCRBJ02-03	90	0.0250931	0
CASSVQGGQTGELFF	TCRBV06-04	TCRBJ02-02	90	0.0250931	0
CATSRESGGGNQPQHF	TCRBV15-01	TCRBJ01-05	90	0.0250931	0
CASSVGRNMNTEAFF	TCRBV06-01	TCRBJ01-01	90	0.0250931	0
CATSIASSYEQYF	TCRBV15-01	TCRBJ02-07	90	0.0250931	0
CASSYSTQTSATQYF	TCRBV06-05	TCRBJ02-05	90	0.0250931	0
CASTGADEKLFF	TCRBV02-01	TCRBJ01-04	90	0.0250931	0
CASADTWTGSPYEQYF	TCRBV25-01	TCRBJ02-07	90	0.0250931	0
CASSFSGTDTQYF	TCRBV07-09	TCRBJ02-03	90	0.0250931	0
CASADRVDPYEQYF	TCRBV11-01	TCRBJ02-07	90	0.0250931	0
CASSDRPNTGELFF	TCRBV09-01	TCRBJ02-02	90	0.0250931	0
CASSLLGGNIQYF	TCRBV28-01	TCRBJ02-04	89	0.0248143	0
CASSRWTGSYEQYF	TCRBV28-01	TCRBJ02-07	89	0.0248143	0
CASSPGTGESYEQYF	TCRBV11-03	TCRBJ02-07	89	0.0248143	0
CASSLGQTSGYTGELFF	TCRBV07-02	TCRBJ02-02	89	0.0248143	0
CASSLPPSGSQYF	TCRBV07-09	TCRBJ02-03	89	0.0248143	0
CAIRPQGAKETQYF	TCRBV10-03	TCRBJ02-05	89	0.0248143	0
CASSLDRDRISYGYTF	TCRBV05-01	TCRBJ01-02	89	0.0248143	0
CASSQDRDSNQPQHF	TCRBV04-01	TCRBJ01-05	88	0.0245355	0
CASSLEIRNTEAFF	TCRBV07-09	TCRBJ01-01	88	0.0245355	0
CASSSGQSGTGELFF	TCRBV07-03	TCRBJ02-02	88	0.0245355	0
CAISEEVMNTEAFF	TCRBV10-03	TCRBJ01-01	88	0.0245355	0
CASSRGQVHSTNEKLFF	TCRBV05-06	TCRBJ01-04	88	0.0245355	0
CASSLWWNEQFF	TCRBV28-01	TCRBJ02-01	88	0.0245355	0
CASRPGLQVQFF	TCRBV07-09	TCRBJ02-01	87	0.0242567	0
CASRLPTGEVYGYTF	TCRBV12-02	TCRBJ01-02	87	0.0242567	0
CASSIVAWSGEQYF	TCRBV19-01	TCRBJ02-07	87	0.0242567	0
CASSRTGGLEEQYF	TCRBV07-09	TCRBJ02-07	87	0.0242567	0
CASSMTGGGQPQHF	TCRBV06-01	TCRBJ01-05	87	0.0242567	0
CATSRGGTGNTIYF	TCRBV15-01	TCRBJ01-03	87	0.0242567	0
CASSSTGRGAPGEQYF	TCRBV05-01	TCRBJ02-07	87	0.0242567	0
CASSLEVEQYF	TCRBV07-09	TCRBJ02-07	87	0.0242567	0
CASSRVGGTLYEQYF	TCRBV18-01	TCRBJ02-07	87	0.0242567	0
CASSLTGGGTEAFF	TCRBV07-02	TCRBJ01-01	87	0.0242567	0
CASSEVQGGYTF	TCRBV06-01	TCRBJ01-02	87	0.0242567	0
CASSTIGTGNGYTF	TCRBV19-01	TCRBJ01-02	87	0.0242567	0
CASGGQGQNEQYF	TCRBV28-01	TCRBJ02-07	87	0.0242567	0
CASSPVRGTEAFF	TCRBV07-09	TCRBJ01-01	87	0.0242567	0
CASSHPGQGSYEQYF	TCRBV04-01	TCRBJ02-07	86	0.0239779	0
CAIESSGVNTQYF	TCRBV10-03	TCRBJ02-03	86	0.0239779	0
CASSLTGNYGYTF	TCRBV27-01	TCRBJ01-02	86	0.0239779	0
CASSQRTDGYTF	TCRBV05-08	TCRBJ01-02	86	0.0239779	0
CASSQDRGGYEQYF	TCRBV04-01	TCRBJ02-07	86	0.0239779	0
CASSLERGASSYNSPLHF	TCRBV27-01	TCRBJ01-06	86	0.0239779	0
CASSPSGGTDTQYF	TCRBV05-04	TCRBJ02-03	86	0.0239779	0
CASSSGQGLVDIQYF	TCRBV05-06	TCRBJ02-04	86	0.0239779	0
CASSPPERNYEQYF	TCRBV09-01	TCRBJ02-07	86	0.0239779	0
CASSPLAGAGEQYF	TCRBV06-01	TCRBJ02-07	86	0.0239779	0
CASSSGLAGATGELFF	TCRBV07-09	TCRBJ02-02	86	0.0239779	0
CASSYILAGPYNEQFF	TCRBV07-09	TCRBJ02-01	86	0.0239779	0
CASSLVLAGVYNEQFF	TCRBV05-01	TCRBJ02-01	86	0.0239779	0
CASSLGPGAGGTHF	TCRBV05-04	TCRBJ02-03	85	0.0236991	0
CASRQQGGDTGELFF	TCRBV04-02	TCRBJ02-02	85	0.0236991	0
CASSLAPTGLNSPLHF	TCRBV07-09	TCRBJ01-06	85	0.0236991	0
CASSYGTSGTDTQYF	TCRBV06-06	TCRBJ02-03	85	0.0236991	0
CASTPRLACRYEQYF	TCRBV11-03	TCRBJ02-07	85	0.0236991	0
CASSLGDSPRSYEQYF	TCRBV05-04	TCRBJ02-07	85	0.0236991	0
CASSLGAGGQETQYF	TCRBV05-01	TCRBJ02-05	85	0.0236991	0
CASSPRTLGGELFF	TCRBV28-01	TCRBJ02-02	85	0.0236991	0
CASSLSAASGLPRFKLFF	TCRBV07-02	TCRBJ01-04	85	0.0236991	0
CASSLRGGAGTEAFF	TCRBV05-06	TCRBJ01-01	85	0.0236991	0
CATLPGGVGSQPQHF	TCRBV06-01	TCRBJ01-05	85	0.0236991	0
CASSAQGSEAFF	TCRBV05-01	TCRBJ01-01	85	0.0236991	0
CAISEPHRDRAEGYGYTF	TCRBV10-03	TCRBJ01-02	85	0.0236991	0
CASSKVRHPTEAFF	TCRBV21-01	TCRBJ01-01	85	0.0236991	0
CAISGQGEGYGYTF	TCRBV10-03	TCRBJ01-02	84	0.0234202	0
CASGDSSVYEQYF	TCRBV05-01	TCRBJ02-07	84	0.0234202	0
CASSGGRLAGADTQYF	TCRBV02-01	TCRBJ02-03	84	0.0234202	0
CASSSGLRIDTQYF	TCRBV19-01	TCRBJ02-03	84	0.0234202	0
CASSPVGQGAHGQYF	TCRBV04-01	TCRBJ02-07	84	0.0234202	0
CASSSTQGTEAFF	TCRBV11-01	TCRBJ01-01	84	0.0234202	0
CASSVLGHKGGLNTEAFF	TCRBV25-01	TCRBJ01-01	84	0.0234202	0
CASSLNFATNEKLFF	TCRBV06-01	TCRBJ01-04	84	0.0234202	0
CASAWSGGTEAFF	TCRBV27-01	TCRBJ01-01	84	0.0234202	0
CASEGAGNEQFF	TCRBV11-03	TCRBJ02-01	84	0.0234202	0
CASSHVSGGNYEQYF	TCRBV14-01	TCRBJ02-07	84	0.0234202	0
CASSFSRSANYGYTF	TCRBV06-05	TCRBJ01-02	84	0.0234202	0
CASSGTGPPEIEQFF	TCRBV02-01	TCRBJ02-01	84	0.0234202	0
CASSWTGTEAFF	TCRBV07-09	TCRBJ01-01	84	0.0234202	0
CASGFSDGPYGYTF	TCRBV12-05	TCRBJ01-02	84	0.0234202	0
CASSRGDRIYGYTF	TCRBV05-04	TCRBJ01-02	84	0.0234202	0
CASSQVPGTSSQFF	TCRBV04-01	TCRBJ02-01	83	0.0231414	0
CASSPTVTGELFF	TCRBV05-01	TCRBJ02-02	83	0.0231414	0
CASSLGRDQPQHF	TCRBV05-06	TCRBJ01-05	83	0.0231414	0
CASSSVRDNEQFF	TCRBV07-08	TCRBJ02-01	83	0.0231414	0
CASSEYSGQGVSPLHF	TCRBV25-01	TCRBJ01-06	83	0.0231414	0
CSVSGGQESAGANVLTF	TCRBV29-01	TCRBJ02-06	83	0.0231414	0
CASSFGPDGYEQYF	TCRBV07-06	TCRBJ02-07	83	0.0231414	0
CASTQQGAIYGYTF	TCRBV19-01	TCRBJ01-02	83	0.0231414	0
CASSEAKLAGYEQYF	TCRBV06-01	TCRBJ02-07	83	0.0231414	0
CASSFTGTGDNEQFF	TCRBV13-01	TCRBJ02-01	83	0.0231414	0
CASSSKGTSVAYEQYF	TCRBV27-01	TCRBJ02-07	83	0.0231414	0
CASSRTSGTPTPYEQYF	TCRBV04-01	TCRBJ02-07	83	0.0231414	0
CSVVPGQYNEQFF	TCRBV29-01	TCRBJ02-01	82	0.0228626	0
CACGQGLFNYGYTF	TCRBV19-01	TCRBJ01-02	82	0.0228626	0
CASSEVWGTGANVLTF	TCRBV06-01	TCRBJ02-06	82	0.0228626	0
CASSPGLASYNEQFF	TCRBV11-02	TCRBJ02-01	82	0.0228626	0
CASSIFSTWGLTPYSNQPQHF	TCRBV19-01	TCRBJ01-05	82	0.0228626	0
CSVYQAHSYGYTF	TCRBV29-01	TCRBJ01-02	82	0.0228626	0
CASSLALEQFF	TCRBV11-02	TCRBJ02-01	82	0.0228626	0
CASSSSPSGGAVGTQYF	TCRBV05-01	TCRBJ02-05	82	0.0228626	0
CASTLADTDTQYF	TCRBV06-01	TCRBJ02-03	82	0.0228626	0
CASSYTFSDEQYF	TCRBV28-01	TCRBJ02-07	82	0.0228626	0
CASSLSGREGTGELFF	TCRBV05-01	TCRBJ02-02	82	0.0228626	0
CASSLPGSYEQYF	TCRBV07-03	TCRBJ02-07	82	0.0228626	0
CASKRTGGSSYNSPLHF	TCRBV02-01	TCRBJ01-06	82	0.0228626	0
CASSLGGGGLAGHNEQFF	TCRBV07-09	TCRBJ02-01	81	0.0225838	0
CASSASRGGTYEQYF	TCRBV25-01	TCRBJ02-07	81	0.0225838	0
CASSLLPGPGTEQYF	TCRBV07-02	TCRBJ02-07	81	0.0225838	0
CASSLGTASINEQFF	TCRBV05-01	TCRBJ02-01	81	0.0225838	0
CASSPSGSYNEQFF	TCRBV07-09	TCRBJ02-01	81	0.0225838	0
CASSLGREYNSPLHF	TCRBV05-06	TCRBJ01-06	81	0.0225838	0
CASSLFGTSNNEQFF	TCRBV07-02	TCRBJ02-01	81	0.0225838	0
CASSIHPPEAFF	TCRBV06-05	TCRBJ01-01	81	0.0225838	0
CASSFLDRDAFF	TCRBV28-01	TCRBJ01-01	81	0.0225838	0
CASSPNPGGKWGYTF	TCRBV27-01	TCRBJ01-02	81	0.0225838	0
CASTGLAGGGEQYF	TCRBV28-01	TCRBJ02-07	80	0.022305	0
CASSYGASGEKLFF	TCRBV06-05	TCRBJ01-04	80	0.022305	0
CASSPRGSYEQYF	TCRBV18-01	TCRBJ02-07	80	0.022305	0
CASSSGVLPLHF	TCRBV07-09	TCRBJ01-06	80	0.022305	0
CASSERTDLDEQFF	TCRBV06-05	TCRBJ02-01	80	0.022305	0
CASSEDYWGEQYF	TCRBV06-01	TCRBJ02-07	80	0.022305	0
CASSGYVEC*QSRANVLTF	TCRBV06-01	TCRBJ02-06	80	0.022305	0
CASSVGNEAFF	TCRBV06-01	TCRBJ01-01	80	0.022305	0
CASSKGTTYNEQFF	TCRBV27-01	TCRBJ02-01	80	0.022305	0
CASSPRQGPYEQYF	TCRBV06-01	TCRBJ02-07	80	0.022305	0
CASRGQPFYEQYF	TCRBV27-01	TCRBJ02-07	80	0.022305	0
CASSFYGTSGSYEQYF	TCRBV05-06	TCRBJ02-07	80	0.022305	0
CASSYGTSDDEQFF	TCRBV07-08	TCRBJ02-01	80	0.022305	0
CASSPLAGQAPMSSYEQYF	TCRBV14-01	TCRBJ02-07	143	0.0220262	0.00898669
CASSLAPGLAKSYNEQFF	TCRBV07-09	TCRBJ02-01	79	0.0220262	0
CASRRTSGEQYF	TCRBV06-05	TCRBJ02-07	79	0.0220262	0
CASSVDGALGSEQYF	TCRBV09-01	TCRBJ02-07	79	0.0220262	0
CASSAVGSSTDTQYF	TCRBV07-09	TCRBJ02-03	79	0.0220262	0
CASRPGAGPSGELFF	TCRBV05-01	TCRBJ02-02	79	0.0220262	0
CASSQDGHTSDTQYF	TCRBV04-01	TCRBJ02-03	79	0.0220262	0
CASSFDRTYEQYF	TCRBV05-01	TCRBJ02-07	79	0.0220262	0
CASIPGTGNYEQYF	TCRBV28-01	TCRBJ02-07	79	0.0220262	0
CASRHPQPGLGGADNEQFF	TCRBV07-09	TCRBJ02-01	79	0.0220262	0
CATSRDGWMNTEAFF	TCRBV15-01	TCRBJ01-01	79	0.0220262	0
CASSRGTGEWQYF	TCRBV13-01	TCRBJ02-07	79	0.0220262	0
CASSPGGQGYEQYF	TCRBV18-01	TCRBJ02-07	79	0.0220262	0
CAISGLAGGETQYF	TCRBV10-03	TCRBJ02-05	79	0.0220262	0
CASSFNRPMDTQYF	TCRBV07-09	TCRBJ02-03	79	0.0220262	0
CASSLGGAGADTQYF	TCRBV07-09	TCRBJ02-03	79	0.0220262	0
CASSPRDRAPLGKNIQYF	TCRBV07-09	TCRBJ02-04	78	0.0217474	0
CASTPTANYGYTF	TCRBV19-01	TCRBJ01-02	78	0.0217474	0
CASSRAGGRNEQFF	TCRBV19-01	TCRBJ02-01	78	0.0217474	0
CASSLLAGLTGSPLHF	TCRBV28-01	TCRBJ01-06	78	0.0217474	0
CASSADYGYTF	TCRBV07-09	TCRBJ01-02	78	0.0217474	0
CASSLDGYGYTF	TCRBV07-09	TCRBJ01-02	78	0.0217474	0
CASSQTGVEAFF	TCRBV07-09	TCRBJ01-01	78	0.0217474	0
CASSLAANTGELFF	TCRBV19-01	TCRBJ02-02	77	0.0214686	0
CASSYQKGTAGTQYF	TCRBV06-05	TCRBJ02-05	77	0.0214686	0
CASSLMGAGNTEAFF	TCRBV19-01	TCRBJ01-01	77	0.0214686	0
CASIPNAQETQYF	TCRBV02-01	TCRBJ02-05	77	0.0214686	0
CTSSQDDDSYEQYF	TCRBV01-01	TCRBJ02-07	77	0.0214686	0
CASSPAWQGYSGANVLTF	TCRBV07-02	TCRBJ02-06	77	0.0214686	0
CASSRDRGVNEKLFF	TCRBV28-01	TCRBJ01-04	77	0.0214686	0
CASSLTTGNSYEQYF	TCRBV11-02	TCRBJ02-07	77	0.0214686	0
CASSETIANTGELFF	TCRBV06-01	TCRBJ02-02	76	0.0211897	0
CASSAPGQGRVQPQHF	TCRBV21-01	TCRBJ01-05	76	0.0211897	0
CASSVGGTGGQNEKLFF	TCRBV09-01	TCRBJ01-04	76	0.0211897	0
CASSSPGLGYEQYF	TCRBV07-06	TCRBJ02-07	76	0.0211897	0
CASSPGIRYEQYF	TCRBV05-01	TCRBJ02-07	76	0.0211897	0
CASSPDGTGRGYTF	TCRBV07-09	TCRBJ01-02	76	0.0211897	0
CASSRDYNTGELFF	TCRBV07-03	TCRBJ02-02	76	0.0211897	0
CASSPEGGSYEQYF	TCRBV07-09	TCRBJ02-07	76	0.0211897	0
CASSYRLAGELFF	TCRBV11-03	TCRBJ02-02	76	0.0211897	0
CASSGGYEPQHF	TCRBV18-01	TCRBJ01-05	76	0.0211897	0
CASSQAAGFTGELFF	TCRBV18-01	TCRBJ02-02	76	0.0211897	0
CASSDTGQGRAEAFF	TCRBV06-04	TCRBJ01-01	76	0.0211897	0
CASSLESGQGAGRPFF	TCRBV07-09	TCRBJ02-01	75	0.0209109	0
CATSSAPEQVHNEKLFF	TCRBV15-01	TCRBJ01-04	75	0.0209109	0
CASCD*RVYNEQFF	TCRBV27-01	TCRBJ02-01	75	0.0209109	0
CAISRGSGETQYF	TCRBV10-03	TCRBJ02-05	75	0.0209109	0
CASSFPPGLPSPAGGPDTQYF	TCRBV28-01	TCRBJ02-03	75	0.0209109	0
CASSPVGRQGAWTEAFF	TCRBV13-01	TCRBJ01-01	75	0.0209109	0
CASSLGLWGSPLHF	TCRBV28-01	TCRBJ01-06	75	0.0209109	0
CATSRDLGAGYGYTF	TCRBV15-01	TCRBJ01-02	75	0.0209109	0
CASSIVGYYGTGGTGELFF	TCRBV19-01	TCRBJ02-02	75	0.0209109	0
CASSLSQVVFGYTF	TCRBV28-01	TCRBJ01-02	75	0.0209109	0
CASSWGDEQFF	TCRBV05-04	TCRBJ02-01	75	0.0209109	0
CASSEHRDRVYGYTF	TCRBV06-01	TCRBJ01-02	75	0.0209109	0
CASSYTGGPYEQYF	TCRBV07-03	TCRBJ02-07	75	0.0209109	0
CASSVQGANEQFF	TCRBV05-01	TCRBJ02-01	75	0.0209109	0
CASSFGGTLYEQYF	TCRBV05-04	TCRBJ02-07	75	0.0209109	0
CASSSASGNTIYF	TCRBV05-05	TCRBJ01-03	74	0.0206321	0
CASSTSNTGELFF	TCRBV27-01	TCRBJ02-02	74	0.0206321	0
CASSPTRDQPQHF	TCRBV07-02	TCRBJ01-05	74	0.0206321	0
CATQGWGAYEQYF	TCRBV10-02	TCRBJ02-07	74	0.0206321	0
CASSAAGEGQPQHF	TCRBV09-01	TCRBJ01-05	74	0.0206321	0
CASSFTRRGGNTEAFF	TCRBV28-01	TCRBJ01-01	74	0.0206321	0
CASSLALEQYF	TCRBV07-08	TCRBJ02-07	74	0.0206321	0
CASSPQGLAYEQYF	TCRBV05-05	TCRBJ02-07	74	0.0206321	0
CASSYAAGGTYEQYF	TCRBV06-05	TCRBJ02-07	74	0.0206321	0
CASGLVNLVGLTYGYTF	TCRBV12-05	TCRBJ01-02	74	0.0206321	0
CASSSGQTTNTEAFF	TCRBV09-01	TCRBJ01-01	73	0.0203533	0
CASRSENNSPLHF	TCRBV05-01	TCRBJ01-06	73	0.0203533	0
CASSPPSAPTYEQYF	TCRBV19-01	TCRBJ02-07	73	0.0203533	0
CASSPGLSPWQQFF	TCRBV05-01	TCRBJ02-01	73	0.0203533	0
CASTSGTRNEQFF	TCRBV27-01	TCRBJ02-01	73	0.0203533	0
CASSPDTNYGYTF	TCRBV18-01	TCRBJ01-02	73	0.0203533	0
CASSFQGLSNYGYTF	TCRBV07-09	TCRBJ01-02	73	0.0203533	0
CASSLEFGGWGDEQYF	TCRBV11-02	TCRBJ02-07	73	0.0203533	0
CASSSTRGTQYF	TCRBV02-01	TCRBJ02-03	73	0.0203533	0
CASSLGLTPTDTQYF	TCRBV06-05	TCRBJ02-03	72	0.0200745	0
CASSLQDISSYNEQFF	TCRBV05-01	TCRBJ02-01	72	0.0200745	0
CASSPSSRTGSYEQYF	TCRBV07-09	TCRBJ02-07	72	0.0200745	0
CASSITGIQETQYF	TCRBV19-01	TCRBJ02-05	72	0.0200745	0
CASSSRGRSGNTIYF	TCRBV05-04	TCRBJ01-03	72	0.0200745	0
CASSPWTGLHTEAFF	TCRBV05-01	TCRBJ01-01	72	0.0200745	0
CASSQDHGASSYNEQFF	TCRBV04-02	TCRBJ02-01	72	0.0200745	0
CASSYLTWGRHYGYTF	TCRBV06-05	TCRBJ01-02	72	0.0200745	0
CASSHGREVPYEQYF	TCRBV13-01	TCRBJ02-07	72	0.0200745	0
CASSQGGNSYNEQFF	TCRBV19-01	TCRBJ02-01	72	0.0200745	0
CATGEGARGRANEKLFF	TCRBV05-04	TCRBJ01-04	72	0.0200745	0
CASSIAGDYGYTF	TCRBV19-01	TCRBJ01-02	72	0.0200745	0
CASSPGQGGFYSPLHF	TCRBV18-01	TCRBJ01-06	71	0.0197957	0
CASSSVTDEQFF	TCRBV28-01	TCRBJ02-01	71	0.0197957	0
CASSSPGGGVRIEQYF	TCRBV05-01	TCRBJ02-07	71	0.0197957	0
CASRPWGGQHSNQPQHF	TCRBV27-01	TCRBJ01-05	71	0.0197957	0
CASSPRGGRLNEQYF	TCRBV28-01	TCRBJ02-07	71	0.0197957	0
CASSPRQGGRDTEAFF	TCRBV11-02	TCRBJ01-01	71	0.0197957	0
CATLAPSSYNEQFF	TCRBV28-01	TCRBJ02-01	71	0.0197957	0
CASSLWGGP*EQYF	TCRBV07-03	TCRBJ02-07	71	0.0197957	0
CASSPQGLAE*DTQYF	TCRBV07-02	TCRBJ02-03	71	0.0197957	0
CASSSNHRGRGETQYF	TCRBV05-01	TCRBJ02-05	71	0.0197957	0
CASSASGTSQETQYF	TCRBV09-01	TCRBJ02-05	71	0.0197957	0
CASSPRDREDRKTQYF	TCRBV07-09	TCRBJ02-05	71	0.0197957	0
CATPGQGSTGELFF	TCRBV02-01	TCRBJ02-02	71	0.0197957	0
CASSEH*PFSCFNQPQHF	TCRBV06-01	TCRBJ01-05	71	0.0197957	0
CASSVLTASYGYTF	TCRBV05-01	TCRBJ01-02	71	0.0197957	0
CASSLPTGGEQYF	TCRBV07-06	TCRBJ02-07	71	0.0197957	0
CATSWATWCGKTYGYTF	TCRBV15-01	TCRBJ01-02	71	0.0197957	0
CASSLEDRDRNEQFF	TCRBV05-01	TCRBJ02-01	71	0.0197957	0
CASSHPGQGFNNEQFF	TCRBV04-01	TCRBJ02-01	71	0.0197957	0
CASSLDFGASTGELFF	TCRBV05-01	TCRBJ02-02	70	0.0195169	0
CASSPGTAPNTEAFF	TCRBV27-01	TCRBJ01-01	70	0.0195169	0
CATSRGRFSGNTIYF	TCRBV15-01	TCRBJ01-03	70	0.0195169	0
CASSWSGSRGGETQYF	TCRBV05-08	TCRBJ02-05	70	0.0195169	0
CASSSGTGESEQYF	TCRBV07-06	TCRBJ02-07	70	0.0195169	0
CASRMIAGAGTYEQYF	TCRBV02-01	TCRBJ02-07	70	0.0195169	0
CASSSSRRPYNEQFF	TCRBV27-01	TCRBJ02-01	70	0.0195169	0
CATSSRGNSNQPQHF	TCRBV28-01	TCRBJ01-05	70	0.0195169	0
CASSLFQETQYF	TCRBV11-02	TCRBJ02-05	70	0.0195169	0
CASSQELRNNQPQHF	TCRBV04-02	TCRBJ01-05	70	0.0195169	0
CSVVTGERYEQYF	TCRBV29-01	TCRBJ02-07	70	0.0195169	0
CSTTDNYGYTF	TCRBV29-01	TCRBJ01-02	70	0.0195169	0
CASTPPSGRKNEQFF	TCRBV19-01	TCRBJ02-01	70	0.0195169	0
CASSFSRSSYNEQFF	TCRBV27-01	TCRBJ02-01	70	0.0195169	0
CALNRDLYGYTF	TCRBV02-01	TCRBJ01-02	70	0.0195169	0
CASSQEAAGVGGYTF	TCRBV04-02	TCRBJ01-02	70	0.0195169	0
CASNWDGGDGYTF	TCRBV19-01	TCRBJ01-02	69	0.0192381	0
CASSELFRGTASYEQYF	TCRBV25-01	TCRBJ02-07	69	0.0192381	0
CASSEGDRGWTYEQYF	TCRBV10-02	TCRBJ02-07	69	0.0192381	0
CATSRDNGRGGYTF	TCRBV15-01	TCRBJ01-02	69	0.0192381	0
CASSLADEGYEQFF	TCRBV11-02	TCRBJ02-01	69	0.0192381	0
CAIPGGFLRNEQFF	TCRBV06-01	TCRBJ02-01	69	0.0192381	0
CASSSDGNTGELFF	TCRBV07-06	TCRBJ02-02	69	0.0192381	0
CASSLDGTGRTDTQYF	TCRBV05-06	TCRBJ02-03	69	0.0192381	0
CASSSPGQGAWNEQFF	TCRBV27-01	TCRBJ02-01	69	0.0192381	0
CASSPVGGPNGYTF	TCRBV06-01	TCRBJ01-02	69	0.0192381	0
CASSDSVGDVNEQFF	TCRBV06-04	TCRBJ02-01	69	0.0192381	0
CASGLVQGADHNEQFF	TCRBV12-05	TCRBJ02-01	69	0.0192381	0
CASRLGAAGANVLTF	TCRBV02-01	TCRBJ02-06	69	0.0192381	0
CASASLELAFF	TCRBV06-01	TCRBJ01-01	69	0.0192381	0
CASARIQEDEQYF	TCRBV05-01	TCRBJ02-07	69	0.0192381	0
CASSGLFRAHEQFF	TCRBV06-01	TCRBJ02-01	69	0.0192381	0
CASSKAAGQFF	TCRBV05-05	TCRBJ02-01	69	0.0192381	0
CASSQDKWDRGPYSYEQYF	TCRBV14-01	TCRBJ02-07	69	0.0192381	0
CATDTSGGPQETQYF	TCRBV15-01	TCRBJ02-05	69	0.0192381	0
CASSQNRGGQPQHF	TCRBV04-01	TCRBJ01-05	69	0.0192381	0
CASSPPGRTTDTQYF	TCRBV14-01	TCRBJ02-03	69	0.0192381	0
CASSLSGTSINIQYF	TCRBV07-03	TCRBJ02-04	69	0.0192381	0
CASSWAGGTGELFF	TCRBV11-02	TCRBJ02-02	69	0.0192381	0
CASSQELAGVVNEQFF	TCRBV04-01	TCRBJ02-01	69	0.0192381	0
CASSIVIAVRETQYF	TCRBV19-01	TCRBJ02-05	68	0.0189592	0
CASSPGWGGSYGYTF	TCRBV05-05	TCRBJ01-02	68	0.0189592	0
CASSQDGDYSYNEQFF	TCRBV04-01	TCRBJ02-01	68	0.0189592	0
CASSSTTPHEQYF	TCRBV28-01	TCRBJ02-07	68	0.0189592	0
CASSPLGQGFYEQYF	TCRBV11-02	TCRBJ02-07	68	0.0189592	0
CASSSGVGNEQFF	TCRBV25-01	TCRBJ02-01	68	0.0189592	0
CASSPAGTGYGYTF	TCRBV27-01	TCRBJ01-02	68	0.0189592	0
CASRTGTGLYEQYF	TCRBV19-01	TCRBJ02-07	68	0.0189592	0
CASSETSSSYEQYF	TCRBV06-04	TCRBJ02-07	68	0.0189592	0
CASSRMGGEPQHF	TCRBV04-01	TCRBJ01-05	68	0.0189592	0
CASSPPGRNYGYTF	TCRBV28-01	TCRBJ01-02	68	0.0189592	0
CASSPYPADTQYF	TCRBV07-03	TCRBJ02-03	68	0.0189592	0
CASSLEQGWTEAFF	TCRBV05-01	TCRBJ01-01	68	0.0189592	0
CASSQDPGLEYGYTF	TCRBV04-01	TCRBJ01-02	68	0.0189592	0
CASSSQPQNRKTYGYTF	TCRBV04-01	TCRBJ01-02	68	0.0189592	0
CASSLPRGQETQYF	TCRBV07-09	TCRBJ02-05	68	0.0189592	0
CASGGLNEQFF	TCRBV02-01	TCRBJ02-01	67	0.0186804	0
CASTQGETGELFF	TCRBV27-01	TCRBJ02-02	67	0.0186804	0
CASSEMGGRGSPLHF	TCRBV25-01	TCRBJ01-06	67	0.0186804	0
CASVPGGLLYNEQFF	TCRBV07-06	TCRBJ02-01	67	0.0186804	0
CASSISSSGANVLTF	TCRBV19-01	TCRBJ02-06	67	0.0186804	0
CASLATGPEAFF	TCRBV28-01	TCRBJ01-01	67	0.0186804	0
CASGENTDTQYF	TCRBV02-01	TCRBJ02-03	67	0.0186804	0
CASSLVGQETQYF	TCRBV05-01	TCRBJ02-05	67	0.0186804	0
CARPR*SEITDTQYF	TCRBV21-01	TCRBJ02-03	67	0.0186804	0
CASRPTGVFTDTQYF	TCRBV02-01	TCRBJ02-03	67	0.0186804	0
CASSLQGPGSPADTQYF	TCRBV05-01	TCRBJ02-03	67	0.0186804	0
CASSQNLLAAVYEQYF	TCRBV04-01	TCRBJ02-07	67	0.0186804	0
CASSPGLPTGELFF	TCRBV07-06	TCRBJ02-02	66	0.0184016	0
CASSDVRDGSYEQYF	TCRBV06-01	TCRBJ02-07	66	0.0184016	0
CASSPNIANQPQHF	TCRBV18-01	TCRBJ01-05	66	0.0184016	0
CASSPGVQYPNSPLHF	TCRBV05-01	TCRBJ01-06	66	0.0184016	0
CASSRQGPMNTEAFF	TCRBV27-01	TCRBJ01-01	66	0.0184016	0
CASSQDWVGYTF	TCRBV14-01	TCRBJ01-02	66	0.0184016	0
CASSPGTGGSYNEQFF	TCRBV27-01	TCRBJ02-01	66	0.0184016	0
CATSRVQMDGYTF	TCRBV15-01	TCRBJ01-02	66	0.0184016	0
CASSLQGARYEQYF	TCRBV05-01	TCRBJ02-07	66	0.0184016	0
CASSLLASGGLSSYNEQFF	TCRBV27-01	TCRBJ02-01	66	0.0184016	0
CASSLGRLALSYEQYF	TCRBV11-02	TCRBJ02-07	66	0.0184016	0
CASSDPGLAGHHTDTQYF	TCRBV06-01	TCRBJ02-03	66	0.0184016	0
CASREGTHEGGYTF	TCRBV05-01	TCRBJ01-02	65	0.0181228	0
CASSLRQGGTGELFF	TCRBV25-01	TCRBJ02-02	65	0.0181228	0
CASS*QGAGANVLTF	TCRBV06-05	TCRBJ02-06	65	0.0181228	0
CASSLEDSTEAFF	TCRBV11-01	TCRBJ01-01	65	0.0181228	0
CASRRDYDPSYEQYF	TCRBV27-01	TCRBJ02-07	65	0.0181228	0
CASSLGPGGAAFF	TCRBV11-02	TCRBJ01-01	65	0.0181228	0
CASSSVGQGDGYTF	TCRBV07-03	TCRBJ01-02	65	0.0181228	0
CASKGSSGANVLTF	TCRBV06-06	TCRBJ02-06	65	0.0181228	0
CASSAGDQETQYF	TCRBV04-01	TCRBJ02-05	65	0.0181228	0
CASSVTPSPYEQYF	TCRBV09-01	TCRBJ02-07	65	0.0181228	0
CASRITNTNDYYEQYF	TCRBV28-01	TCRBJ02-07	65	0.0181228	0
CASSTGTRNTDTQYF	TCRBV07-09	TCRBJ02-03	65	0.0181228	0
CASSQGLVRTDTQYF	TCRBV04-01	TCRBJ02-03	65	0.0181228	0
CASSPPGETQYF	TCRBV09-01	TCRBJ02-05	65	0.0181228	0
CASRGV*SFPNTGELFF	TCRBV02-01	TCRBJ02-02	65	0.0181228	0
CASIFTGEGNTEAFF	TCRBV06-05	TCRBJ01-01	65	0.0181228	0
CASNSVHANYGYTF	TCRBV19-01	TCRBJ01-02	64	0.017844	0
CASSSWAPGSTGELFF	TCRBV05-04	TCRBJ02-02	64	0.017844	0
CSVDRGREAFF	TCRBV29-01	TCRBJ01-01	64	0.017844	0
CASSYTGGRKNTEAFF	TCRBV09-01	TCRBJ01-01	64	0.017844	0
CSVETQGLYEQYF	TCRBV29-01	TCRBJ02-07	64	0.017844	0
CASSFQGGSNSPLHF	TCRBV05-04	TCRBJ01-06	64	0.017844	0
CASRVGSTYEQYF	TCRBV05-01	TCRBJ02-07	64	0.017844	0
CASSQPQASLNTGELFF	TCRBV23-01	TCRBJ02-02	64	0.017844	0
CASSSQRWEQFF	TCRBV07-09	TCRBJ02-01	64	0.017844	0
CASSPQGTNTEAFF	TCRBV07-03	TCRBJ01-01	64	0.017844	0
CASSLPRTSGSTGELFF	TCRBV05-01	TCRBJ02-02	64	0.017844	0
CASSEMGGGKEQYF	TCRBV25-01	TCRBJ02-07	64	0.017844	0
CASSPQRTSSLVASGLYNEQFF	TCRBV18-01	TCRBJ02-01	64	0.017844	0
CTSRQ*GLCTNRANVLTF	TCRBV01-01	TCRBJ02-06	64	0.017844	0
CASSLTGQTNSPLHF	TCRBV07-02	TCRBJ01-06	64	0.017844	0
CASSIVPVNQPQHF	TCRBV28-01	TCRBJ01-05	63	0.0175652	0
CSVEDGTSVNYGYTF	TCRBV29-01	TCRBJ01-02	63	0.0175652	0
CASSPQPDGYEQYF	TCRBV05-01	TCRBJ02-07	63	0.0175652	0
CASPLGGGGLQYF	TCRBV05-01	TCRBJ02-04	63	0.0175652	0
CASSLWGGGPNEQFF	TCRBV13-01	TCRBJ02-01	63	0.0175652	0
CASSYEASDGYTF	TCRBV06-05	TCRBJ01-02	63	0.0175652	0
CASSTNGNSPLHF	TCRBV09-01	TCRBJ01-06	63	0.0175652	0
CASTPGTSEYTDTQYF	TCRBV02-01	TCRBJ02-03	63	0.0175652	0
CASSPLGTEAFF	TCRBV11-02	TCRBJ01-01	63	0.0175652	0
CASSPGLAGTETQYF	TCRBV28-01	TCRBJ02-05	63	0.0175652	0
CASSLQPPSSYEQYF	TCRBV28-01	TCRBJ02-07	63	0.0175652	0
CASSSPDD*RDLNEQFF	TCRBV07-03	TCRBJ02-01	63	0.0175652	0
CASS*PVWVNYGYTF	TCRBV07-09	TCRBJ01-02	63	0.0175652	0
CASSLDRPETQYF	TCRBV05-01	TCRBJ02-05	62	0.0172864	0
CASSFSSGSTDTQYF	TCRBV11-02	TCRBJ02-03	62	0.0172864	0
CASSLEGRGPDTQYF	TCRBV05-01	TCRBJ02-03	62	0.0172864	0
CASRKLAGGLAGANVLTF	TCRBV27-01	TCRBJ02-06	62	0.0172864	0
CASRTDSRGFGELFF	TCRBV06-04	TCRBJ02-02	62	0.0172864	0
CASTREGEQFF	TCRBV19-01	TCRBJ02-01	62	0.0172864	0
CASSQVGTYEQYF	TCRBV04-01	TCRBJ02-07	62	0.0172864	0
CASSAQTGFPEAFF	TCRBV09-01	TCRBJ01-01	62	0.0172864	0
CASSSGQGSEQYF	TCRBV28-01	TCRBJ02-07	62	0.0172864	0
CASSPLPPLSYNEQFF	TCRBV18-01	TCRBJ02-01	62	0.0172864	0
CASSPTTGLPETQYF	TCRBV18-01	TCRBJ02-05	62	0.0172864	0
CASSSSTGESTGELFF	TCRBV05-01	TCRBJ02-02	62	0.0172864	0
CASSWGPTYNEQFF	TCRBV28-01	TCRBJ02-01	62	0.0172864	0
CPCTSGR*QSRANVLTF	TCRBVA-or09_02	TCRBJ02-06	62	0.0172864	0
CASSAPWGSYNEQFF	TCRBV28-01	TCRBJ02-01	62	0.0172864	0
CASSRSGSTTGELFF	TCRBV04-01	TCRBJ02-02	62	0.0172864	0
CASSSSGNEQFF	TCRBV11-01	TCRBJ02-01	62	0.0172864	0
CAMSGAGTDTQYF	TCRBV10-03	TCRBJ02-03	62	0.0172864	0
CASSYTDRDMNGYTF	TCRBV06-05	TCRBJ01-02	62	0.0172864	0
CASTRRVVGDTEAFF	TCRBV07-09	TCRBJ01-01	62	0.0172864	0
CASLVGADYNEQFF	TCRBV06-01	TCRBJ02-01	62	0.0172864	0
CASSQGMRSTGELFF	TCRBV04-01	TCRBJ02-02	61	0.0170076	0
CATSRDKGNAYEQYF	TCRBV15-01	TCRBJ02-07	61	0.0170076	0
CASSLDIATVLDEQYF	TCRBV21-01	TCRBJ02-07	61	0.0170076	0
CASSPNGIFTDTQYF	TCRBV18-01	TCRBJ02-03	61	0.0170076	0
CASSLRPALGTNTGELFF	TCRBV18-01	TCRBJ02-02	61	0.0170076	0
CASSGGSYNEQFF	TCRBV04-01	TCRBJ02-01	61	0.0170076	0
CASRRGAGELFF	TCRBV06-01	TCRBJ02-02	61	0.0170076	0
CSVRGSYEQYF	TCRBV29-01	TCRBJ02-07	61	0.0170076	0
CASSPGTLGQFF	TCRBV02-01	TCRBJ02-01	61	0.0170076	0
CASSFTGAAYGYTF	TCRBV05-01	TCRBJ01-02	61	0.0170076	0
CASSLVGGNSYEQYF	TCRBV05-01	TCRBJ02-07	61	0.0170076	0
CASSVTWTSPTGELFF	TCRBV09-01	TCRBJ02-02	61	0.0170076	0
CASNPSGVYTGELFF	TCRBV02-01	TCRBJ02-02	61	0.0170076	0
CASSQTGPREQYF	TCRBV18-01	TCRBJ02-07	60	0.0167287	0
CASTLIRTPQETQYF	TCRBV06-06	TCRBJ02-05	60	0.0167287	0
CASSFGQDSPLHF	TCRBV05-01	TCRBJ01-06	60	0.0167287	0
CASSPDRGLGQPQHF	TCRBV04-01	TCRBJ01-05	60	0.0167287	0
CTSSQDPP*QGASGQFF	TCRBV01-01	TCRBJ02-01	60	0.0167287	0
CASSPQGGGAGNTEAFF	TCRBV09-01	TCRBJ01-01	60	0.0167287	0
CASSLTDTGELFF	TCRBV27-01	TCRBJ02-02	60	0.0167287	0
CASSDPLAGASGTQYF	TCRBV10-01	TCRBJ02-05	60	0.0167287	0
CASSLGGTDEQYF	TCRBV11-02	TCRBJ02-07	60	0.0167287	0
CASSFNQGPGELFF	TCRBV05-01	TCRBJ02-02	60	0.0167287	0
CASSLDREGDTQYF	TCRBV05-01	TCRBJ02-03	60	0.0167287	0
CAWSPMGVTGGNTIYF	TCRBV30-01	TCRBJ01-03	60	0.0167287	0
CASSLIGRIAYEQYF	TCRBV07-03	TCRBJ02-07	60	0.0167287	0
CASSLRVAYNEQFF	TCRBV27-01	TCRBJ02-01	60	0.0167287	0
CASRVRTNTEAFF	TCRBV05-01	TCRBJ01-01	59	0.0164499	0
CASSSGADTQYF	TCRBV05-01	TCRBJ02-03	59	0.0164499	0
CASSIDR*L*DTQYF	TCRBV19-01	TCRBJ02-03	59	0.0164499	0
CASSPLRGNYGYTF	TCRBV09-01	TCRBJ01-02	59	0.0164499	0
*RVREKLFF	TCRBV29-01	TCRBJ01-04	59	0.0164499	0
YASSITNFDGKIYGYTF	TCRBV26-01	TCRBJ01-02	59	0.0164499	0
CASSLEGGFSTDTQYF	TCRBV05-04	TCRBJ02-03	59	0.0164499	0
CASSPSPGGEETQYF	TCRBV27-01	TCRBJ02-05	59	0.0164499	0
CASSQEPGGEQYF	TCRBV04-01	TCRBJ02-07	59	0.0164499	0
CASSL*AGAYEQYF	TCRBV05-06	TCRBJ02-07	59	0.0164499	0
CASSKEQTGGMDEQFF	TCRBV05-06	TCRBJ02-01	59	0.0164499	0
CASSLGEGGGTEAFF	TCRBV13-01	TCRBJ01-01	59	0.0164499	0
CASKGGRNMNTEAFF	TCRBV19-01	TCRBJ01-01	59	0.0164499	0
CASSL*NRQGEKLFF	TCRBV28-01	TCRBJ01-04	59	0.0164499	0
CASSQDRRLAGESTGELFF	TCRBV04-01	TCRBJ02-02	59	0.0164499	0
CAWRRIVTGGLGNTIYF	TCRBV30-01	TCRBJ01-03	59	0.0164499	0
CASSSVAGVDYNEQFF	TCRBV07-03	TCRBJ02-01	102	0.0161711	0.00617835
CATGASESDTQYF	TCRBV06-06	TCRBJ02-03	58	0.0161711	0
CASSDRTGGFEQFF	TCRBV06-04	TCRBJ02-01	58	0.0161711	0
CASSLSQGREQYF	TCRBV11-03	TCRBJ02-07	58	0.0161711	0
CSVEFDGRKTEAFF	TCRBV29-01	TCRBJ01-01	58	0.0161711	0
CSVVGGHSYEQYF	TCRBV29-01	TCRBJ02-07	58	0.0161711	0
CASSYRALNTEAFF	TCRBV19-01	TCRBJ01-01	58	0.0161711	0
CASSLVGGETQYF	TCRBV05-06	TCRBJ02-05	58	0.0161711	0
CASSTGWTDQSGRPSYEQYF	TCRBV28-01	TCRBJ02-07	58	0.0161711	0
CSAPGGGYGYTF	TCRBV29-01	TCRBJ01-02	58	0.0161711	0
CASSLAYAGPTVF	TCRBV05-06	TCRBJ02-01	58	0.0161711	0
CASSDWGNTEAFF	TCRBV25-01	TCRBJ01-01	58	0.0161711	0
CASSPGGGPQPQHF	TCRBV18-01	TCRBJ01-05	58	0.0161711	0
CASSLFRTSSTTDTQYF	TCRBV27-01	TCRBJ02-03	58	0.0161711	0
CASRLGGPGNTEAFF	TCRBV07-03	TCRBJ01-01	58	0.0161711	0
CASSLTGGVSSYNEQFF	TCRBV14-01	TCRBJ02-01	58	0.0161711	0
CASSPGRELVGEQYF	TCRBV18-01	TCRBJ02-07	58	0.0161711	0
CASSLVWGGAPEAFF	TCRBV07-02	TCRBJ01-01	58	0.0161711	0
CASRGGGAFTDTQYF	TCRBV02-01	TCRBJ02-03	58	0.0161711	0
CASSGQGETQYF	TCRBV06-05	TCRBJ02-05	58	0.0161711	0
CASSFGGTYEQYF	TCRBV27-01	TCRBJ02-07	58	0.0161711	0
CASSLAETYEQYF	TCRBV07-02	TCRBJ02-07	58	0.0161711	0
CASREQGTGTDTQYF	TCRBV06-06	TCRBJ02-03	58	0.0161711	0
CASSLETGDYEQYF	TCRBV05-04	TCRBJ02-07	58	0.0161711	0
CSVGTGGNYGYTF	TCRBV29-01	TCRBJ01-02	57	0.0158923	0
CASTRDRASPLHF	TCRBV06-05	TCRBJ01-06	57	0.0158923	0
CASKLSSGGLDTGELFF	TCRBV09-01	TCRBJ02-02	57	0.0158923	0
CASSLGWGVDTQYF	TCRBV07-09	TCRBJ02-04	57	0.0158923	0
CASSPGQGENEAFF	TCRBV05-04	TCRBJ01-01	57	0.0158923	0
CASSPTDREVGNEQFF	TCRBV07-09	TCRBJ02-01	57	0.0158923	0
CASSLVRDRGQETQYF	TCRBV11-02	TCRBJ02-05	57	0.0158923	0
CAIETAGLGYTF	TCRBV28-01	TCRBJ01-02	57	0.0158923	0
CASSRGQGDPSSYNEQFF	TCRBV04-02	TCRBJ02-01	57	0.0158923	0
CASSRGLAGVRSYNEQFF	TCRBV07-09	TCRBJ02-01	57	0.0158923	0
CASSRSN*RAFTDTQYF	TCRBV21-01	TCRBJ02-03	57	0.0158923	0
CASSLDRAGGGTEQYF	TCRBV11-02	TCRBJ02-07	57	0.0158923	0
CASSDRVGEKLFF	TCRBV07-03	TCRBJ01-04	57	0.0158923	0
CASSPNAGTEQYF	TCRBV19-01	TCRBJ02-07	56	0.0156135	0
CASRWTVGAYEQYF	TCRBV28-01	TCRBJ02-07	56	0.0156135	0
CASSRTGAVYEQYF	TCRBV09-01	TCRBJ02-07	56	0.0156135	0
CAGSYGGNTGELFF	TCRBV02-01	TCRBJ02-02	56	0.0156135	0
CASALRKATNEKLFF	TCRBV13-01	TCRBJ01-04	56	0.0156135	0
CASSPFSWGVGGYTF	TCRBV11-02	TCRBJ01-02	56	0.0156135	0
CASSLGTIYGYTF	TCRBV28-01	TCRBJ01-02	56	0.0156135	0
CASTLGQPPETQYF	TCRBV05-04	TCRBJ02-05	56	0.0156135	0
CASSITPGSYEQYF	TCRBV19-01	TCRBJ02-07	56	0.0156135	0
CASSHRASGVYEQYF	TCRBV04-01	TCRBJ02-07	56	0.0156135	0
CASLAAAGTGELFF	TCRBV06-01	TCRBJ02-02	56	0.0156135	0
CASGLGTEYGYTF	TCRBV12-05	TCRBJ01-02	56	0.0156135	0
CASSQDWGRLHEPQHF	TCRBV04-01	TCRBJ01-05	55	0.0153347	0
CASSLAKFGNTEAFF	TCRBV07-08	TCRBJ01-01	55	0.0153347	0
CSGARSLNTEAFF	TCRBV29-01	TCRBJ01-01	55	0.0153347	0
CASSLFSRASYEQYF	TCRBV28-01	TCRBJ02-07	55	0.0153347	0
CASSLASYEQYF	TCRBV07-09	TCRBJ02-07	55	0.0153347	0
CASSIRSLNTEAFF	TCRBV19-01	TCRBJ01-01	55	0.0153347	0
CASSLVIGDSGELFF	TCRBV05-01	TCRBJ02-02	55	0.0153347	0
CASSVRGGGTDTQYF	TCRBV06-04	TCRBJ02-03	55	0.0153347	0
CSRSQQGKPCEAFF	TCRBV29-01	TCRBJ01-01	55	0.0153347	0
CSVVRSNTQYF	TCRBV29-01	TCRBJ02-03	55	0.0153347	0
CASGWGAGSNEQFF	TCRBV12-05	TCRBJ02-01	55	0.0153347	0
CASIGEGLNSPLHF	TCRBV23-01	TCRBJ01-06	55	0.0153347	0
CASSWPVPNNEQFF	TCRBV06-06	TCRBJ02-01	55	0.0153347	0
CASSIGDEQFF	TCRBV19-01	TCRBJ02-01	55	0.0153347	0
CASSWDSNEKLFF	TCRBV05-01	TCRBJ01-04	54	0.0150559	0
CASRQAGLQETQYF	TCRBV02-01	TCRBJ02-05	54	0.0150559	0
CASSLYGTQYF	TCRBV27-01	TCRBJ02-03	54	0.0150559	0
CASSLNRRNTEAFF	TCRBV11-01	TCRBJ01-01	54	0.0150559	0
CASSSTGGATYEQYF	TCRBV05-04	TCRBJ02-07	54	0.0150559	0
CASSLRWDTEAFF	TCRBV09-01	TCRBJ01-01	54	0.0150559	0
CASSGASGSDCEQYF	TCRBV28-01	TCRBJ02-07	54	0.0150559	0
CASSLSPSGGWGTGELFF	TCRBV05-01	TCRBJ02-02	54	0.0150559	0
CASSLGTGVAKNIQYF	TCRBV11-02	TCRBJ02-04	54	0.0150559	0
CASSQSKGAYEQYF	TCRBV23-01	TCRBJ02-07	54	0.0150559	0
CATEHWDRDTYGYTF	TCRBV18-01	TCRBJ01-02	54	0.0150559	0
CASSTGQVHEQYF	TCRBV05-01	TCRBJ02-07	54	0.0150559	0
CASSQDLVAVYEQYF	TCRBV14-01	TCRBJ02-07	54	0.0150559	0
CATSGTNNEQFF	TCRBV07-08	TCRBJ02-01	54	0.0150559	0
CASSPGLSYEQYF	TCRBV05-01	TCRBJ02-07	53	0.0147771	0
CATSTPRSTDTQYF	TCRBV15-01	TCRBJ02-03	53	0.0147771	0
CASSELYGSYEQYF	TCRBV25-01	TCRBJ02-07	53	0.0147771	0
CASSPRTGGSGEQYF	TCRBV09-01	TCRBJ02-07	53	0.0147771	0
CASSRDRGYNEQFF	TCRBV11-02	TCRBJ02-01	53	0.0147771	0
CASSQETQYF	TCRBV27-01	TCRBJ02-05	53	0.0147771	0
CASRQGWRETQYF	TCRBV27-01	TCRBJ02-05	53	0.0147771	0
CATAIRARHEQYF	TCRBV28-01	TCRBJ02-07	53	0.0147771	0
CASSLQPTGTDTQYF	TCRBV07-02	TCRBJ02-03	52	0.0144982	0
CASSSSYEQYF	TCRBV05-04	TCRBJ02-07	52	0.0144982	0
CASSRGPFEETQYF	TCRBV04-01	TCRBJ02-05	52	0.0144982	0
CASSFYPGATEAFF	TCRBV27-01	TCRBJ01-01	52	0.0144982	0
CASSSLAGGLTDTQYF	TCRBV06-05	TCRBJ02-03	52	0.0144982	0
CASSMGVLTGATDTQYF	TCRBV19-01	TCRBJ02-03	52	0.0144982	0
CSARASEAQYF	TCRBV20-01	TCRBJ02-05	52	0.0144982	0
CASRSWYQETQYF	TCRBV06-05	TCRBJ02-05	52	0.0144982	0
CASSVDSPGYGYTF	TCRBV05-01	TCRBJ01-02	52	0.0144982	0
CASSKDREIGELFF	TCRBV11-03	TCRBJ02-02	52	0.0144982	0
CASRSGLENNEQFF	TCRBV19-01	TCRBJ02-01	52	0.0144982	0
CASSQKGDTQYF	TCRBV06-01	TCRBJ02-03	52	0.0144982	0
CASSSGTGVFDTEAFF	TCRBV05-01	TCRBJ01-01	52	0.0144982	0
CASSREVTEAFF	TCRBV18-01	TCRBJ01-01	52	0.0144982	0
CASSPSLMGETQYF	TCRBV18-01	TCRBJ02-05	52	0.0144982	0
CASSELAGSYNEQFF	TCRBV06-01	TCRBJ02-01	52	0.0144982	0
CASSLRTGRVTEELFF	TCRBV07-08	TCRBJ02-02	51	0.0142194	0
CASSSGLAGLNEQFF	TCRBV07-08	TCRBJ02-01	51	0.0142194	0
CSVYREGYEQYF	TCRBV29-01	TCRBJ02-07	51	0.0142194	0
CASSVTVIGEAFF	TCRBV07-06	TCRBJ01-01	51	0.0142194	0
CASSYGDYEQYF	TCRBV28-01	TCRBJ02-07	51	0.0142194	0
CASNLGPGELFF	TCRBV02-01	TCRBJ02-02	51	0.0142194	0
CASSERGNQETQYF	TCRBV06-01	TCRBJ02-05	51	0.0142194	0
CASSRPGTSGGAPGELFF	TCRBV05-01	TCRBJ02-02	51	0.0142194	0
CASRPDLAGELFF	TCRBV05-04	TCRBJ02-02	51	0.0142194	0
CASSSQGAGGANVLTF	TCRBV05-06	TCRBJ02-06	51	0.0142194	0
CASSSSQGQETQYF	TCRBV28-01	TCRBJ02-05	51	0.0142194	0
CASSASPDLGEQYF	TCRBV09-01	TCRBJ02-07	51	0.0142194	0
CASKKEREYTSRANVLTF	TCRBV05-02	TCRBJ02-06	51	0.0142194	0
CASSLTSGHEDSGYTF	TCRBV14-01	TCRBJ01-02	51	0.0142194	0
CATSREGGGNQPQHF	TCRBV15-01	TCRBJ01-05	50	0.0139406	0
CASSPRDQETQYF	TCRBV05-01	TCRBJ02-05	50	0.0139406	0
CAWSSGGGLGEQFF	TCRBV30-01	TCRBJ02-01	50	0.0139406	0
CASSFTLATTARNTIYF	TCRBV21-01	TCRBJ01-03	50	0.0139406	0
CASSFPVVPEAFF	TCRBV07-09	TCRBJ01-01	50	0.0139406	0
CATSRVKRPVGNQPQHF	TCRBV15-01	TCRBJ01-05	50	0.0139406	0
CASSSSGIRYNEQFF	TCRBV07-09	TCRBJ02-01	50	0.0139406	0
CASSLGPFSTDTQYF	TCRBV05-05	TCRBJ02-03	50	0.0139406	0
CASSLQGAIEQFF	TCRBV11-03	TCRBJ02-01	50	0.0139406	0
CASRPDRLNEKLFF	TCRBV19-01	TCRBJ01-04	50	0.0139406	0
CASSWGRDTQYF	TCRBV07-08	TCRBJ02-03	50	0.0139406	0
CASSVEGQDRYTF	TCRBV09-01	TCRBJ01-02	50	0.0139406	0
CASSRGGVGGYTF	TCRBV07-02	TCRBJ01-02	50	0.0139406	0
CASRSAGVRADTQYF	TCRBV05-01	TCRBJ02-03	50	0.0139406	0
CASSLDQTQYF	TCRBV07-06	TCRBJ02-05	50	0.0139406	0
CASSRLGQGAETQYF	TCRBV05-01	TCRBJ02-05	50	0.0139406	0
CASSRLASGGASNEQYF	TCRBV18-01	TCRBJ02-07	50	0.0139406	0
CASSQGLGRYGYTF	TCRBV04-01	TCRBJ01-02	49	0.0136618	0
CASSPGTSSYNSPLHF	TCRBV18-01	TCRBJ01-06	49	0.0136618	0
CASSRGNNNEQFF	TCRBV27-01	TCRBJ02-01	49	0.0136618	0
CASSPLPGGPTEAFF	TCRBV25-01	TCRBJ01-01	49	0.0136618	0
CASSLGRNQETQYF	TCRBV05-01	TCRBJ02-05	49	0.0136618	0
CASSVGTGINQPQHF	TCRBV09-01	TCRBJ01-05	49	0.0136618	0
CASRLYTGTGPTEAFF	TCRBV02-01	TCRBJ01-01	49	0.0136618	0
CSTQGIGDTEAFF	TCRBV29-01	TCRBJ01-01	49	0.0136618	0
CASSVRMHI*KTYGYTF	TCRBV18-01	TCRBJ01-02	49	0.0136618	0
CASILEGALNTEAFF	TCRBV02-01	TCRBJ01-01	49	0.0136618	0
CSARNEKLFF	TCRBV20-01	TCRBJ01-04	49	0.0136618	0
CASSSPKGISTDTQYF	TCRBV11-02	TCRBJ02-03	49	0.0136618	0
CASSFEGAEQFF	TCRBV05-01	TCRBJ02-01	49	0.0136618	0
[truncated: 4,316 more rows]

## Sheet: Fig5B-gT+hDCvs1YdT+hDC
aminoAcid	vGeneName	jGeneName	total	gT+hDC	1YdT+hDC
[truncated: 9,110 more rows]

[truncated: 14 more sheets: Fig5B-gT+hDCvs1YT+hDC+IL2, Fig5B-gT+hDCvs1YdPBMC, Fig5B-gT+hDCvs2YdT+hDC, Fig5B-gT+hDCvs2YdT+hDC+IL2, Fig5B-gT+hDCvs2YdPBMC, Fig5D-6MdT+hDCvsgT+hDC, Fig5D-6MdT+hDCvs6MdT+hDC+IL2, Fig5D-6MdT+hDCvs6MdPBMC, Fig5D-6MdT+hDCvs1YdT+hDC, Fig5D-6MdT+hDCvs1YdT+hDC+IL2, Fig5D-6MdT+hDCvs1YdPBMC, Fig5D-6MdT+hDCvs2YdT+hDC, Fig5D-6MdT+hDCvs2YdT+hDC+IL2, Fig5D-6MdT+hDCvs2YdPBMC]
